# Supplementary material for: Mycobacterium leprae diversity and population dynamics in medieval Europe from novel ancient genomes
Source: BMC Biol. 2021 Oct 5;19:220. doi: 10.1186/s12915-021-01120-2 (PMC8493730; doi:10.1186/s12915-021-01120-2)
Supplement: Supplementary file 2 — Additional file 2: Table S4. Result table of the SNP effect analysis. [file 12915_2021_1120_MOESM2_ESM.xlsx]

## Sheet: Table_S4_SNP
CHROM	POS	ID	REF	ALT	QUAL	FILTER	Allele	Annotation	Annotation_Impact	Gene_Name	Gene_ID	Feature_Type	Feature_ID	Transcript_BioType	Rank	HGVS.c	HGVS.p	cDNA.pos/cDNA.length	CDS.pos/CDS.length	AA.pos/AA.length	Distance	ERRORS/WARNINGS/INFO"	FORMAT	BEL024-1-191126-ML4-I-PE-P7-NextSeq500_S4_L001_R1_001.trimmed.fastq	Bergen_merged.trimmed.fq	CHRY023_merged.fq	CHRY044-1-200626-ML10-I-UDG-SE-P7-NS500_S8_L001_R1_001.fastq	EDI006.A0101.ML1.1_S0_L001_R1_001.fastq	Kirkhill_merged.trimmed.fq	Lagos_5_merged.trimmed.fq	PR-II6_merged.trimmed.fq	Russia_7546-671_TU11_merged.fq	UF_101_pe_UDG_nonUDG_R1.fq.combined.fq.prefixed	UF_11_69_merged.trimmed.fq	UF_21_1137_merged.trimmed.fq	UF_25_1174_merged.fq	UF_700_pe_UDG_R1.fq.combined.fq.prefixed	UF_703_merged.trimmed.fq	UF_800_pe_UDG_R1.fq.combined.fq.prefixed	UF_803_merged.trimmed.fq	UF_8_1054_merged.trimmed.fq	JDS097-1-200626-ML11-I-UDG-SE-P7-NS500_S9_L001_R1_001.fastq	1126-2007_SRR3823995.fastq	1126-2011_SRR3823996_R1.fastq	1262-16_SRR6241805_R1.fastq	2188-2007_SRR3823997_R1.fastq	2188-2014_SRR3823998_R1.fastq	2936_SRR6241802_R1.fastq	2DDS_SRR6241798_R1.fastq
NC_002677.1	3	.	G	T	223.27	.	T	start_lost	HIGH	dnaA	gene0	transcript	TRANSCRIPT_gene0	protein_coding	1/1	c.3G>T	p.Met1?	3/1566	3/1566	1/521			GT:GQ:PL:DP:AD	.	.	.	.	.	.	.	.	.	.	.	.	.	.	.	.	.	.	.	.	.	.	.	.	.	.
NC_002677.1	3	.	G	T	223.27	.	T	upstream_gene_variant	MODIFIER	dnaN	gene1	transcript	TRANSCRIPT_gene1	protein_coding		c.-2078G>T					2078		GT:GQ:PL:DP:AD	.	.	.	.	.	.	.	.	.	.	.	.	.	.	.	.	.	.	.	.	.	.	.	.	.	.
NC_002677.1	3	.	G	T	223.27	.	T	upstream_gene_variant	MODIFIER	recF	gene2	transcript	TRANSCRIPT_gene2	protein_coding		c.-3278G>T					3278	WARNING_TRANSCRIPT_NO_START_CODON	GT:GQ:PL:DP:AD	.	.	.	.	.	.	.	.	.	.	.	.	.	.	.	.	.	.	.	.	.	.	.	.	.	.
NC_002677.1	3	.	G	T	223.27	.	T	upstream_gene_variant	MODIFIER	ML0004	gene3	transcript	TRANSCRIPT_gene3	protein_coding		c.-4432G>T					4432	WARNING_TRANSCRIPT_NO_START_CODON	GT:GQ:PL:DP:AD	.	.	.	.	.	.	.	.	.	.	.	.	.	.	.	.	.	.	.	.	.	.	.	.	.	.
NC_002677.1	73	.	A	G,T	2646	.	G	missense_variant	MODERATE	dnaA	gene0	transcript	TRANSCRIPT_gene0	protein_coding	1/1	c.73A>G	p.Ser25Gly	73/1566	73/1566	25/521			GT:PL:AD:DP:GQ	1/1:1818,141,0,.,.,.:0,47:48:99	1/1:5287,400,0,.,.,.:0,133:133:99	1/1:434,33,0,.,.,.:0,11:11:33	1/1:632,48,0,.,.,.:0,16:16:48	1/1:1156,87,0,.,.,.:0,29:29:87	1/1:480,36,0,.,.,.:0,12:12:36	1/1:4082,310,0,.,.,.:0,103:103:99	1/1:120,9,0,.,.,.:0,3:3:9	.	1/1:1229,93,0,.,.,.:0,31:32:93	1/1:432,33,0,.,.,.:0,11:12:33	.	1/1:1623,123,0,.,.,.:0,41:41:99	1/1:1220,93,0,.,.,.:0,31:31:93	1/1:1494,114,0,.,.,.:0,39:39:99	.	1/1:274,21,0,.,.,.:0,7:7:21	1/1:120,9,0,.,.,.:0,3:3:9	1/1:439,33,0,.,.,.:0,11:11:33	1/1:237,18,0,.,.,.:0,6:6:18	1/1:439,12,0,.,.,.:2,14:16:12	.	1/1:2474,196,0,.,.,.:0,69:70:99	0/1:2480,0,54,.,.,.:7,69:76:54	.	1/1:4697,355,0,.,.,.:0,119:119:99
NC_002677.1	73	.	A	G,T	2646	.	T	missense_variant	MODERATE	dnaA	gene0	transcript	TRANSCRIPT_gene0	protein_coding	1/1	c.73A>T	p.Ser25Cys	73/1566	73/1566	25/521			GT:PL:AD:DP:GQ	1/1:1818,141,0,.,.,.:0,47:48:99	1/1:5287,400,0,.,.,.:0,133:133:99	1/1:434,33,0,.,.,.:0,11:11:33	1/1:632,48,0,.,.,.:0,16:16:48	1/1:1156,87,0,.,.,.:0,29:29:87	1/1:480,36,0,.,.,.:0,12:12:36	1/1:4082,310,0,.,.,.:0,103:103:99	1/1:120,9,0,.,.,.:0,3:3:9	.	1/1:1229,93,0,.,.,.:0,31:32:93	1/1:432,33,0,.,.,.:0,11:12:33	.	1/1:1623,123,0,.,.,.:0,41:41:99	1/1:1220,93,0,.,.,.:0,31:31:93	1/1:1494,114,0,.,.,.:0,39:39:99	.	1/1:274,21,0,.,.,.:0,7:7:21	1/1:120,9,0,.,.,.:0,3:3:9	1/1:439,33,0,.,.,.:0,11:11:33	1/1:237,18,0,.,.,.:0,6:6:18	1/1:439,12,0,.,.,.:2,14:16:12	.	1/1:2474,196,0,.,.,.:0,69:70:99	0/1:2480,0,54,.,.,.:7,69:76:54	.	1/1:4697,355,0,.,.,.:0,119:119:99
NC_002677.1	73	.	A	G,T	2646	.	G	upstream_gene_variant	MODIFIER	dnaN	gene1	transcript	TRANSCRIPT_gene1	protein_coding		c.-2008A>G					2008		GT:PL:AD:DP:GQ	1/1:1818,141,0,.,.,.:0,47:48:99	1/1:5287,400,0,.,.,.:0,133:133:99	1/1:434,33,0,.,.,.:0,11:11:33	1/1:632,48,0,.,.,.:0,16:16:48	1/1:1156,87,0,.,.,.:0,29:29:87	1/1:480,36,0,.,.,.:0,12:12:36	1/1:4082,310,0,.,.,.:0,103:103:99	1/1:120,9,0,.,.,.:0,3:3:9	.	1/1:1229,93,0,.,.,.:0,31:32:93	1/1:432,33,0,.,.,.:0,11:12:33	.	1/1:1623,123,0,.,.,.:0,41:41:99	1/1:1220,93,0,.,.,.:0,31:31:93	1/1:1494,114,0,.,.,.:0,39:39:99	.	1/1:274,21,0,.,.,.:0,7:7:21	1/1:120,9,0,.,.,.:0,3:3:9	1/1:439,33,0,.,.,.:0,11:11:33	1/1:237,18,0,.,.,.:0,6:6:18	1/1:439,12,0,.,.,.:2,14:16:12	.	1/1:2474,196,0,.,.,.:0,69:70:99	0/1:2480,0,54,.,.,.:7,69:76:54	.	1/1:4697,355,0,.,.,.:0,119:119:99
NC_002677.1	73	.	A	G,T	2646	.	T	upstream_gene_variant	MODIFIER	dnaN	gene1	transcript	TRANSCRIPT_gene1	protein_coding		c.-2008A>T					2008		GT:PL:AD:DP:GQ	1/1:1818,141,0,.,.,.:0,47:48:99	1/1:5287,400,0,.,.,.:0,133:133:99	1/1:434,33,0,.,.,.:0,11:11:33	1/1:632,48,0,.,.,.:0,16:16:48	1/1:1156,87,0,.,.,.:0,29:29:87	1/1:480,36,0,.,.,.:0,12:12:36	1/1:4082,310,0,.,.,.:0,103:103:99	1/1:120,9,0,.,.,.:0,3:3:9	.	1/1:1229,93,0,.,.,.:0,31:32:93	1/1:432,33,0,.,.,.:0,11:12:33	.	1/1:1623,123,0,.,.,.:0,41:41:99	1/1:1220,93,0,.,.,.:0,31:31:93	1/1:1494,114,0,.,.,.:0,39:39:99	.	1/1:274,21,0,.,.,.:0,7:7:21	1/1:120,9,0,.,.,.:0,3:3:9	1/1:439,33,0,.,.,.:0,11:11:33	1/1:237,18,0,.,.,.:0,6:6:18	1/1:439,12,0,.,.,.:2,14:16:12	.	1/1:2474,196,0,.,.,.:0,69:70:99	0/1:2480,0,54,.,.,.:7,69:76:54	.	1/1:4697,355,0,.,.,.:0,119:119:99
NC_002677.1	73	.	A	G,T	2646	.	G	upstream_gene_variant	MODIFIER	recF	gene2	transcript	TRANSCRIPT_gene2	protein_coding		c.-3208A>G					3208	WARNING_TRANSCRIPT_NO_START_CODON	GT:PL:AD:DP:GQ	1/1:1818,141,0,.,.,.:0,47:48:99	1/1:5287,400,0,.,.,.:0,133:133:99	1/1:434,33,0,.,.,.:0,11:11:33	1/1:632,48,0,.,.,.:0,16:16:48	1/1:1156,87,0,.,.,.:0,29:29:87	1/1:480,36,0,.,.,.:0,12:12:36	1/1:4082,310,0,.,.,.:0,103:103:99	1/1:120,9,0,.,.,.:0,3:3:9	.	1/1:1229,93,0,.,.,.:0,31:32:93	1/1:432,33,0,.,.,.:0,11:12:33	.	1/1:1623,123,0,.,.,.:0,41:41:99	1/1:1220,93,0,.,.,.:0,31:31:93	1/1:1494,114,0,.,.,.:0,39:39:99	.	1/1:274,21,0,.,.,.:0,7:7:21	1/1:120,9,0,.,.,.:0,3:3:9	1/1:439,33,0,.,.,.:0,11:11:33	1/1:237,18,0,.,.,.:0,6:6:18	1/1:439,12,0,.,.,.:2,14:16:12	.	1/1:2474,196,0,.,.,.:0,69:70:99	0/1:2480,0,54,.,.,.:7,69:76:54	.	1/1:4697,355,0,.,.,.:0,119:119:99
NC_002677.1	73	.	A	G,T	2646	.	T	upstream_gene_variant	MODIFIER	recF	gene2	transcript	TRANSCRIPT_gene2	protein_coding		c.-3208A>T					3208	WARNING_TRANSCRIPT_NO_START_CODON	GT:PL:AD:DP:GQ	1/1:1818,141,0,.,.,.:0,47:48:99	1/1:5287,400,0,.,.,.:0,133:133:99	1/1:434,33,0,.,.,.:0,11:11:33	1/1:632,48,0,.,.,.:0,16:16:48	1/1:1156,87,0,.,.,.:0,29:29:87	1/1:480,36,0,.,.,.:0,12:12:36	1/1:4082,310,0,.,.,.:0,103:103:99	1/1:120,9,0,.,.,.:0,3:3:9	.	1/1:1229,93,0,.,.,.:0,31:32:93	1/1:432,33,0,.,.,.:0,11:12:33	.	1/1:1623,123,0,.,.,.:0,41:41:99	1/1:1220,93,0,.,.,.:0,31:31:93	1/1:1494,114,0,.,.,.:0,39:39:99	.	1/1:274,21,0,.,.,.:0,7:7:21	1/1:120,9,0,.,.,.:0,3:3:9	1/1:439,33,0,.,.,.:0,11:11:33	1/1:237,18,0,.,.,.:0,6:6:18	1/1:439,12,0,.,.,.:2,14:16:12	.	1/1:2474,196,0,.,.,.:0,69:70:99	0/1:2480,0,54,.,.,.:7,69:76:54	.	1/1:4697,355,0,.,.,.:0,119:119:99
NC_002677.1	73	.	A	G,T	2646	.	G	upstream_gene_variant	MODIFIER	ML0004	gene3	transcript	TRANSCRIPT_gene3	protein_coding		c.-4362A>G					4362	WARNING_TRANSCRIPT_NO_START_CODON	GT:PL:AD:DP:GQ	1/1:1818,141,0,.,.,.:0,47:48:99	1/1:5287,400,0,.,.,.:0,133:133:99	1/1:434,33,0,.,.,.:0,11:11:33	1/1:632,48,0,.,.,.:0,16:16:48	1/1:1156,87,0,.,.,.:0,29:29:87	1/1:480,36,0,.,.,.:0,12:12:36	1/1:4082,310,0,.,.,.:0,103:103:99	1/1:120,9,0,.,.,.:0,3:3:9	.	1/1:1229,93,0,.,.,.:0,31:32:93	1/1:432,33,0,.,.,.:0,11:12:33	.	1/1:1623,123,0,.,.,.:0,41:41:99	1/1:1220,93,0,.,.,.:0,31:31:93	1/1:1494,114,0,.,.,.:0,39:39:99	.	1/1:274,21,0,.,.,.:0,7:7:21	1/1:120,9,0,.,.,.:0,3:3:9	1/1:439,33,0,.,.,.:0,11:11:33	1/1:237,18,0,.,.,.:0,6:6:18	1/1:439,12,0,.,.,.:2,14:16:12	.	1/1:2474,196,0,.,.,.:0,69:70:99	0/1:2480,0,54,.,.,.:7,69:76:54	.	1/1:4697,355,0,.,.,.:0,119:119:99
NC_002677.1	73	.	A	G,T	2646	.	T	upstream_gene_variant	MODIFIER	ML0004	gene3	transcript	TRANSCRIPT_gene3	protein_coding		c.-4362A>T					4362	WARNING_TRANSCRIPT_NO_START_CODON	GT:PL:AD:DP:GQ	1/1:1818,141,0,.,.,.:0,47:48:99	1/1:5287,400,0,.,.,.:0,133:133:99	1/1:434,33,0,.,.,.:0,11:11:33	1/1:632,48,0,.,.,.:0,16:16:48	1/1:1156,87,0,.,.,.:0,29:29:87	1/1:480,36,0,.,.,.:0,12:12:36	1/1:4082,310,0,.,.,.:0,103:103:99	1/1:120,9,0,.,.,.:0,3:3:9	.	1/1:1229,93,0,.,.,.:0,31:32:93	1/1:432,33,0,.,.,.:0,11:12:33	.	1/1:1623,123,0,.,.,.:0,41:41:99	1/1:1220,93,0,.,.,.:0,31:31:93	1/1:1494,114,0,.,.,.:0,39:39:99	.	1/1:274,21,0,.,.,.:0,7:7:21	1/1:120,9,0,.,.,.:0,3:3:9	1/1:439,33,0,.,.,.:0,11:11:33	1/1:237,18,0,.,.,.:0,6:6:18	1/1:439,12,0,.,.,.:2,14:16:12	.	1/1:2474,196,0,.,.,.:0,69:70:99	0/1:2480,0,54,.,.,.:7,69:76:54	.	1/1:4697,355,0,.,.,.:0,119:119:99
NC_002677.1	451	.	G	A	715.6	.	A	missense_variant	MODERATE	dnaA	gene0	transcript	TRANSCRIPT_gene0	protein_coding	1/1	c.451G>A	p.Gly151Arg	451/1566	451/1566	151/521			GT:GQ:DP:AD:PL	.	.	.	.	.	.	.	.	.	.	.	.	.	.	.	.	.	.	.	.	.	.	.	.	.	.
NC_002677.1	451	.	G	A	715.6	.	A	upstream_gene_variant	MODIFIER	dnaN	gene1	transcript	TRANSCRIPT_gene1	protein_coding		c.-1630G>A					1630		GT:GQ:DP:AD:PL	.	.	.	.	.	.	.	.	.	.	.	.	.	.	.	.	.	.	.	.	.	.	.	.	.	.
NC_002677.1	451	.	G	A	715.6	.	A	upstream_gene_variant	MODIFIER	recF	gene2	transcript	TRANSCRIPT_gene2	protein_coding		c.-2830G>A					2830	WARNING_TRANSCRIPT_NO_START_CODON	GT:GQ:DP:AD:PL	.	.	.	.	.	.	.	.	.	.	.	.	.	.	.	.	.	.	.	.	.	.	.	.	.	.
NC_002677.1	451	.	G	A	715.6	.	A	upstream_gene_variant	MODIFIER	ML0004	gene3	transcript	TRANSCRIPT_gene3	protein_coding		c.-3984G>A					3984	WARNING_TRANSCRIPT_NO_START_CODON	GT:GQ:DP:AD:PL	.	.	.	.	.	.	.	.	.	.	.	.	.	.	.	.	.	.	.	.	.	.	.	.	.	.
NC_002677.1	451	.	G	A	715.6	.	A	upstream_gene_variant	MODIFIER	gyrB	gene4	transcript	TRANSCRIPT_gene4	protein_coding		c.-4778G>A					4778	WARNING_TRANSCRIPT_NO_START_CODON	GT:GQ:DP:AD:PL	.	.	.	.	.	.	.	.	.	.	.	.	.	.	.	.	.	.	.	.	.	.	.	.	.	.
NC_002677.1	593	.	G	A	357.77	.	A	missense_variant	MODERATE	dnaA	gene0	transcript	TRANSCRIPT_gene0	protein_coding	1/1	c.593G>A	p.Arg198Gln	593/1566	593/1566	198/521			GT:PL:DP:AD:GQ	.	.	.	.	.	.	.	.	.	.	.	.	.	.	.	.	.	.	.	.	.	.	.	.	.	.
NC_002677.1	593	.	G	A	357.77	.	A	upstream_gene_variant	MODIFIER	dnaN	gene1	transcript	TRANSCRIPT_gene1	protein_coding		c.-1488G>A					1488		GT:PL:DP:AD:GQ	.	.	.	.	.	.	.	.	.	.	.	.	.	.	.	.	.	.	.	.	.	.	.	.	.	.
NC_002677.1	593	.	G	A	357.77	.	A	upstream_gene_variant	MODIFIER	recF	gene2	transcript	TRANSCRIPT_gene2	protein_coding		c.-2688G>A					2688	WARNING_TRANSCRIPT_NO_START_CODON	GT:PL:DP:AD:GQ	.	.	.	.	.	.	.	.	.	.	.	.	.	.	.	.	.	.	.	.	.	.	.	.	.	.
NC_002677.1	593	.	G	A	357.77	.	A	upstream_gene_variant	MODIFIER	ML0004	gene3	transcript	TRANSCRIPT_gene3	protein_coding		c.-3842G>A					3842	WARNING_TRANSCRIPT_NO_START_CODON	GT:PL:DP:AD:GQ	.	.	.	.	.	.	.	.	.	.	.	.	.	.	.	.	.	.	.	.	.	.	.	.	.	.
NC_002677.1	593	.	G	A	357.77	.	A	upstream_gene_variant	MODIFIER	gyrB	gene4	transcript	TRANSCRIPT_gene4	protein_coding		c.-4636G>A					4636	WARNING_TRANSCRIPT_NO_START_CODON	GT:PL:DP:AD:GQ	.	.	.	.	.	.	.	.	.	.	.	.	.	.	.	.	.	.	.	.	.	.	.	.	.	.
NC_002677.1	750	.	T	C	101.79	.	C	synonymous_variant	LOW	dnaA	gene0	transcript	TRANSCRIPT_gene0	protein_coding	1/1	c.750T>C	p.Tyr250Tyr	750/1566	750/1566	250/521			GT:GQ:AD:DP:PL	.	.	.	.	.	.	.	0/1:22:1,5:6:130,0,22	.	.	.	.	.	.	.	.	.	.	.	.	.	.	.	.	.	.
NC_002677.1	750	.	T	C	101.79	.	C	upstream_gene_variant	MODIFIER	dnaN	gene1	transcript	TRANSCRIPT_gene1	protein_coding		c.-1331T>C					1331		GT:GQ:AD:DP:PL	.	.	.	.	.	.	.	0/1:22:1,5:6:130,0,22	.	.	.	.	.	.	.	.	.	.	.	.	.	.	.	.	.	.
NC_002677.1	750	.	T	C	101.79	.	C	upstream_gene_variant	MODIFIER	recF	gene2	transcript	TRANSCRIPT_gene2	protein_coding		c.-2531T>C					2531	WARNING_TRANSCRIPT_NO_START_CODON	GT:GQ:AD:DP:PL	.	.	.	.	.	.	.	0/1:22:1,5:6:130,0,22	.	.	.	.	.	.	.	.	.	.	.	.	.	.	.	.	.	.
NC_002677.1	750	.	T	C	101.79	.	C	upstream_gene_variant	MODIFIER	ML0004	gene3	transcript	TRANSCRIPT_gene3	protein_coding		c.-3685T>C					3685	WARNING_TRANSCRIPT_NO_START_CODON	GT:GQ:AD:DP:PL	.	.	.	.	.	.	.	0/1:22:1,5:6:130,0,22	.	.	.	.	.	.	.	.	.	.	.	.	.	.	.	.	.	.
NC_002677.1	750	.	T	C	101.79	.	C	upstream_gene_variant	MODIFIER	gyrB	gene4	transcript	TRANSCRIPT_gene4	protein_coding		c.-4479T>C					4479	WARNING_TRANSCRIPT_NO_START_CODON	GT:GQ:AD:DP:PL	.	.	.	.	.	.	.	0/1:22:1,5:6:130,0,22	.	.	.	.	.	.	.	.	.	.	.	.	.	.	.	.	.	.
NC_002677.1	789	.	G	A	209.18	.	A	synonymous_variant	LOW	dnaA	gene0	transcript	TRANSCRIPT_gene0	protein_coding	1/1	c.789G>A	p.Ser263Ser	789/1566	789/1566	263/521			GT:GQ:AD:DP:PL	.	.	.	.	.	.	.	0/1:10:1,9:10:237,0,10	.	.	.	.	.	.	.	.	.	.	.	.	.	.	.	.	.	.
NC_002677.1	789	.	G	A	209.18	.	A	upstream_gene_variant	MODIFIER	dnaN	gene1	transcript	TRANSCRIPT_gene1	protein_coding		c.-1292G>A					1292		GT:GQ:AD:DP:PL	.	.	.	.	.	.	.	0/1:10:1,9:10:237,0,10	.	.	.	.	.	.	.	.	.	.	.	.	.	.	.	.	.	.
NC_002677.1	789	.	G	A	209.18	.	A	upstream_gene_variant	MODIFIER	recF	gene2	transcript	TRANSCRIPT_gene2	protein_coding		c.-2492G>A					2492	WARNING_TRANSCRIPT_NO_START_CODON	GT:GQ:AD:DP:PL	.	.	.	.	.	.	.	0/1:10:1,9:10:237,0,10	.	.	.	.	.	.	.	.	.	.	.	.	.	.	.	.	.	.
NC_002677.1	789	.	G	A	209.18	.	A	upstream_gene_variant	MODIFIER	ML0004	gene3	transcript	TRANSCRIPT_gene3	protein_coding		c.-3646G>A					3646	WARNING_TRANSCRIPT_NO_START_CODON	GT:GQ:AD:DP:PL	.	.	.	.	.	.	.	0/1:10:1,9:10:237,0,10	.	.	.	.	.	.	.	.	.	.	.	.	.	.	.	.	.	.
NC_002677.1	789	.	G	A	209.18	.	A	upstream_gene_variant	MODIFIER	gyrB	gene4	transcript	TRANSCRIPT_gene4	protein_coding		c.-4440G>A					4440	WARNING_TRANSCRIPT_NO_START_CODON	GT:GQ:AD:DP:PL	.	.	.	.	.	.	.	0/1:10:1,9:10:237,0,10	.	.	.	.	.	.	.	.	.	.	.	.	.	.	.	.	.	.
NC_002677.1	883	.	G	A	2169.78	LowQual	A	missense_variant	MODERATE	dnaA	gene0	transcript	TRANSCRIPT_gene0	protein_coding	1/1	c.883G>A	p.Gly295Ser	883/1566	883/1566	295/521			GT:PL:DP:AD:GQ	.	1/1:5662,433,0:144:0,144:99	1/1:239,18,0:6:0,6:18	1/1:1044,47,0:29:1,28:47	1/1:880,66,0:22:0,22:66	1/1:186,15,0:5:0,5:15	1/1:2822,220,0:73:0,73:99	.	.	1/1:2006,162,0:54:0,54:99	1/1:1497,117,0:39:0,39:99	1/1:279,24,0:8:0,8:24	.	1/1:1258,99,0:33:0,33:99	0/1:411,0,1447:57:42,15:99	.	.	1/1:39,3,0:1:0,1:3	1/1:785,60,0:20:0,20:60	.	.	.	.	.	.	.
NC_002677.1	883	.	G	A	2169.78	LowQual	A	upstream_gene_variant	MODIFIER	dnaN	gene1	transcript	TRANSCRIPT_gene1	protein_coding		c.-1198G>A					1198		GT:PL:DP:AD:GQ	.	1/1:5662,433,0:144:0,144:99	1/1:239,18,0:6:0,6:18	1/1:1044,47,0:29:1,28:47	1/1:880,66,0:22:0,22:66	1/1:186,15,0:5:0,5:15	1/1:2822,220,0:73:0,73:99	.	.	1/1:2006,162,0:54:0,54:99	1/1:1497,117,0:39:0,39:99	1/1:279,24,0:8:0,8:24	.	1/1:1258,99,0:33:0,33:99	0/1:411,0,1447:57:42,15:99	.	.	1/1:39,3,0:1:0,1:3	1/1:785,60,0:20:0,20:60	.	.	.	.	.	.	.
NC_002677.1	883	.	G	A	2169.78	LowQual	A	upstream_gene_variant	MODIFIER	recF	gene2	transcript	TRANSCRIPT_gene2	protein_coding		c.-2398G>A					2398	WARNING_TRANSCRIPT_NO_START_CODON	GT:PL:DP:AD:GQ	.	1/1:5662,433,0:144:0,144:99	1/1:239,18,0:6:0,6:18	1/1:1044,47,0:29:1,28:47	1/1:880,66,0:22:0,22:66	1/1:186,15,0:5:0,5:15	1/1:2822,220,0:73:0,73:99	.	.	1/1:2006,162,0:54:0,54:99	1/1:1497,117,0:39:0,39:99	1/1:279,24,0:8:0,8:24	.	1/1:1258,99,0:33:0,33:99	0/1:411,0,1447:57:42,15:99	.	.	1/1:39,3,0:1:0,1:3	1/1:785,60,0:20:0,20:60	.	.	.	.	.	.	.
NC_002677.1	883	.	G	A	2169.78	LowQual	A	upstream_gene_variant	MODIFIER	ML0004	gene3	transcript	TRANSCRIPT_gene3	protein_coding		c.-3552G>A					3552	WARNING_TRANSCRIPT_NO_START_CODON	GT:PL:DP:AD:GQ	.	1/1:5662,433,0:144:0,144:99	1/1:239,18,0:6:0,6:18	1/1:1044,47,0:29:1,28:47	1/1:880,66,0:22:0,22:66	1/1:186,15,0:5:0,5:15	1/1:2822,220,0:73:0,73:99	.	.	1/1:2006,162,0:54:0,54:99	1/1:1497,117,0:39:0,39:99	1/1:279,24,0:8:0,8:24	.	1/1:1258,99,0:33:0,33:99	0/1:411,0,1447:57:42,15:99	.	.	1/1:39,3,0:1:0,1:3	1/1:785,60,0:20:0,20:60	.	.	.	.	.	.	.
NC_002677.1	883	.	G	A	2169.78	LowQual	A	upstream_gene_variant	MODIFIER	gyrB	gene4	transcript	TRANSCRIPT_gene4	protein_coding		c.-4346G>A					4346	WARNING_TRANSCRIPT_NO_START_CODON	GT:PL:DP:AD:GQ	.	1/1:5662,433,0:144:0,144:99	1/1:239,18,0:6:0,6:18	1/1:1044,47,0:29:1,28:47	1/1:880,66,0:22:0,22:66	1/1:186,15,0:5:0,5:15	1/1:2822,220,0:73:0,73:99	.	.	1/1:2006,162,0:54:0,54:99	1/1:1497,117,0:39:0,39:99	1/1:279,24,0:8:0,8:24	.	1/1:1258,99,0:33:0,33:99	0/1:411,0,1447:57:42,15:99	.	.	1/1:39,3,0:1:0,1:3	1/1:785,60,0:20:0,20:60	.	.	.	.	.	.	.
NC_002677.1	1011	.	G	A	2257.19	LowQual	A	synonymous_variant	LOW	dnaA	gene0	transcript	TRANSCRIPT_gene0	protein_coding	1/1	c.1011G>A	p.Glu337Glu	1011/1566	1011/1566	337/521			GT:DP:AD:PL:GQ	.	.	.	.	.	.	1/1:105:0,105:4048,316,0:99	.	.	.	1/1:5:0,5:192,15,0:15	1/1:2:0,2:80,6,0:6	.	.	0/1:20:16,4:99,0,539:99	.	.	1/1:1:0,1:39,3,0:3	1/1:7:0,7:279,21,0:21	.	.	.	.	.	.	.
NC_002677.1	1011	.	G	A	2257.19	LowQual	A	upstream_gene_variant	MODIFIER	dnaN	gene1	transcript	TRANSCRIPT_gene1	protein_coding		c.-1070G>A					1070		GT:DP:AD:PL:GQ	.	.	.	.	.	.	1/1:105:0,105:4048,316,0:99	.	.	.	1/1:5:0,5:192,15,0:15	1/1:2:0,2:80,6,0:6	.	.	0/1:20:16,4:99,0,539:99	.	.	1/1:1:0,1:39,3,0:3	1/1:7:0,7:279,21,0:21	.	.	.	.	.	.	.
NC_002677.1	1011	.	G	A	2257.19	LowQual	A	upstream_gene_variant	MODIFIER	recF	gene2	transcript	TRANSCRIPT_gene2	protein_coding		c.-2270G>A					2270	WARNING_TRANSCRIPT_NO_START_CODON	GT:DP:AD:PL:GQ	.	.	.	.	.	.	1/1:105:0,105:4048,316,0:99	.	.	.	1/1:5:0,5:192,15,0:15	1/1:2:0,2:80,6,0:6	.	.	0/1:20:16,4:99,0,539:99	.	.	1/1:1:0,1:39,3,0:3	1/1:7:0,7:279,21,0:21	.	.	.	.	.	.	.
NC_002677.1	1011	.	G	A	2257.19	LowQual	A	upstream_gene_variant	MODIFIER	ML0004	gene3	transcript	TRANSCRIPT_gene3	protein_coding		c.-3424G>A					3424	WARNING_TRANSCRIPT_NO_START_CODON	GT:DP:AD:PL:GQ	.	.	.	.	.	.	1/1:105:0,105:4048,316,0:99	.	.	.	1/1:5:0,5:192,15,0:15	1/1:2:0,2:80,6,0:6	.	.	0/1:20:16,4:99,0,539:99	.	.	1/1:1:0,1:39,3,0:3	1/1:7:0,7:279,21,0:21	.	.	.	.	.	.	.
NC_002677.1	1011	.	G	A	2257.19	LowQual	A	upstream_gene_variant	MODIFIER	gyrB	gene4	transcript	TRANSCRIPT_gene4	protein_coding		c.-4218G>A					4218	WARNING_TRANSCRIPT_NO_START_CODON	GT:DP:AD:PL:GQ	.	.	.	.	.	.	1/1:105:0,105:4048,316,0:99	.	.	.	1/1:5:0,5:192,15,0:15	1/1:2:0,2:80,6,0:6	.	.	0/1:20:16,4:99,0,539:99	.	.	1/1:1:0,1:39,3,0:3	1/1:7:0,7:279,21,0:21	.	.	.	.	.	.	.
NC_002677.1	1113	.	C	T	5502.77	.	T	synonymous_variant	LOW	dnaA	gene0	transcript	TRANSCRIPT_gene0	protein_coding	1/1	c.1113C>T	p.Val371Val	1113/1566	1113/1566	371/521			GT:GQ:DP:AD:PL	.	.	.	.	.	.	.	.	.	.	.	.	.	.	.	.	.	.	.	.	.	.	.	.	.	.
NC_002677.1	1113	.	C	T	5502.77	.	T	upstream_gene_variant	MODIFIER	dnaN	gene1	transcript	TRANSCRIPT_gene1	protein_coding		c.-968C>T					968		GT:GQ:DP:AD:PL	.	.	.	.	.	.	.	.	.	.	.	.	.	.	.	.	.	.	.	.	.	.	.	.	.	.
NC_002677.1	1113	.	C	T	5502.77	.	T	upstream_gene_variant	MODIFIER	recF	gene2	transcript	TRANSCRIPT_gene2	protein_coding		c.-2168C>T					2168	WARNING_TRANSCRIPT_NO_START_CODON	GT:GQ:DP:AD:PL	.	.	.	.	.	.	.	.	.	.	.	.	.	.	.	.	.	.	.	.	.	.	.	.	.	.
NC_002677.1	1113	.	C	T	5502.77	.	T	upstream_gene_variant	MODIFIER	ML0004	gene3	transcript	TRANSCRIPT_gene3	protein_coding		c.-3322C>T					3322	WARNING_TRANSCRIPT_NO_START_CODON	GT:GQ:DP:AD:PL	.	.	.	.	.	.	.	.	.	.	.	.	.	.	.	.	.	.	.	.	.	.	.	.	.	.
NC_002677.1	1113	.	C	T	5502.77	.	T	upstream_gene_variant	MODIFIER	gyrB	gene4	transcript	TRANSCRIPT_gene4	protein_coding		c.-4116C>T					4116	WARNING_TRANSCRIPT_NO_START_CODON	GT:GQ:DP:AD:PL	.	.	.	.	.	.	.	.	.	.	.	.	.	.	.	.	.	.	.	.	.	.	.	.	.	.
NC_002677.1	1834	.	G	A	1433.77	.	A	upstream_gene_variant	MODIFIER	dnaN	gene1	transcript	TRANSCRIPT_gene1	protein_coding		c.-247G>A					247		GT:DP:AD:PL:GQ	.	.	.	.	.	.	.	.	.	.	.	.	.	.	.	.	.	.	.	.	.	.	.	.	.	.
NC_002677.1	1834	.	G	A	1433.77	.	A	upstream_gene_variant	MODIFIER	recF	gene2	transcript	TRANSCRIPT_gene2	protein_coding		c.-1447G>A					1447	WARNING_TRANSCRIPT_NO_START_CODON	GT:DP:AD:PL:GQ	.	.	.	.	.	.	.	.	.	.	.	.	.	.	.	.	.	.	.	.	.	.	.	.	.	.
NC_002677.1	1834	.	G	A	1433.77	.	A	upstream_gene_variant	MODIFIER	ML0004	gene3	transcript	TRANSCRIPT_gene3	protein_coding		c.-2601G>A					2601	WARNING_TRANSCRIPT_NO_START_CODON	GT:DP:AD:PL:GQ	.	.	.	.	.	.	.	.	.	.	.	.	.	.	.	.	.	.	.	.	.	.	.	.	.	.
NC_002677.1	1834	.	G	A	1433.77	.	A	upstream_gene_variant	MODIFIER	gyrB	gene4	transcript	TRANSCRIPT_gene4	protein_coding		c.-3395G>A					3395	WARNING_TRANSCRIPT_NO_START_CODON	GT:DP:AD:PL:GQ	.	.	.	.	.	.	.	.	.	.	.	.	.	.	.	.	.	.	.	.	.	.	.	.	.	.
NC_002677.1	1834	.	G	A	1433.77	.	A	downstream_gene_variant	MODIFIER	dnaA	gene0	transcript	TRANSCRIPT_gene0	protein_coding		c.*268G>A					268		GT:DP:AD:PL:GQ	.	.	.	.	.	.	.	.	.	.	.	.	.	.	.	.	.	.	.	.	.	.	.	.	.	.
NC_002677.1	1834	.	G	A	1433.77	.	A	intergenic_region	MODIFIER	dnaA-dnaN	gene0-gene1	intergenic_region	gene0-gene1			n.1834G>A							GT:DP:AD:PL:GQ	.	.	.	.	.	.	.	.	.	.	.	.	.	.	.	.	.	.	.	.	.	.	.	.	.	.
NC_002677.1	2251	.	C	T	4124.77	.	T	synonymous_variant	LOW	dnaN	gene1	transcript	TRANSCRIPT_gene1	protein_coding	1/1	c.171C>T	p.Ser57Ser	171/1200	171/1200	57/399			GT:GQ:PL:DP:AD	.	.	.	.	.	.	.	.	.	.	.	.	.	.	.	.	.	.	.	.	.	.	.	.	.	.
NC_002677.1	2251	.	C	T	4124.77	.	T	upstream_gene_variant	MODIFIER	recF	gene2	transcript	TRANSCRIPT_gene2	protein_coding		c.-1030C>T					1030	WARNING_TRANSCRIPT_NO_START_CODON	GT:GQ:PL:DP:AD	.	.	.	.	.	.	.	.	.	.	.	.	.	.	.	.	.	.	.	.	.	.	.	.	.	.
NC_002677.1	2251	.	C	T	4124.77	.	T	upstream_gene_variant	MODIFIER	ML0004	gene3	transcript	TRANSCRIPT_gene3	protein_coding		c.-2184C>T					2184	WARNING_TRANSCRIPT_NO_START_CODON	GT:GQ:PL:DP:AD	.	.	.	.	.	.	.	.	.	.	.	.	.	.	.	.	.	.	.	.	.	.	.	.	.	.
NC_002677.1	2251	.	C	T	4124.77	.	T	upstream_gene_variant	MODIFIER	gyrB	gene4	transcript	TRANSCRIPT_gene4	protein_coding		c.-2978C>T					2978	WARNING_TRANSCRIPT_NO_START_CODON	GT:GQ:PL:DP:AD	.	.	.	.	.	.	.	.	.	.	.	.	.	.	.	.	.	.	.	.	.	.	.	.	.	.
NC_002677.1	2251	.	C	T	4124.77	.	T	downstream_gene_variant	MODIFIER	dnaA	gene0	transcript	TRANSCRIPT_gene0	protein_coding		c.*685C>T					685		GT:GQ:PL:DP:AD	.	.	.	.	.	.	.	.	.	.	.	.	.	.	.	.	.	.	.	.	.	.	.	.	.	.
NC_002677.1	4180	.	G	A	1069.77	.	A	synonymous_variant	LOW	recF	gene2	transcript	TRANSCRIPT_gene2	protein_coding	1/1	c.900G>A	p.Ser300Ser	900/1158	900/1158	300/385		WARNING_TRANSCRIPT_NO_START_CODON	GT:DP:AD:PL:GQ	.	.	.	.	.	.	.	.	.	.	.	.	.	.	.	.	.	.	.	.	.	.	.	.	.	.
NC_002677.1	4180	.	G	A	1069.77	.	A	upstream_gene_variant	MODIFIER	ML0004	gene3	transcript	TRANSCRIPT_gene3	protein_coding		c.-255G>A					255	WARNING_TRANSCRIPT_NO_START_CODON	GT:DP:AD:PL:GQ	.	.	.	.	.	.	.	.	.	.	.	.	.	.	.	.	.	.	.	.	.	.	.	.	.	.
NC_002677.1	4180	.	G	A	1069.77	.	A	upstream_gene_variant	MODIFIER	gyrB	gene4	transcript	TRANSCRIPT_gene4	protein_coding		c.-1049G>A					1049	WARNING_TRANSCRIPT_NO_START_CODON	GT:DP:AD:PL:GQ	.	.	.	.	.	.	.	.	.	.	.	.	.	.	.	.	.	.	.	.	.	.	.	.	.	.
NC_002677.1	4180	.	G	A	1069.77	.	A	upstream_gene_variant	MODIFIER	gyrA	gene5	transcript	TRANSCRIPT_gene5	protein_coding		c.-3138G>A					3138		GT:DP:AD:PL:GQ	.	.	.	.	.	.	.	.	.	.	.	.	.	.	.	.	.	.	.	.	.	.	.	.	.	.
NC_002677.1	4180	.	G	A	1069.77	.	A	downstream_gene_variant	MODIFIER	dnaA	gene0	transcript	TRANSCRIPT_gene0	protein_coding		c.*2614G>A					2614		GT:DP:AD:PL:GQ	.	.	.	.	.	.	.	.	.	.	.	.	.	.	.	.	.	.	.	.	.	.	.	.	.	.
NC_002677.1	4180	.	G	A	1069.77	.	A	downstream_gene_variant	MODIFIER	dnaN	gene1	transcript	TRANSCRIPT_gene1	protein_coding		c.*900G>A					900		GT:DP:AD:PL:GQ	.	.	.	.	.	.	.	.	.	.	.	.	.	.	.	.	.	.	.	.	.	.	.	.	.	.
NC_002677.1	4423	.	G	A	556.77	.	A	synonymous_variant	LOW	recF	gene2	transcript	TRANSCRIPT_gene2	protein_coding	1/1	c.1143G>A	p.Ser381Ser	1143/1158	1143/1158	381/385		WARNING_TRANSCRIPT_NO_START_CODON	GT:GQ:PL:DP:AD	.	.	.	.	.	.	.	.	.	.	.	.	.	.	.	.	.	.	.	.	.	.	.	.	.	.
NC_002677.1	4423	.	G	A	556.77	.	A	upstream_gene_variant	MODIFIER	ML0004	gene3	transcript	TRANSCRIPT_gene3	protein_coding		c.-12G>A					12	WARNING_TRANSCRIPT_NO_START_CODON	GT:GQ:PL:DP:AD	.	.	.	.	.	.	.	.	.	.	.	.	.	.	.	.	.	.	.	.	.	.	.	.	.	.
NC_002677.1	4423	.	G	A	556.77	.	A	upstream_gene_variant	MODIFIER	gyrB	gene4	transcript	TRANSCRIPT_gene4	protein_coding		c.-806G>A					806	WARNING_TRANSCRIPT_NO_START_CODON	GT:GQ:PL:DP:AD	.	.	.	.	.	.	.	.	.	.	.	.	.	.	.	.	.	.	.	.	.	.	.	.	.	.
NC_002677.1	4423	.	G	A	556.77	.	A	upstream_gene_variant	MODIFIER	gyrA	gene5	transcript	TRANSCRIPT_gene5	protein_coding		c.-2895G>A					2895		GT:GQ:PL:DP:AD	.	.	.	.	.	.	.	.	.	.	.	.	.	.	.	.	.	.	.	.	.	.	.	.	.	.
NC_002677.1	4423	.	G	A	556.77	.	A	downstream_gene_variant	MODIFIER	dnaA	gene0	transcript	TRANSCRIPT_gene0	protein_coding		c.*2857G>A					2857		GT:GQ:PL:DP:AD	.	.	.	.	.	.	.	.	.	.	.	.	.	.	.	.	.	.	.	.	.	.	.	.	.	.
NC_002677.1	4423	.	G	A	556.77	.	A	downstream_gene_variant	MODIFIER	dnaN	gene1	transcript	TRANSCRIPT_gene1	protein_coding		c.*1143G>A					1143		GT:GQ:PL:DP:AD	.	.	.	.	.	.	.	.	.	.	.	.	.	.	.	.	.	.	.	.	.	.	.	.	.	.
NC_002677.1	4513	.	G	A	4268.76	LowQual	A	missense_variant	MODERATE	ML0004	gene3	transcript	TRANSCRIPT_gene3	protein_coding	1/1	c.79G>A	p.Val27Ile	79/570	79/570	27/189		WARNING_TRANSCRIPT_NO_START_CODON	GT:GQ:PL:AD:DP	.	.	.	.	.	.	.	.	.	.	.	.	.	.	.	.	.	.	.	.	.	.	.	.	.	.
NC_002677.1	4513	.	G	A	4268.76	LowQual	A	upstream_gene_variant	MODIFIER	gyrB	gene4	transcript	TRANSCRIPT_gene4	protein_coding		c.-716G>A					716	WARNING_TRANSCRIPT_NO_START_CODON	GT:GQ:PL:AD:DP	.	.	.	.	.	.	.	.	.	.	.	.	.	.	.	.	.	.	.	.	.	.	.	.	.	.
NC_002677.1	4513	.	G	A	4268.76	LowQual	A	upstream_gene_variant	MODIFIER	gyrA	gene5	transcript	TRANSCRIPT_gene5	protein_coding		c.-2805G>A					2805		GT:GQ:PL:AD:DP	.	.	.	.	.	.	.	.	.	.	.	.	.	.	.	.	.	.	.	.	.	.	.	.	.	.
NC_002677.1	4513	.	G	A	4268.76	LowQual	A	downstream_gene_variant	MODIFIER	dnaA	gene0	transcript	TRANSCRIPT_gene0	protein_coding		c.*2947G>A					2947		GT:GQ:PL:AD:DP	.	.	.	.	.	.	.	.	.	.	.	.	.	.	.	.	.	.	.	.	.	.	.	.	.	.
NC_002677.1	4513	.	G	A	4268.76	LowQual	A	downstream_gene_variant	MODIFIER	dnaN	gene1	transcript	TRANSCRIPT_gene1	protein_coding		c.*1233G>A					1233		GT:GQ:PL:AD:DP	.	.	.	.	.	.	.	.	.	.	.	.	.	.	.	.	.	.	.	.	.	.	.	.	.	.
NC_002677.1	4513	.	G	A	4268.76	LowQual	A	downstream_gene_variant	MODIFIER	recF	gene2	transcript	TRANSCRIPT_gene2	protein_coding		c.*75G>A					75	WARNING_TRANSCRIPT_NO_START_CODON	GT:GQ:PL:AD:DP	.	.	.	.	.	.	.	.	.	.	.	.	.	.	.	.	.	.	.	.	.	.	.	.	.	.
NC_002677.1	4972	.	G	A	4831.77	.	A	missense_variant	MODERATE	ML0004	gene3	transcript	TRANSCRIPT_gene3	protein_coding	1/1	c.538G>A	p.Ala180Thr	538/570	538/570	180/189		WARNING_TRANSCRIPT_NO_START_CODON	GT:PL:DP:AD:GQ	.	.	.	.	.	.	.	.	.	.	.	.	.	.	.	.	.	.	.	.	.	.	.	.	.	.
NC_002677.1	4972	.	G	A	4831.77	.	A	upstream_gene_variant	MODIFIER	gyrB	gene4	transcript	TRANSCRIPT_gene4	protein_coding		c.-257G>A					257	WARNING_TRANSCRIPT_NO_START_CODON	GT:PL:DP:AD:GQ	.	.	.	.	.	.	.	.	.	.	.	.	.	.	.	.	.	.	.	.	.	.	.	.	.	.
NC_002677.1	4972	.	G	A	4831.77	.	A	upstream_gene_variant	MODIFIER	gyrA	gene5	transcript	TRANSCRIPT_gene5	protein_coding		c.-2346G>A					2346		GT:PL:DP:AD:GQ	.	.	.	.	.	.	.	.	.	.	.	.	.	.	.	.	.	.	.	.	.	.	.	.	.	.
NC_002677.1	4972	.	G	A	4831.77	.	A	downstream_gene_variant	MODIFIER	dnaA	gene0	transcript	TRANSCRIPT_gene0	protein_coding		c.*3406G>A					3406		GT:PL:DP:AD:GQ	.	.	.	.	.	.	.	.	.	.	.	.	.	.	.	.	.	.	.	.	.	.	.	.	.	.
NC_002677.1	4972	.	G	A	4831.77	.	A	downstream_gene_variant	MODIFIER	dnaN	gene1	transcript	TRANSCRIPT_gene1	protein_coding		c.*1692G>A					1692		GT:PL:DP:AD:GQ	.	.	.	.	.	.	.	.	.	.	.	.	.	.	.	.	.	.	.	.	.	.	.	.	.	.
NC_002677.1	4972	.	G	A	4831.77	.	A	downstream_gene_variant	MODIFIER	recF	gene2	transcript	TRANSCRIPT_gene2	protein_coding		c.*534G>A					534	WARNING_TRANSCRIPT_NO_START_CODON	GT:PL:DP:AD:GQ	.	.	.	.	.	.	.	.	.	.	.	.	.	.	.	.	.	.	.	.	.	.	.	.	.	.
NC_002677.1	5066	.	G	T	5925.77	.	T	upstream_gene_variant	MODIFIER	gyrB	gene4	transcript	TRANSCRIPT_gene4	protein_coding		c.-163G>T					163	WARNING_TRANSCRIPT_NO_START_CODON	GT:AD:DP:PL:GQ	.	.	.	.	.	.	.	.	.	.	.	.	.	.	.	.	.	.	.	.	.	.	.	.	.	.
NC_002677.1	5066	.	G	T	5925.77	.	T	upstream_gene_variant	MODIFIER	gyrA	gene5	transcript	TRANSCRIPT_gene5	protein_coding		c.-2252G>T					2252		GT:AD:DP:PL:GQ	.	.	.	.	.	.	.	.	.	.	.	.	.	.	.	.	.	.	.	.	.	.	.	.	.	.
NC_002677.1	5066	.	G	T	5925.77	.	T	downstream_gene_variant	MODIFIER	dnaA	gene0	transcript	TRANSCRIPT_gene0	protein_coding		c.*3500G>T					3500		GT:AD:DP:PL:GQ	.	.	.	.	.	.	.	.	.	.	.	.	.	.	.	.	.	.	.	.	.	.	.	.	.	.
NC_002677.1	5066	.	G	T	5925.77	.	T	downstream_gene_variant	MODIFIER	dnaN	gene1	transcript	TRANSCRIPT_gene1	protein_coding		c.*1786G>T					1786		GT:AD:DP:PL:GQ	.	.	.	.	.	.	.	.	.	.	.	.	.	.	.	.	.	.	.	.	.	.	.	.	.	.
NC_002677.1	5066	.	G	T	5925.77	.	T	downstream_gene_variant	MODIFIER	recF	gene2	transcript	TRANSCRIPT_gene2	protein_coding		c.*628G>T					628	WARNING_TRANSCRIPT_NO_START_CODON	GT:AD:DP:PL:GQ	.	.	.	.	.	.	.	.	.	.	.	.	.	.	.	.	.	.	.	.	.	.	.	.	.	.
NC_002677.1	5066	.	G	T	5925.77	.	T	downstream_gene_variant	MODIFIER	ML0004	gene3	transcript	TRANSCRIPT_gene3	protein_coding		c.*62G>T					62	WARNING_TRANSCRIPT_NO_START_CODON	GT:AD:DP:PL:GQ	.	.	.	.	.	.	.	.	.	.	.	.	.	.	.	.	.	.	.	.	.	.	.	.	.	.
NC_002677.1	5066	.	G	T	5925.77	.	T	intergenic_region	MODIFIER	ML0004-gyrB	gene3-gene4	intergenic_region	gene3-gene4			n.5066G>T							GT:AD:DP:PL:GQ	.	.	.	.	.	.	.	.	.	.	.	.	.	.	.	.	.	.	.	.	.	.	.	.	.	.
NC_002677.1	5076	.	C	T	200.84	.	T	upstream_gene_variant	MODIFIER	gyrB	gene4	transcript	TRANSCRIPT_gene4	protein_coding		c.-153C>T					153	WARNING_TRANSCRIPT_NO_START_CODON	GT:GQ:AD:DP:PL	.	.	.	.	.	.	.	.	.	.	.	.	.	.	.	.	.	1/1:18:0,6:6:229,18,0	.	.	.	.	.	.	.	.
NC_002677.1	5076	.	C	T	200.84	.	T	upstream_gene_variant	MODIFIER	gyrA	gene5	transcript	TRANSCRIPT_gene5	protein_coding		c.-2242C>T					2242		GT:GQ:AD:DP:PL	.	.	.	.	.	.	.	.	.	.	.	.	.	.	.	.	.	1/1:18:0,6:6:229,18,0	.	.	.	.	.	.	.	.
NC_002677.1	5076	.	C	T	200.84	.	T	downstream_gene_variant	MODIFIER	dnaA	gene0	transcript	TRANSCRIPT_gene0	protein_coding		c.*3510C>T					3510		GT:GQ:AD:DP:PL	.	.	.	.	.	.	.	.	.	.	.	.	.	.	.	.	.	1/1:18:0,6:6:229,18,0	.	.	.	.	.	.	.	.
NC_002677.1	5076	.	C	T	200.84	.	T	downstream_gene_variant	MODIFIER	dnaN	gene1	transcript	TRANSCRIPT_gene1	protein_coding		c.*1796C>T					1796		GT:GQ:AD:DP:PL	.	.	.	.	.	.	.	.	.	.	.	.	.	.	.	.	.	1/1:18:0,6:6:229,18,0	.	.	.	.	.	.	.	.
NC_002677.1	5076	.	C	T	200.84	.	T	downstream_gene_variant	MODIFIER	recF	gene2	transcript	TRANSCRIPT_gene2	protein_coding		c.*638C>T					638	WARNING_TRANSCRIPT_NO_START_CODON	GT:GQ:AD:DP:PL	.	.	.	.	.	.	.	.	.	.	.	.	.	.	.	.	.	1/1:18:0,6:6:229,18,0	.	.	.	.	.	.	.	.
NC_002677.1	5076	.	C	T	200.84	.	T	downstream_gene_variant	MODIFIER	ML0004	gene3	transcript	TRANSCRIPT_gene3	protein_coding		c.*72C>T					72	WARNING_TRANSCRIPT_NO_START_CODON	GT:GQ:AD:DP:PL	.	.	.	.	.	.	.	.	.	.	.	.	.	.	.	.	.	1/1:18:0,6:6:229,18,0	.	.	.	.	.	.	.	.
NC_002677.1	5076	.	C	T	200.84	.	T	intergenic_region	MODIFIER	ML0004-gyrB	gene3-gene4	intergenic_region	gene3-gene4			n.5076C>T							GT:GQ:AD:DP:PL	.	.	.	.	.	.	.	.	.	.	.	.	.	.	.	.	.	1/1:18:0,6:6:229,18,0	.	.	.	.	.	.	.	.
NC_002677.1	5201	.	A	G	1586.77	.	G	upstream_gene_variant	MODIFIER	gyrB	gene4	transcript	TRANSCRIPT_gene4	protein_coding		c.-28A>G					28	WARNING_TRANSCRIPT_NO_START_CODON	GT:PL:AD:DP:GQ	.	.	.	.	.	.	.	.	.	.	.	.	1/1:1615,123,0:0,41:41:99	.	.	.	.	.	.	.	.	.	.	.	.	.
NC_002677.1	5201	.	A	G	1586.77	.	G	upstream_gene_variant	MODIFIER	gyrA	gene5	transcript	TRANSCRIPT_gene5	protein_coding		c.-2117A>G					2117		GT:PL:AD:DP:GQ	.	.	.	.	.	.	.	.	.	.	.	.	1/1:1615,123,0:0,41:41:99	.	.	.	.	.	.	.	.	.	.	.	.	.
NC_002677.1	5201	.	A	G	1586.77	.	G	downstream_gene_variant	MODIFIER	dnaA	gene0	transcript	TRANSCRIPT_gene0	protein_coding		c.*3635A>G					3635		GT:PL:AD:DP:GQ	.	.	.	.	.	.	.	.	.	.	.	.	1/1:1615,123,0:0,41:41:99	.	.	.	.	.	.	.	.	.	.	.	.	.
NC_002677.1	5201	.	A	G	1586.77	.	G	downstream_gene_variant	MODIFIER	dnaN	gene1	transcript	TRANSCRIPT_gene1	protein_coding		c.*1921A>G					1921		GT:PL:AD:DP:GQ	.	.	.	.	.	.	.	.	.	.	.	.	1/1:1615,123,0:0,41:41:99	.	.	.	.	.	.	.	.	.	.	.	.	.
NC_002677.1	5201	.	A	G	1586.77	.	G	downstream_gene_variant	MODIFIER	recF	gene2	transcript	TRANSCRIPT_gene2	protein_coding		c.*763A>G					763	WARNING_TRANSCRIPT_NO_START_CODON	GT:PL:AD:DP:GQ	.	.	.	.	.	.	.	.	.	.	.	.	1/1:1615,123,0:0,41:41:99	.	.	.	.	.	.	.	.	.	.	.	.	.
NC_002677.1	5201	.	A	G	1586.77	.	G	downstream_gene_variant	MODIFIER	ML0004	gene3	transcript	TRANSCRIPT_gene3	protein_coding		c.*197A>G					197	WARNING_TRANSCRIPT_NO_START_CODON	GT:PL:AD:DP:GQ	.	.	.	.	.	.	.	.	.	.	.	.	1/1:1615,123,0:0,41:41:99	.	.	.	.	.	.	.	.	.	.	.	.	.
NC_002677.1	5201	.	A	G	1586.77	.	G	intergenic_region	MODIFIER	ML0004-gyrB	gene3-gene4	intergenic_region	gene3-gene4			n.5201A>G							GT:PL:AD:DP:GQ	.	.	.	.	.	.	.	.	.	.	.	.	1/1:1615,123,0:0,41:41:99	.	.	.	.	.	.	.	.	.	.	.	.	.
NC_002677.1	11281	.	C	T	2515.77	.	T	synonymous_variant	LOW	ML0007	gene6	transcript	TRANSCRIPT_gene6	protein_coding	1/1	c.87C>T	p.Arg29Arg	87/912	87/912	29/303		WARNING_TRANSCRIPT_NO_START_CODON	GT:AD:DP:PL:GQ	.	.	.	.	.	.	.	.	.	.	.	.	.	.	.	.	.	.	.	.	.	.	.	.	.	.
NC_002677.1	11281	.	C	T	2515.77	.	T	upstream_gene_variant	MODIFIER	ileT	gene7	transcript	rna0	protein_coding		c.-913C>T					913	WARNING_TRANSCRIPT_MULTIPLE_STOP_CODONS	GT:AD:DP:PL:GQ	.	.	.	.	.	.	.	.	.	.	.	.	.	.	.	.	.	.	.	.	.	.	.	.	.	.
NC_002677.1	11281	.	C	T	2515.77	.	T	upstream_gene_variant	MODIFIER	alaT	gene8	transcript	rna1	protein_coding		c.-1123C>T					1123	WARNING_TRANSCRIPT_INCOMPLETE	GT:AD:DP:PL:GQ	.	.	.	.	.	.	.	.	.	.	.	.	.	.	.	.	.	.	.	.	.	.	.	.	.	.
NC_002677.1	11281	.	C	T	2515.77	.	T	upstream_gene_variant	MODIFIER	ML0009	gene10	transcript	TRANSCRIPT_gene10	protein_coding		c.-2494C>T					2494		GT:AD:DP:PL:GQ	.	.	.	.	.	.	.	.	.	.	.	.	.	.	.	.	.	.	.	.	.	.	.	.	.	.
NC_002677.1	11281	.	C	T	2515.77	.	T	upstream_gene_variant	MODIFIER	ppiA	gene12	transcript	TRANSCRIPT_gene12	protein_coding		c.-4712C>T					4712		GT:AD:DP:PL:GQ	.	.	.	.	.	.	.	.	.	.	.	.	.	.	.	.	.	.	.	.	.	.	.	.	.	.
NC_002677.1	11281	.	C	T	2515.77	.	T	downstream_gene_variant	MODIFIER	gyrB	gene4	transcript	TRANSCRIPT_gene4	protein_coding		c.*4016C>T					4016	WARNING_TRANSCRIPT_NO_START_CODON	GT:AD:DP:PL:GQ	.	.	.	.	.	.	.	.	.	.	.	.	.	.	.	.	.	.	.	.	.	.	.	.	.	.
NC_002677.1	11281	.	C	T	2515.77	.	T	downstream_gene_variant	MODIFIER	gyrA	gene5	transcript	TRANSCRIPT_gene5	protein_coding		c.*214C>T					214		GT:AD:DP:PL:GQ	.	.	.	.	.	.	.	.	.	.	.	.	.	.	.	.	.	.	.	.	.	.	.	.	.	.
NC_002677.1	11281	.	C	T	2515.77	.	T	downstream_gene_variant	MODIFIER	ML0008	gene9	transcript	TRANSCRIPT_gene9	protein_coding		c.*1575G>A					1575		GT:AD:DP:PL:GQ	.	.	.	.	.	.	.	.	.	.	.	.	.	.	.	.	.	.	.	.	.	.	.	.	.	.
NC_002677.1	11341	.	C	T	3574.44	.	T	synonymous_variant	LOW	ML0007	gene6	transcript	TRANSCRIPT_gene6	protein_coding	1/1	c.147C>T	p.Pro49Pro	147/912	147/912	49/303		WARNING_TRANSCRIPT_NO_START_CODON	GT:GQ:PL:AD:DP	.	.	.	.	.	.	.	.	.	.	.	.	.	.	.	.	.	.	.	.	.	1/1:99:3714,352,0:0,118:118	.	.	.	.
NC_002677.1	11341	.	C	T	3574.44	.	T	upstream_gene_variant	MODIFIER	ileT	gene7	transcript	rna0	protein_coding		c.-853C>T					853	WARNING_TRANSCRIPT_MULTIPLE_STOP_CODONS	GT:GQ:PL:AD:DP	.	.	.	.	.	.	.	.	.	.	.	.	.	.	.	.	.	.	.	.	.	1/1:99:3714,352,0:0,118:118	.	.	.	.
NC_002677.1	11341	.	C	T	3574.44	.	T	upstream_gene_variant	MODIFIER	alaT	gene8	transcript	rna1	protein_coding		c.-1063C>T					1063	WARNING_TRANSCRIPT_INCOMPLETE	GT:GQ:PL:AD:DP	.	.	.	.	.	.	.	.	.	.	.	.	.	.	.	.	.	.	.	.	.	1/1:99:3714,352,0:0,118:118	.	.	.	.
NC_002677.1	11341	.	C	T	3574.44	.	T	upstream_gene_variant	MODIFIER	ML0009	gene10	transcript	TRANSCRIPT_gene10	protein_coding		c.-2434C>T					2434		GT:GQ:PL:AD:DP	.	.	.	.	.	.	.	.	.	.	.	.	.	.	.	.	.	.	.	.	.	1/1:99:3714,352,0:0,118:118	.	.	.	.
NC_002677.1	11341	.	C	T	3574.44	.	T	upstream_gene_variant	MODIFIER	ppiA	gene12	transcript	TRANSCRIPT_gene12	protein_coding		c.-4652C>T					4652		GT:GQ:PL:AD:DP	.	.	.	.	.	.	.	.	.	.	.	.	.	.	.	.	.	.	.	.	.	1/1:99:3714,352,0:0,118:118	.	.	.	.
NC_002677.1	11341	.	C	T	3574.44	.	T	downstream_gene_variant	MODIFIER	gyrB	gene4	transcript	TRANSCRIPT_gene4	protein_coding		c.*4076C>T					4076	WARNING_TRANSCRIPT_NO_START_CODON	GT:GQ:PL:AD:DP	.	.	.	.	.	.	.	.	.	.	.	.	.	.	.	.	.	.	.	.	.	1/1:99:3714,352,0:0,118:118	.	.	.	.
NC_002677.1	11341	.	C	T	3574.44	.	T	downstream_gene_variant	MODIFIER	gyrA	gene5	transcript	TRANSCRIPT_gene5	protein_coding		c.*274C>T					274		GT:GQ:PL:AD:DP	.	.	.	.	.	.	.	.	.	.	.	.	.	.	.	.	.	.	.	.	.	1/1:99:3714,352,0:0,118:118	.	.	.	.
NC_002677.1	11341	.	C	T	3574.44	.	T	downstream_gene_variant	MODIFIER	ML0008	gene9	transcript	TRANSCRIPT_gene9	protein_coding		c.*1515G>A					1515		GT:GQ:PL:AD:DP	.	.	.	.	.	.	.	.	.	.	.	.	.	.	.	.	.	.	.	.	.	1/1:99:3714,352,0:0,118:118	.	.	.	.
NC_002677.1	11376	.	G	A	779.31	.	A	missense_variant	MODERATE	ML0007	gene6	transcript	TRANSCRIPT_gene6	protein_coding	1/1	c.182G>A	p.Arg61Gln	182/912	182/912	61/303		WARNING_TRANSCRIPT_NO_START_CODON	GT:GQ:DP:AD:PL	.	.	.	.	.	.	.	.	.	.	.	.	.	.	.	.	.	.	.	.	.	.	.	.	.	.
NC_002677.1	11376	.	G	A	779.31	.	A	upstream_gene_variant	MODIFIER	ileT	gene7	transcript	rna0	protein_coding		c.-818G>A					818	WARNING_TRANSCRIPT_MULTIPLE_STOP_CODONS	GT:GQ:DP:AD:PL	.	.	.	.	.	.	.	.	.	.	.	.	.	.	.	.	.	.	.	.	.	.	.	.	.	.
NC_002677.1	11376	.	G	A	779.31	.	A	upstream_gene_variant	MODIFIER	alaT	gene8	transcript	rna1	protein_coding		c.-1028G>A					1028	WARNING_TRANSCRIPT_INCOMPLETE	GT:GQ:DP:AD:PL	.	.	.	.	.	.	.	.	.	.	.	.	.	.	.	.	.	.	.	.	.	.	.	.	.	.
NC_002677.1	11376	.	G	A	779.31	.	A	upstream_gene_variant	MODIFIER	ML0009	gene10	transcript	TRANSCRIPT_gene10	protein_coding		c.-2399G>A					2399		GT:GQ:DP:AD:PL	.	.	.	.	.	.	.	.	.	.	.	.	.	.	.	.	.	.	.	.	.	.	.	.	.	.
NC_002677.1	11376	.	G	A	779.31	.	A	upstream_gene_variant	MODIFIER	ppiA	gene12	transcript	TRANSCRIPT_gene12	protein_coding		c.-4617G>A					4617		GT:GQ:DP:AD:PL	.	.	.	.	.	.	.	.	.	.	.	.	.	.	.	.	.	.	.	.	.	.	.	.	.	.
NC_002677.1	11376	.	G	A	779.31	.	A	downstream_gene_variant	MODIFIER	gyrB	gene4	transcript	TRANSCRIPT_gene4	protein_coding		c.*4111G>A					4111	WARNING_TRANSCRIPT_NO_START_CODON	GT:GQ:DP:AD:PL	.	.	.	.	.	.	.	.	.	.	.	.	.	.	.	.	.	.	.	.	.	.	.	.	.	.
NC_002677.1	11376	.	G	A	779.31	.	A	downstream_gene_variant	MODIFIER	gyrA	gene5	transcript	TRANSCRIPT_gene5	protein_coding		c.*309G>A					309		GT:GQ:DP:AD:PL	.	.	.	.	.	.	.	.	.	.	.	.	.	.	.	.	.	.	.	.	.	.	.	.	.	.
NC_002677.1	11376	.	G	A	779.31	.	A	downstream_gene_variant	MODIFIER	ML0008	gene9	transcript	TRANSCRIPT_gene9	protein_coding		c.*1480C>T					1480		GT:GQ:DP:AD:PL	.	.	.	.	.	.	.	.	.	.	.	.	.	.	.	.	.	.	.	.	.	.	.	.	.	.
NC_002677.1	11651	.	C	T	1096.1	.	T	missense_variant	MODERATE	ML0007	gene6	transcript	TRANSCRIPT_gene6	protein_coding	1/1	c.457C>T	p.Arg153Cys	457/912	457/912	153/303		WARNING_TRANSCRIPT_NO_START_CODON	GT:GQ:AD:DP:PL	.	.	.	.	.	.	.	.	1/1:39:0,13:13:520,39,0	.	.	.	.	.	.	.	.	.	.	.	.	.	.	.	.	.
NC_002677.1	11651	.	C	T	1096.1	.	T	upstream_gene_variant	MODIFIER	ileT	gene7	transcript	rna0	protein_coding		c.-543C>T					543	WARNING_TRANSCRIPT_MULTIPLE_STOP_CODONS	GT:GQ:AD:DP:PL	.	.	.	.	.	.	.	.	1/1:39:0,13:13:520,39,0	.	.	.	.	.	.	.	.	.	.	.	.	.	.	.	.	.
NC_002677.1	11651	.	C	T	1096.1	.	T	upstream_gene_variant	MODIFIER	alaT	gene8	transcript	rna1	protein_coding		c.-753C>T					753	WARNING_TRANSCRIPT_INCOMPLETE	GT:GQ:AD:DP:PL	.	.	.	.	.	.	.	.	1/1:39:0,13:13:520,39,0	.	.	.	.	.	.	.	.	.	.	.	.	.	.	.	.	.
NC_002677.1	11651	.	C	T	1096.1	.	T	upstream_gene_variant	MODIFIER	ML0009	gene10	transcript	TRANSCRIPT_gene10	protein_coding		c.-2124C>T					2124		GT:GQ:AD:DP:PL	.	.	.	.	.	.	.	.	1/1:39:0,13:13:520,39,0	.	.	.	.	.	.	.	.	.	.	.	.	.	.	.	.	.
NC_002677.1	11651	.	C	T	1096.1	.	T	upstream_gene_variant	MODIFIER	ppiA	gene12	transcript	TRANSCRIPT_gene12	protein_coding		c.-4342C>T					4342		GT:GQ:AD:DP:PL	.	.	.	.	.	.	.	.	1/1:39:0,13:13:520,39,0	.	.	.	.	.	.	.	.	.	.	.	.	.	.	.	.	.
NC_002677.1	11651	.	C	T	1096.1	.	T	downstream_gene_variant	MODIFIER	gyrB	gene4	transcript	TRANSCRIPT_gene4	protein_coding		c.*4386C>T					4386	WARNING_TRANSCRIPT_NO_START_CODON	GT:GQ:AD:DP:PL	.	.	.	.	.	.	.	.	1/1:39:0,13:13:520,39,0	.	.	.	.	.	.	.	.	.	.	.	.	.	.	.	.	.
NC_002677.1	11651	.	C	T	1096.1	.	T	downstream_gene_variant	MODIFIER	gyrA	gene5	transcript	TRANSCRIPT_gene5	protein_coding		c.*584C>T					584		GT:GQ:AD:DP:PL	.	.	.	.	.	.	.	.	1/1:39:0,13:13:520,39,0	.	.	.	.	.	.	.	.	.	.	.	.	.	.	.	.	.
NC_002677.1	11651	.	C	T	1096.1	.	T	downstream_gene_variant	MODIFIER	ML0008	gene9	transcript	TRANSCRIPT_gene9	protein_coding		c.*1205G>A					1205		GT:GQ:AD:DP:PL	.	.	.	.	.	.	.	.	1/1:39:0,13:13:520,39,0	.	.	.	.	.	.	.	.	.	.	.	.	.	.	.	.	.
NC_002677.1	11651	.	C	T	1096.1	.	T	downstream_gene_variant	MODIFIER	ML0012	gene13	transcript	TRANSCRIPT_gene13	protein_coding		c.*4915G>A					4915		GT:GQ:AD:DP:PL	.	.	.	.	.	.	.	.	1/1:39:0,13:13:520,39,0	.	.	.	.	.	.	.	.	.	.	.	.	.	.	.	.	.
NC_002677.1	11962	.	C	T	132.03	.	T	synonymous_variant	LOW	ML0007	gene6	transcript	TRANSCRIPT_gene6	protein_coding	1/1	c.768C>T	p.Asn256Asn	768/912	768/912	256/303		WARNING_TRANSCRIPT_NO_START_CODON	GT:GQ:AD:DP:PL	.	.	.	.	.	.	.	.	.	.	.	.	.	.	.	.	.	.	.	.	.	.	.	.	.	.
NC_002677.1	11962	.	C	T	132.03	.	T	upstream_gene_variant	MODIFIER	ileT	gene7	transcript	rna0	protein_coding		c.-232C>T					232	WARNING_TRANSCRIPT_MULTIPLE_STOP_CODONS	GT:GQ:AD:DP:PL	.	.	.	.	.	.	.	.	.	.	.	.	.	.	.	.	.	.	.	.	.	.	.	.	.	.
NC_002677.1	11962	.	C	T	132.03	.	T	upstream_gene_variant	MODIFIER	alaT	gene8	transcript	rna1	protein_coding		c.-442C>T					442	WARNING_TRANSCRIPT_INCOMPLETE	GT:GQ:AD:DP:PL	.	.	.	.	.	.	.	.	.	.	.	.	.	.	.	.	.	.	.	.	.	.	.	.	.	.
NC_002677.1	11962	.	C	T	132.03	.	T	upstream_gene_variant	MODIFIER	ML0009	gene10	transcript	TRANSCRIPT_gene10	protein_coding		c.-1813C>T					1813		GT:GQ:AD:DP:PL	.	.	.	.	.	.	.	.	.	.	.	.	.	.	.	.	.	.	.	.	.	.	.	.	.	.
NC_002677.1	11962	.	C	T	132.03	.	T	upstream_gene_variant	MODIFIER	ppiA	gene12	transcript	TRANSCRIPT_gene12	protein_coding		c.-4031C>T					4031		GT:GQ:AD:DP:PL	.	.	.	.	.	.	.	.	.	.	.	.	.	.	.	.	.	.	.	.	.	.	.	.	.	.
NC_002677.1	11962	.	C	T	132.03	.	T	downstream_gene_variant	MODIFIER	gyrB	gene4	transcript	TRANSCRIPT_gene4	protein_coding		c.*4697C>T					4697	WARNING_TRANSCRIPT_NO_START_CODON	GT:GQ:AD:DP:PL	.	.	.	.	.	.	.	.	.	.	.	.	.	.	.	.	.	.	.	.	.	.	.	.	.	.
NC_002677.1	11962	.	C	T	132.03	.	T	downstream_gene_variant	MODIFIER	gyrA	gene5	transcript	TRANSCRIPT_gene5	protein_coding		c.*895C>T					895		GT:GQ:AD:DP:PL	.	.	.	.	.	.	.	.	.	.	.	.	.	.	.	.	.	.	.	.	.	.	.	.	.	.
NC_002677.1	11962	.	C	T	132.03	.	T	downstream_gene_variant	MODIFIER	ML0008	gene9	transcript	TRANSCRIPT_gene9	protein_coding		c.*894G>A					894		GT:GQ:AD:DP:PL	.	.	.	.	.	.	.	.	.	.	.	.	.	.	.	.	.	.	.	.	.	.	.	.	.	.
NC_002677.1	11962	.	C	T	132.03	.	T	downstream_gene_variant	MODIFIER	ML0012	gene13	transcript	TRANSCRIPT_gene13	protein_coding		c.*4604G>A					4604		GT:GQ:AD:DP:PL	.	.	.	.	.	.	.	.	.	.	.	.	.	.	.	.	.	.	.	.	.	.	.	.	.	.
NC_002677.1	12046	.	C	T	3455.77	.	T	synonymous_variant	LOW	ML0007	gene6	transcript	TRANSCRIPT_gene6	protein_coding	1/1	c.852C>T	p.Val284Val	852/912	852/912	284/303		WARNING_TRANSCRIPT_NO_START_CODON	GT:PL:AD:DP:GQ	.	.	.	.	.	.	.	.	.	.	.	.	.	.	.	.	.	.	.	.	.	.	.	.	.	.
NC_002677.1	12046	.	C	T	3455.77	.	T	upstream_gene_variant	MODIFIER	ileT	gene7	transcript	rna0	protein_coding		c.-148C>T					148	WARNING_TRANSCRIPT_MULTIPLE_STOP_CODONS	GT:PL:AD:DP:GQ	.	.	.	.	.	.	.	.	.	.	.	.	.	.	.	.	.	.	.	.	.	.	.	.	.	.
NC_002677.1	12046	.	C	T	3455.77	.	T	upstream_gene_variant	MODIFIER	alaT	gene8	transcript	rna1	protein_coding		c.-358C>T					358	WARNING_TRANSCRIPT_INCOMPLETE	GT:PL:AD:DP:GQ	.	.	.	.	.	.	.	.	.	.	.	.	.	.	.	.	.	.	.	.	.	.	.	.	.	.
NC_002677.1	12046	.	C	T	3455.77	.	T	upstream_gene_variant	MODIFIER	ML0009	gene10	transcript	TRANSCRIPT_gene10	protein_coding		c.-1729C>T					1729		GT:PL:AD:DP:GQ	.	.	.	.	.	.	.	.	.	.	.	.	.	.	.	.	.	.	.	.	.	.	.	.	.	.
NC_002677.1	12046	.	C	T	3455.77	.	T	upstream_gene_variant	MODIFIER	ppiA	gene12	transcript	TRANSCRIPT_gene12	protein_coding		c.-3947C>T					3947		GT:PL:AD:DP:GQ	.	.	.	.	.	.	.	.	.	.	.	.	.	.	.	.	.	.	.	.	.	.	.	.	.	.
NC_002677.1	12046	.	C	T	3455.77	.	T	downstream_gene_variant	MODIFIER	gyrB	gene4	transcript	TRANSCRIPT_gene4	protein_coding		c.*4781C>T					4781	WARNING_TRANSCRIPT_NO_START_CODON	GT:PL:AD:DP:GQ	.	.	.	.	.	.	.	.	.	.	.	.	.	.	.	.	.	.	.	.	.	.	.	.	.	.
NC_002677.1	12046	.	C	T	3455.77	.	T	downstream_gene_variant	MODIFIER	gyrA	gene5	transcript	TRANSCRIPT_gene5	protein_coding		c.*979C>T					979		GT:PL:AD:DP:GQ	.	.	.	.	.	.	.	.	.	.	.	.	.	.	.	.	.	.	.	.	.	.	.	.	.	.
NC_002677.1	12046	.	C	T	3455.77	.	T	downstream_gene_variant	MODIFIER	ML0008	gene9	transcript	TRANSCRIPT_gene9	protein_coding		c.*810G>A					810		GT:PL:AD:DP:GQ	.	.	.	.	.	.	.	.	.	.	.	.	.	.	.	.	.	.	.	.	.	.	.	.	.	.
NC_002677.1	12046	.	C	T	3455.77	.	T	downstream_gene_variant	MODIFIER	ML0012	gene13	transcript	TRANSCRIPT_gene13	protein_coding		c.*4520G>A					4520		GT:PL:AD:DP:GQ	.	.	.	.	.	.	.	.	.	.	.	.	.	.	.	.	.	.	.	.	.	.	.	.	.	.
NC_002677.1	12168	.	C	T	3301.27	.	T	upstream_gene_variant	MODIFIER	ileT	gene7	transcript	rna0	protein_coding		c.-26C>T					26	WARNING_TRANSCRIPT_MULTIPLE_STOP_CODONS	GT:PL:AD:DP:GQ	.	.	.	.	.	.	.	.	.	.	.	.	.	.	.	.	.	.	.	.	.	.	.	.	.	.
NC_002677.1	12168	.	C	T	3301.27	.	T	upstream_gene_variant	MODIFIER	alaT	gene8	transcript	rna1	protein_coding		c.-236C>T					236	WARNING_TRANSCRIPT_INCOMPLETE	GT:PL:AD:DP:GQ	.	.	.	.	.	.	.	.	.	.	.	.	.	.	.	.	.	.	.	.	.	.	.	.	.	.
NC_002677.1	12168	.	C	T	3301.27	.	T	upstream_gene_variant	MODIFIER	ML0009	gene10	transcript	TRANSCRIPT_gene10	protein_coding		c.-1607C>T					1607		GT:PL:AD:DP:GQ	.	.	.	.	.	.	.	.	.	.	.	.	.	.	.	.	.	.	.	.	.	.	.	.	.	.
NC_002677.1	12168	.	C	T	3301.27	.	T	upstream_gene_variant	MODIFIER	ppiA	gene12	transcript	TRANSCRIPT_gene12	protein_coding		c.-3825C>T					3825		GT:PL:AD:DP:GQ	.	.	.	.	.	.	.	.	.	.	.	.	.	.	.	.	.	.	.	.	.	.	.	.	.	.
NC_002677.1	12168	.	C	T	3301.27	.	T	downstream_gene_variant	MODIFIER	gyrB	gene4	transcript	TRANSCRIPT_gene4	protein_coding		c.*4903C>T					4903	WARNING_TRANSCRIPT_NO_START_CODON	GT:PL:AD:DP:GQ	.	.	.	.	.	.	.	.	.	.	.	.	.	.	.	.	.	.	.	.	.	.	.	.	.	.
NC_002677.1	12168	.	C	T	3301.27	.	T	downstream_gene_variant	MODIFIER	gyrA	gene5	transcript	TRANSCRIPT_gene5	protein_coding		c.*1101C>T					1101		GT:PL:AD:DP:GQ	.	.	.	.	.	.	.	.	.	.	.	.	.	.	.	.	.	.	.	.	.	.	.	.	.	.
NC_002677.1	12168	.	C	T	3301.27	.	T	downstream_gene_variant	MODIFIER	ML0007	gene6	transcript	TRANSCRIPT_gene6	protein_coding		c.*62C>T					62	WARNING_TRANSCRIPT_NO_START_CODON	GT:PL:AD:DP:GQ	.	.	.	.	.	.	.	.	.	.	.	.	.	.	.	.	.	.	.	.	.	.	.	.	.	.
NC_002677.1	12168	.	C	T	3301.27	.	T	downstream_gene_variant	MODIFIER	ML0008	gene9	transcript	TRANSCRIPT_gene9	protein_coding		c.*688G>A					688		GT:PL:AD:DP:GQ	.	.	.	.	.	.	.	.	.	.	.	.	.	.	.	.	.	.	.	.	.	.	.	.	.	.
NC_002677.1	12168	.	C	T	3301.27	.	T	downstream_gene_variant	MODIFIER	ML0012	gene13	transcript	TRANSCRIPT_gene13	protein_coding		c.*4398G>A					4398		GT:PL:AD:DP:GQ	.	.	.	.	.	.	.	.	.	.	.	.	.	.	.	.	.	.	.	.	.	.	.	.	.	.
NC_002677.1	12168	.	C	T	3301.27	.	T	downstream_gene_variant	MODIFIER	ML0013	gene14	transcript	TRANSCRIPT_gene14	protein_coding		c.*4966G>A					4966		GT:PL:AD:DP:GQ	.	.	.	.	.	.	.	.	.	.	.	.	.	.	.	.	.	.	.	.	.	.	.	.	.	.
NC_002677.1	12168	.	C	T	3301.27	.	T	intergenic_region	MODIFIER	ML0007-ileT	gene6-gene7	intergenic_region	gene6-gene7			n.12168C>T							GT:PL:AD:DP:GQ	.	.	.	.	.	.	.	.	.	.	.	.	.	.	.	.	.	.	.	.	.	.	.	.	.	.
NC_002677.1	12220	.	A	G	343.1	.	G	synonymous_variant	LOW	ileT	gene7	transcript	rna0	protein_coding	1/1	c.27A>G	p.Ala9Ala	27/77	27/77	2024-09-01		WARNING_TRANSCRIPT_MULTIPLE_STOP_CODONS	GT:GQ:PL:DP:AD	.	.	1/1:6:59,6,0:2:0,2	.	0/1:99:314,0,798:37:23,14	0/1:99:683,0,284:36:10,26	.	0/1:99:627,0,1072:68:41,27	0/1:99:1300,0,728:60:23,37	.	.	.	0/1:99:99,0,2290:73:64,9	0/1:83:83,0,1027:35:29,6	0/1:99:115,0,2302:74:64,10	0/1:99:224,0,306:18:10,8	0/1:99:303,0,468:26:15,11	0/1:96:145,0,96:8:3,5	.	.	.	.	.	.	.	.
NC_002677.1	12220	.	A	G	343.1	.	G	upstream_gene_variant	MODIFIER	alaT	gene8	transcript	rna1	protein_coding		c.-184A>G					184	WARNING_TRANSCRIPT_INCOMPLETE	GT:GQ:PL:DP:AD	.	.	1/1:6:59,6,0:2:0,2	.	0/1:99:314,0,798:37:23,14	0/1:99:683,0,284:36:10,26	.	0/1:99:627,0,1072:68:41,27	0/1:99:1300,0,728:60:23,37	.	.	.	0/1:99:99,0,2290:73:64,9	0/1:83:83,0,1027:35:29,6	0/1:99:115,0,2302:74:64,10	0/1:99:224,0,306:18:10,8	0/1:99:303,0,468:26:15,11	0/1:96:145,0,96:8:3,5	.	.	.	.	.	.	.	.
NC_002677.1	12220	.	A	G	343.1	.	G	upstream_gene_variant	MODIFIER	ML0009	gene10	transcript	TRANSCRIPT_gene10	protein_coding		c.-1555A>G					1555		GT:GQ:PL:DP:AD	.	.	1/1:6:59,6,0:2:0,2	.	0/1:99:314,0,798:37:23,14	0/1:99:683,0,284:36:10,26	.	0/1:99:627,0,1072:68:41,27	0/1:99:1300,0,728:60:23,37	.	.	.	0/1:99:99,0,2290:73:64,9	0/1:83:83,0,1027:35:29,6	0/1:99:115,0,2302:74:64,10	0/1:99:224,0,306:18:10,8	0/1:99:303,0,468:26:15,11	0/1:96:145,0,96:8:3,5	.	.	.	.	.	.	.	.
NC_002677.1	12220	.	A	G	343.1	.	G	upstream_gene_variant	MODIFIER	ppiA	gene12	transcript	TRANSCRIPT_gene12	protein_coding		c.-3773A>G					3773		GT:GQ:PL:DP:AD	.	.	1/1:6:59,6,0:2:0,2	.	0/1:99:314,0,798:37:23,14	0/1:99:683,0,284:36:10,26	.	0/1:99:627,0,1072:68:41,27	0/1:99:1300,0,728:60:23,37	.	.	.	0/1:99:99,0,2290:73:64,9	0/1:83:83,0,1027:35:29,6	0/1:99:115,0,2302:74:64,10	0/1:99:224,0,306:18:10,8	0/1:99:303,0,468:26:15,11	0/1:96:145,0,96:8:3,5	.	.	.	.	.	.	.	.
NC_002677.1	12220	.	A	G	343.1	.	G	downstream_gene_variant	MODIFIER	gyrB	gene4	transcript	TRANSCRIPT_gene4	protein_coding		c.*4955A>G					4955	WARNING_TRANSCRIPT_NO_START_CODON	GT:GQ:PL:DP:AD	.	.	1/1:6:59,6,0:2:0,2	.	0/1:99:314,0,798:37:23,14	0/1:99:683,0,284:36:10,26	.	0/1:99:627,0,1072:68:41,27	0/1:99:1300,0,728:60:23,37	.	.	.	0/1:99:99,0,2290:73:64,9	0/1:83:83,0,1027:35:29,6	0/1:99:115,0,2302:74:64,10	0/1:99:224,0,306:18:10,8	0/1:99:303,0,468:26:15,11	0/1:96:145,0,96:8:3,5	.	.	.	.	.	.	.	.
NC_002677.1	12220	.	A	G	343.1	.	G	downstream_gene_variant	MODIFIER	gyrA	gene5	transcript	TRANSCRIPT_gene5	protein_coding		c.*1153A>G					1153		GT:GQ:PL:DP:AD	.	.	1/1:6:59,6,0:2:0,2	.	0/1:99:314,0,798:37:23,14	0/1:99:683,0,284:36:10,26	.	0/1:99:627,0,1072:68:41,27	0/1:99:1300,0,728:60:23,37	.	.	.	0/1:99:99,0,2290:73:64,9	0/1:83:83,0,1027:35:29,6	0/1:99:115,0,2302:74:64,10	0/1:99:224,0,306:18:10,8	0/1:99:303,0,468:26:15,11	0/1:96:145,0,96:8:3,5	.	.	.	.	.	.	.	.
NC_002677.1	12220	.	A	G	343.1	.	G	downstream_gene_variant	MODIFIER	ML0007	gene6	transcript	TRANSCRIPT_gene6	protein_coding		c.*114A>G					114	WARNING_TRANSCRIPT_NO_START_CODON	GT:GQ:PL:DP:AD	.	.	1/1:6:59,6,0:2:0,2	.	0/1:99:314,0,798:37:23,14	0/1:99:683,0,284:36:10,26	.	0/1:99:627,0,1072:68:41,27	0/1:99:1300,0,728:60:23,37	.	.	.	0/1:99:99,0,2290:73:64,9	0/1:83:83,0,1027:35:29,6	0/1:99:115,0,2302:74:64,10	0/1:99:224,0,306:18:10,8	0/1:99:303,0,468:26:15,11	0/1:96:145,0,96:8:3,5	.	.	.	.	.	.	.	.
NC_002677.1	12220	.	A	G	343.1	.	G	downstream_gene_variant	MODIFIER	ML0008	gene9	transcript	TRANSCRIPT_gene9	protein_coding		c.*636T>C					636		GT:GQ:PL:DP:AD	.	.	1/1:6:59,6,0:2:0,2	.	0/1:99:314,0,798:37:23,14	0/1:99:683,0,284:36:10,26	.	0/1:99:627,0,1072:68:41,27	0/1:99:1300,0,728:60:23,37	.	.	.	0/1:99:99,0,2290:73:64,9	0/1:83:83,0,1027:35:29,6	0/1:99:115,0,2302:74:64,10	0/1:99:224,0,306:18:10,8	0/1:99:303,0,468:26:15,11	0/1:96:145,0,96:8:3,5	.	.	.	.	.	.	.	.
NC_002677.1	12220	.	A	G	343.1	.	G	downstream_gene_variant	MODIFIER	ML0012	gene13	transcript	TRANSCRIPT_gene13	protein_coding		c.*4346T>C					4346		GT:GQ:PL:DP:AD	.	.	1/1:6:59,6,0:2:0,2	.	0/1:99:314,0,798:37:23,14	0/1:99:683,0,284:36:10,26	.	0/1:99:627,0,1072:68:41,27	0/1:99:1300,0,728:60:23,37	.	.	.	0/1:99:99,0,2290:73:64,9	0/1:83:83,0,1027:35:29,6	0/1:99:115,0,2302:74:64,10	0/1:99:224,0,306:18:10,8	0/1:99:303,0,468:26:15,11	0/1:96:145,0,96:8:3,5	.	.	.	.	.	.	.	.
NC_002677.1	12220	.	A	G	343.1	.	G	downstream_gene_variant	MODIFIER	ML0013	gene14	transcript	TRANSCRIPT_gene14	protein_coding		c.*4914T>C					4914		GT:GQ:PL:DP:AD	.	.	1/1:6:59,6,0:2:0,2	.	0/1:99:314,0,798:37:23,14	0/1:99:683,0,284:36:10,26	.	0/1:99:627,0,1072:68:41,27	0/1:99:1300,0,728:60:23,37	.	.	.	0/1:99:99,0,2290:73:64,9	0/1:83:83,0,1027:35:29,6	0/1:99:115,0,2302:74:64,10	0/1:99:224,0,306:18:10,8	0/1:99:303,0,468:26:15,11	0/1:96:145,0,96:8:3,5	.	.	.	.	.	.	.	.
NC_002677.1	12317	.	C	T	390.77	.	T	upstream_gene_variant	MODIFIER	alaT	gene8	transcript	rna1	protein_coding		c.-87C>T					87	WARNING_TRANSCRIPT_INCOMPLETE	GT:GQ:PL:AD:DP	.	.	.	.	.	.	.	1/1:33:419,33,0:0,11:11	.	.	.	.	.	.	.	.	.	.	.	.	.	.	.	.	.	.
NC_002677.1	12317	.	C	T	390.77	.	T	upstream_gene_variant	MODIFIER	ML0009	gene10	transcript	TRANSCRIPT_gene10	protein_coding		c.-1458C>T					1458		GT:GQ:PL:AD:DP	.	.	.	.	.	.	.	1/1:33:419,33,0:0,11:11	.	.	.	.	.	.	.	.	.	.	.	.	.	.	.	.	.	.
NC_002677.1	12317	.	C	T	390.77	.	T	upstream_gene_variant	MODIFIER	ppiA	gene12	transcript	TRANSCRIPT_gene12	protein_coding		c.-3676C>T					3676		GT:GQ:PL:AD:DP	.	.	.	.	.	.	.	1/1:33:419,33,0:0,11:11	.	.	.	.	.	.	.	.	.	.	.	.	.	.	.	.	.	.
NC_002677.1	12317	.	C	T	390.77	.	T	downstream_gene_variant	MODIFIER	gyrA	gene5	transcript	TRANSCRIPT_gene5	protein_coding		c.*1250C>T					1250		GT:GQ:PL:AD:DP	.	.	.	.	.	.	.	1/1:33:419,33,0:0,11:11	.	.	.	.	.	.	.	.	.	.	.	.	.	.	.	.	.	.
NC_002677.1	12317	.	C	T	390.77	.	T	downstream_gene_variant	MODIFIER	ML0007	gene6	transcript	TRANSCRIPT_gene6	protein_coding		c.*211C>T					211	WARNING_TRANSCRIPT_NO_START_CODON	GT:GQ:PL:AD:DP	.	.	.	.	.	.	.	1/1:33:419,33,0:0,11:11	.	.	.	.	.	.	.	.	.	.	.	.	.	.	.	.	.	.
NC_002677.1	12317	.	C	T	390.77	.	T	downstream_gene_variant	MODIFIER	ileT	gene7	transcript	rna0	protein_coding		c.*47C>T					47	WARNING_TRANSCRIPT_MULTIPLE_STOP_CODONS	GT:GQ:PL:AD:DP	.	.	.	.	.	.	.	1/1:33:419,33,0:0,11:11	.	.	.	.	.	.	.	.	.	.	.	.	.	.	.	.	.	.
NC_002677.1	12317	.	C	T	390.77	.	T	downstream_gene_variant	MODIFIER	ML0008	gene9	transcript	TRANSCRIPT_gene9	protein_coding		c.*539G>A					539		GT:GQ:PL:AD:DP	.	.	.	.	.	.	.	1/1:33:419,33,0:0,11:11	.	.	.	.	.	.	.	.	.	.	.	.	.	.	.	.	.	.
NC_002677.1	12317	.	C	T	390.77	.	T	downstream_gene_variant	MODIFIER	ML0012	gene13	transcript	TRANSCRIPT_gene13	protein_coding		c.*4249G>A					4249		GT:GQ:PL:AD:DP	.	.	.	.	.	.	.	1/1:33:419,33,0:0,11:11	.	.	.	.	.	.	.	.	.	.	.	.	.	.	.	.	.	.
NC_002677.1	12317	.	C	T	390.77	.	T	downstream_gene_variant	MODIFIER	ML0013	gene14	transcript	TRANSCRIPT_gene14	protein_coding		c.*4817G>A					4817		GT:GQ:PL:AD:DP	.	.	.	.	.	.	.	1/1:33:419,33,0:0,11:11	.	.	.	.	.	.	.	.	.	.	.	.	.	.	.	.	.	.
NC_002677.1	12317	.	C	T	390.77	.	T	intergenic_region	MODIFIER	ileT-alaT	gene7-gene8	intergenic_region	gene7-gene8			n.12317C>T							GT:GQ:PL:AD:DP	.	.	.	.	.	.	.	1/1:33:419,33,0:0,11:11	.	.	.	.	.	.	.	.	.	.	.	.	.	.	.	.	.	.
NC_002677.1	12492	.	C	T	5069.77	.	T	upstream_gene_variant	MODIFIER	ML0009	gene10	transcript	TRANSCRIPT_gene10	protein_coding		c.-1283C>T					1283		GT:GQ:AD:DP:PL	.	.	.	.	.	.	.	.	.	.	.	.	.	.	.	.	.	.	.	.	.	.	.	.	.	.
NC_002677.1	12492	.	C	T	5069.77	.	T	upstream_gene_variant	MODIFIER	ppiA	gene12	transcript	TRANSCRIPT_gene12	protein_coding		c.-3501C>T					3501		GT:GQ:AD:DP:PL	.	.	.	.	.	.	.	.	.	.	.	.	.	.	.	.	.	.	.	.	.	.	.	.	.	.
NC_002677.1	12492	.	C	T	5069.77	.	T	downstream_gene_variant	MODIFIER	gyrA	gene5	transcript	TRANSCRIPT_gene5	protein_coding		c.*1425C>T					1425		GT:GQ:AD:DP:PL	.	.	.	.	.	.	.	.	.	.	.	.	.	.	.	.	.	.	.	.	.	.	.	.	.	.
NC_002677.1	12492	.	C	T	5069.77	.	T	downstream_gene_variant	MODIFIER	ML0007	gene6	transcript	TRANSCRIPT_gene6	protein_coding		c.*386C>T					386	WARNING_TRANSCRIPT_NO_START_CODON	GT:GQ:AD:DP:PL	.	.	.	.	.	.	.	.	.	.	.	.	.	.	.	.	.	.	.	.	.	.	.	.	.	.
NC_002677.1	12492	.	C	T	5069.77	.	T	downstream_gene_variant	MODIFIER	ileT	gene7	transcript	rna0	protein_coding		c.*222C>T					222	WARNING_TRANSCRIPT_MULTIPLE_STOP_CODONS	GT:GQ:AD:DP:PL	.	.	.	.	.	.	.	.	.	.	.	.	.	.	.	.	.	.	.	.	.	.	.	.	.	.
NC_002677.1	12492	.	C	T	5069.77	.	T	downstream_gene_variant	MODIFIER	alaT	gene8	transcript	rna1	protein_coding		c.*13C>T					13	WARNING_TRANSCRIPT_INCOMPLETE	GT:GQ:AD:DP:PL	.	.	.	.	.	.	.	.	.	.	.	.	.	.	.	.	.	.	.	.	.	.	.	.	.	.
NC_002677.1	12492	.	C	T	5069.77	.	T	downstream_gene_variant	MODIFIER	ML0008	gene9	transcript	TRANSCRIPT_gene9	protein_coding		c.*364G>A					364		GT:GQ:AD:DP:PL	.	.	.	.	.	.	.	.	.	.	.	.	.	.	.	.	.	.	.	.	.	.	.	.	.	.
NC_002677.1	12492	.	C	T	5069.77	.	T	downstream_gene_variant	MODIFIER	ML0012	gene13	transcript	TRANSCRIPT_gene13	protein_coding		c.*4074G>A					4074		GT:GQ:AD:DP:PL	.	.	.	.	.	.	.	.	.	.	.	.	.	.	.	.	.	.	.	.	.	.	.	.	.	.
NC_002677.1	12492	.	C	T	5069.77	.	T	downstream_gene_variant	MODIFIER	ML0013	gene14	transcript	TRANSCRIPT_gene14	protein_coding		c.*4642G>A					4642		GT:GQ:AD:DP:PL	.	.	.	.	.	.	.	.	.	.	.	.	.	.	.	.	.	.	.	.	.	.	.	.	.	.
NC_002677.1	12492	.	C	T	5069.77	.	T	intergenic_region	MODIFIER	alaT-ML0008	gene8-gene9	intergenic_region	gene8-gene9			n.12492C>T							GT:GQ:AD:DP:PL	.	.	.	.	.	.	.	.	.	.	.	.	.	.	.	.	.	.	.	.	.	.	.	.	.	.
NC_002677.1	12499	.	G	A,C	753.35	.	A	upstream_gene_variant	MODIFIER	ML0009	gene10	transcript	TRANSCRIPT_gene10	protein_coding		c.-1276G>A					1276		GT:GQ:DP:AD:PL	.	.	.	.	.	.	.	.	.	.	.	.	.	.	.	.	.	.	.	.	.	.	.	.	.	.
NC_002677.1	12499	.	G	A,C	753.35	.	C	upstream_gene_variant	MODIFIER	ML0009	gene10	transcript	TRANSCRIPT_gene10	protein_coding		c.-1276G>C					1276		GT:GQ:DP:AD:PL	.	.	.	.	.	.	.	.	.	.	.	.	.	.	.	.	.	.	.	.	.	.	.	.	.	.
NC_002677.1	12499	.	G	A,C	753.35	.	A	upstream_gene_variant	MODIFIER	ppiA	gene12	transcript	TRANSCRIPT_gene12	protein_coding		c.-3494G>A					3494		GT:GQ:DP:AD:PL	.	.	.	.	.	.	.	.	.	.	.	.	.	.	.	.	.	.	.	.	.	.	.	.	.	.
NC_002677.1	12499	.	G	A,C	753.35	.	C	upstream_gene_variant	MODIFIER	ppiA	gene12	transcript	TRANSCRIPT_gene12	protein_coding		c.-3494G>C					3494		GT:GQ:DP:AD:PL	.	.	.	.	.	.	.	.	.	.	.	.	.	.	.	.	.	.	.	.	.	.	.	.	.	.
NC_002677.1	12499	.	G	A,C	753.35	.	A	downstream_gene_variant	MODIFIER	gyrA	gene5	transcript	TRANSCRIPT_gene5	protein_coding		c.*1432G>A					1432		GT:GQ:DP:AD:PL	.	.	.	.	.	.	.	.	.	.	.	.	.	.	.	.	.	.	.	.	.	.	.	.	.	.
NC_002677.1	12499	.	G	A,C	753.35	.	C	downstream_gene_variant	MODIFIER	gyrA	gene5	transcript	TRANSCRIPT_gene5	protein_coding		c.*1432G>C					1432		GT:GQ:DP:AD:PL	.	.	.	.	.	.	.	.	.	.	.	.	.	.	.	.	.	.	.	.	.	.	.	.	.	.
NC_002677.1	12499	.	G	A,C	753.35	.	A	downstream_gene_variant	MODIFIER	ML0007	gene6	transcript	TRANSCRIPT_gene6	protein_coding		c.*393G>A					393	WARNING_TRANSCRIPT_NO_START_CODON	GT:GQ:DP:AD:PL	.	.	.	.	.	.	.	.	.	.	.	.	.	.	.	.	.	.	.	.	.	.	.	.	.	.
NC_002677.1	12499	.	G	A,C	753.35	.	C	downstream_gene_variant	MODIFIER	ML0007	gene6	transcript	TRANSCRIPT_gene6	protein_coding		c.*393G>C					393	WARNING_TRANSCRIPT_NO_START_CODON	GT:GQ:DP:AD:PL	.	.	.	.	.	.	.	.	.	.	.	.	.	.	.	.	.	.	.	.	.	.	.	.	.	.
NC_002677.1	12499	.	G	A,C	753.35	.	A	downstream_gene_variant	MODIFIER	ileT	gene7	transcript	rna0	protein_coding		c.*229G>A					229	WARNING_TRANSCRIPT_MULTIPLE_STOP_CODONS	GT:GQ:DP:AD:PL	.	.	.	.	.	.	.	.	.	.	.	.	.	.	.	.	.	.	.	.	.	.	.	.	.	.
NC_002677.1	12499	.	G	A,C	753.35	.	C	downstream_gene_variant	MODIFIER	ileT	gene7	transcript	rna0	protein_coding		c.*229G>C					229	WARNING_TRANSCRIPT_MULTIPLE_STOP_CODONS	GT:GQ:DP:AD:PL	.	.	.	.	.	.	.	.	.	.	.	.	.	.	.	.	.	.	.	.	.	.	.	.	.	.
NC_002677.1	12499	.	G	A,C	753.35	.	A	downstream_gene_variant	MODIFIER	alaT	gene8	transcript	rna1	protein_coding		c.*20G>A					20	WARNING_TRANSCRIPT_INCOMPLETE	GT:GQ:DP:AD:PL	.	.	.	.	.	.	.	.	.	.	.	.	.	.	.	.	.	.	.	.	.	.	.	.	.	.
NC_002677.1	12499	.	G	A,C	753.35	.	C	downstream_gene_variant	MODIFIER	alaT	gene8	transcript	rna1	protein_coding		c.*20G>C					20	WARNING_TRANSCRIPT_INCOMPLETE	GT:GQ:DP:AD:PL	.	.	.	.	.	.	.	.	.	.	.	.	.	.	.	.	.	.	.	.	.	.	.	.	.	.
NC_002677.1	12499	.	G	A,C	753.35	.	A	downstream_gene_variant	MODIFIER	ML0008	gene9	transcript	TRANSCRIPT_gene9	protein_coding		c.*357C>T					357		GT:GQ:DP:AD:PL	.	.	.	.	.	.	.	.	.	.	.	.	.	.	.	.	.	.	.	.	.	.	.	.	.	.
NC_002677.1	12499	.	G	A,C	753.35	.	C	downstream_gene_variant	MODIFIER	ML0008	gene9	transcript	TRANSCRIPT_gene9	protein_coding		c.*357C>G					357		GT:GQ:DP:AD:PL	.	.	.	.	.	.	.	.	.	.	.	.	.	.	.	.	.	.	.	.	.	.	.	.	.	.
NC_002677.1	12499	.	G	A,C	753.35	.	A	downstream_gene_variant	MODIFIER	ML0012	gene13	transcript	TRANSCRIPT_gene13	protein_coding		c.*4067C>T					4067		GT:GQ:DP:AD:PL	.	.	.	.	.	.	.	.	.	.	.	.	.	.	.	.	.	.	.	.	.	.	.	.	.	.
NC_002677.1	12499	.	G	A,C	753.35	.	C	downstream_gene_variant	MODIFIER	ML0012	gene13	transcript	TRANSCRIPT_gene13	protein_coding		c.*4067C>G					4067		GT:GQ:DP:AD:PL	.	.	.	.	.	.	.	.	.	.	.	.	.	.	.	.	.	.	.	.	.	.	.	.	.	.
NC_002677.1	12499	.	G	A,C	753.35	.	A	downstream_gene_variant	MODIFIER	ML0013	gene14	transcript	TRANSCRIPT_gene14	protein_coding		c.*4635C>T					4635		GT:GQ:DP:AD:PL	.	.	.	.	.	.	.	.	.	.	.	.	.	.	.	.	.	.	.	.	.	.	.	.	.	.
NC_002677.1	12499	.	G	A,C	753.35	.	C	downstream_gene_variant	MODIFIER	ML0013	gene14	transcript	TRANSCRIPT_gene14	protein_coding		c.*4635C>G					4635		GT:GQ:DP:AD:PL	.	.	.	.	.	.	.	.	.	.	.	.	.	.	.	.	.	.	.	.	.	.	.	.	.	.
NC_002677.1	12499	.	G	A,C	753.35	.	A	intergenic_region	MODIFIER	alaT-ML0008	gene8-gene9	intergenic_region	gene8-gene9			n.12499G>A							GT:GQ:DP:AD:PL	.	.	.	.	.	.	.	.	.	.	.	.	.	.	.	.	.	.	.	.	.	.	.	.	.	.
NC_002677.1	12499	.	G	A,C	753.35	.	C	intergenic_region	MODIFIER	alaT-ML0008	gene8-gene9	intergenic_region	gene8-gene9			n.12499G>C							GT:GQ:DP:AD:PL	.	.	.	.	.	.	.	.	.	.	.	.	.	.	.	.	.	.	.	.	.	.	.	.	.	.
NC_002677.1	12632	.	G	A	1432.77	.	A	upstream_gene_variant	MODIFIER	ML0009	gene10	transcript	TRANSCRIPT_gene10	protein_coding		c.-1143G>A					1143		GT:GQ:DP:AD:PL	.	.	.	.	.	.	.	.	1/1:99:35:0,35:1389,105,0	.	.	.	.	.	.	.	.	.	.	.	.	.	.	.	.	.
NC_002677.1	12632	.	G	A	1432.77	.	A	upstream_gene_variant	MODIFIER	ppiA	gene12	transcript	TRANSCRIPT_gene12	protein_coding		c.-3361G>A					3361		GT:GQ:DP:AD:PL	.	.	.	.	.	.	.	.	1/1:99:35:0,35:1389,105,0	.	.	.	.	.	.	.	.	.	.	.	.	.	.	.	.	.
NC_002677.1	12632	.	G	A	1432.77	.	A	downstream_gene_variant	MODIFIER	gyrA	gene5	transcript	TRANSCRIPT_gene5	protein_coding		c.*1565G>A					1565		GT:GQ:DP:AD:PL	.	.	.	.	.	.	.	.	1/1:99:35:0,35:1389,105,0	.	.	.	.	.	.	.	.	.	.	.	.	.	.	.	.	.
NC_002677.1	12632	.	G	A	1432.77	.	A	downstream_gene_variant	MODIFIER	ML0007	gene6	transcript	TRANSCRIPT_gene6	protein_coding		c.*526G>A					526	WARNING_TRANSCRIPT_NO_START_CODON	GT:GQ:DP:AD:PL	.	.	.	.	.	.	.	.	1/1:99:35:0,35:1389,105,0	.	.	.	.	.	.	.	.	.	.	.	.	.	.	.	.	.
NC_002677.1	12632	.	G	A	1432.77	.	A	downstream_gene_variant	MODIFIER	ileT	gene7	transcript	rna0	protein_coding		c.*362G>A					362	WARNING_TRANSCRIPT_MULTIPLE_STOP_CODONS	GT:GQ:DP:AD:PL	.	.	.	.	.	.	.	.	1/1:99:35:0,35:1389,105,0	.	.	.	.	.	.	.	.	.	.	.	.	.	.	.	.	.
NC_002677.1	12632	.	G	A	1432.77	.	A	downstream_gene_variant	MODIFIER	alaT	gene8	transcript	rna1	protein_coding		c.*153G>A					153	WARNING_TRANSCRIPT_INCOMPLETE	GT:GQ:DP:AD:PL	.	.	.	.	.	.	.	.	1/1:99:35:0,35:1389,105,0	.	.	.	.	.	.	.	.	.	.	.	.	.	.	.	.	.
NC_002677.1	12632	.	G	A	1432.77	.	A	downstream_gene_variant	MODIFIER	ML0008	gene9	transcript	TRANSCRIPT_gene9	protein_coding		c.*224C>T					224		GT:GQ:DP:AD:PL	.	.	.	.	.	.	.	.	1/1:99:35:0,35:1389,105,0	.	.	.	.	.	.	.	.	.	.	.	.	.	.	.	.	.
NC_002677.1	12632	.	G	A	1432.77	.	A	downstream_gene_variant	MODIFIER	ML0012	gene13	transcript	TRANSCRIPT_gene13	protein_coding		c.*3934C>T					3934		GT:GQ:DP:AD:PL	.	.	.	.	.	.	.	.	1/1:99:35:0,35:1389,105,0	.	.	.	.	.	.	.	.	.	.	.	.	.	.	.	.	.
NC_002677.1	12632	.	G	A	1432.77	.	A	downstream_gene_variant	MODIFIER	ML0013	gene14	transcript	TRANSCRIPT_gene14	protein_coding		c.*4502C>T					4502		GT:GQ:DP:AD:PL	.	.	.	.	.	.	.	.	1/1:99:35:0,35:1389,105,0	.	.	.	.	.	.	.	.	.	.	.	.	.	.	.	.	.
NC_002677.1	12632	.	G	A	1432.77	.	A	intergenic_region	MODIFIER	alaT-ML0008	gene8-gene9	intergenic_region	gene8-gene9			n.12632G>A							GT:GQ:DP:AD:PL	.	.	.	.	.	.	.	.	1/1:99:35:0,35:1389,105,0	.	.	.	.	.	.	.	.	.	.	.	.	.	.	.	.	.
NC_002677.1	12684	.	C	T	325.84	.	T	upstream_gene_variant	MODIFIER	ML0009	gene10	transcript	TRANSCRIPT_gene10	protein_coding		c.-1091C>T					1091		GT:GQ:DP:AD:PL	.	.	.	.	.	.	.	.	.	.	.	.	.	.	0/1:99:24:8,16:509,0,246	.	1/1:15:5:0,5:199,15,0	.	.	.	.	.	.	.	.	.
NC_002677.1	12684	.	C	T	325.84	.	T	upstream_gene_variant	MODIFIER	ppiA	gene12	transcript	TRANSCRIPT_gene12	protein_coding		c.-3309C>T					3309		GT:GQ:DP:AD:PL	.	.	.	.	.	.	.	.	.	.	.	.	.	.	0/1:99:24:8,16:509,0,246	.	1/1:15:5:0,5:199,15,0	.	.	.	.	.	.	.	.	.
NC_002677.1	12684	.	C	T	325.84	.	T	downstream_gene_variant	MODIFIER	gyrA	gene5	transcript	TRANSCRIPT_gene5	protein_coding		c.*1617C>T					1617		GT:GQ:DP:AD:PL	.	.	.	.	.	.	.	.	.	.	.	.	.	.	0/1:99:24:8,16:509,0,246	.	1/1:15:5:0,5:199,15,0	.	.	.	.	.	.	.	.	.
NC_002677.1	12684	.	C	T	325.84	.	T	downstream_gene_variant	MODIFIER	ML0007	gene6	transcript	TRANSCRIPT_gene6	protein_coding		c.*578C>T					578	WARNING_TRANSCRIPT_NO_START_CODON	GT:GQ:DP:AD:PL	.	.	.	.	.	.	.	.	.	.	.	.	.	.	0/1:99:24:8,16:509,0,246	.	1/1:15:5:0,5:199,15,0	.	.	.	.	.	.	.	.	.
NC_002677.1	12684	.	C	T	325.84	.	T	downstream_gene_variant	MODIFIER	ileT	gene7	transcript	rna0	protein_coding		c.*414C>T					414	WARNING_TRANSCRIPT_MULTIPLE_STOP_CODONS	GT:GQ:DP:AD:PL	.	.	.	.	.	.	.	.	.	.	.	.	.	.	0/1:99:24:8,16:509,0,246	.	1/1:15:5:0,5:199,15,0	.	.	.	.	.	.	.	.	.
NC_002677.1	12684	.	C	T	325.84	.	T	downstream_gene_variant	MODIFIER	alaT	gene8	transcript	rna1	protein_coding		c.*205C>T					205	WARNING_TRANSCRIPT_INCOMPLETE	GT:GQ:DP:AD:PL	.	.	.	.	.	.	.	.	.	.	.	.	.	.	0/1:99:24:8,16:509,0,246	.	1/1:15:5:0,5:199,15,0	.	.	.	.	.	.	.	.	.
NC_002677.1	12684	.	C	T	325.84	.	T	downstream_gene_variant	MODIFIER	ML0008	gene9	transcript	TRANSCRIPT_gene9	protein_coding		c.*172G>A					172		GT:GQ:DP:AD:PL	.	.	.	.	.	.	.	.	.	.	.	.	.	.	0/1:99:24:8,16:509,0,246	.	1/1:15:5:0,5:199,15,0	.	.	.	.	.	.	.	.	.
NC_002677.1	12684	.	C	T	325.84	.	T	downstream_gene_variant	MODIFIER	ML0012	gene13	transcript	TRANSCRIPT_gene13	protein_coding		c.*3882G>A					3882		GT:GQ:DP:AD:PL	.	.	.	.	.	.	.	.	.	.	.	.	.	.	0/1:99:24:8,16:509,0,246	.	1/1:15:5:0,5:199,15,0	.	.	.	.	.	.	.	.	.
NC_002677.1	12684	.	C	T	325.84	.	T	downstream_gene_variant	MODIFIER	ML0013	gene14	transcript	TRANSCRIPT_gene14	protein_coding		c.*4450G>A					4450		GT:GQ:DP:AD:PL	.	.	.	.	.	.	.	.	.	.	.	.	.	.	0/1:99:24:8,16:509,0,246	.	1/1:15:5:0,5:199,15,0	.	.	.	.	.	.	.	.	.
NC_002677.1	12684	.	C	T	325.84	.	T	intergenic_region	MODIFIER	alaT-ML0008	gene8-gene9	intergenic_region	gene8-gene9			n.12684C>T							GT:GQ:DP:AD:PL	.	.	.	.	.	.	.	.	.	.	.	.	.	.	0/1:99:24:8,16:509,0,246	.	1/1:15:5:0,5:199,15,0	.	.	.	.	.	.	.	.	.
NC_002677.1	12709	.	A	G	263.78	.	G	upstream_gene_variant	MODIFIER	ML0009	gene10	transcript	TRANSCRIPT_gene10	protein_coding		c.-1066A>G					1066		GT:GQ:PL:DP:AD	.	.	.	.	.	.	.	.	.	.	.	.	.	.	.	.	.	.	.	.	.	.	.	.	.	.
NC_002677.1	12709	.	A	G	263.78	.	G	upstream_gene_variant	MODIFIER	ppiA	gene12	transcript	TRANSCRIPT_gene12	protein_coding		c.-3284A>G					3284		GT:GQ:PL:DP:AD	.	.	.	.	.	.	.	.	.	.	.	.	.	.	.	.	.	.	.	.	.	.	.	.	.	.
NC_002677.1	12709	.	A	G	263.78	.	G	downstream_gene_variant	MODIFIER	gyrA	gene5	transcript	TRANSCRIPT_gene5	protein_coding		c.*1642A>G					1642		GT:GQ:PL:DP:AD	.	.	.	.	.	.	.	.	.	.	.	.	.	.	.	.	.	.	.	.	.	.	.	.	.	.
NC_002677.1	12709	.	A	G	263.78	.	G	downstream_gene_variant	MODIFIER	ML0007	gene6	transcript	TRANSCRIPT_gene6	protein_coding		c.*603A>G					603	WARNING_TRANSCRIPT_NO_START_CODON	GT:GQ:PL:DP:AD	.	.	.	.	.	.	.	.	.	.	.	.	.	.	.	.	.	.	.	.	.	.	.	.	.	.
NC_002677.1	12709	.	A	G	263.78	.	G	downstream_gene_variant	MODIFIER	ileT	gene7	transcript	rna0	protein_coding		c.*439A>G					439	WARNING_TRANSCRIPT_MULTIPLE_STOP_CODONS	GT:GQ:PL:DP:AD	.	.	.	.	.	.	.	.	.	.	.	.	.	.	.	.	.	.	.	.	.	.	.	.	.	.
NC_002677.1	12709	.	A	G	263.78	.	G	downstream_gene_variant	MODIFIER	alaT	gene8	transcript	rna1	protein_coding		c.*230A>G					230	WARNING_TRANSCRIPT_INCOMPLETE	GT:GQ:PL:DP:AD	.	.	.	.	.	.	.	.	.	.	.	.	.	.	.	.	.	.	.	.	.	.	.	.	.	.
NC_002677.1	12709	.	A	G	263.78	.	G	downstream_gene_variant	MODIFIER	ML0008	gene9	transcript	TRANSCRIPT_gene9	protein_coding		c.*147T>C					147		GT:GQ:PL:DP:AD	.	.	.	.	.	.	.	.	.	.	.	.	.	.	.	.	.	.	.	.	.	.	.	.	.	.
NC_002677.1	12709	.	A	G	263.78	.	G	downstream_gene_variant	MODIFIER	ML0012	gene13	transcript	TRANSCRIPT_gene13	protein_coding		c.*3857T>C					3857		GT:GQ:PL:DP:AD	.	.	.	.	.	.	.	.	.	.	.	.	.	.	.	.	.	.	.	.	.	.	.	.	.	.
NC_002677.1	12709	.	A	G	263.78	.	G	downstream_gene_variant	MODIFIER	ML0013	gene14	transcript	TRANSCRIPT_gene14	protein_coding		c.*4425T>C					4425		GT:GQ:PL:DP:AD	.	.	.	.	.	.	.	.	.	.	.	.	.	.	.	.	.	.	.	.	.	.	.	.	.	.
NC_002677.1	12709	.	A	G	263.78	.	G	intergenic_region	MODIFIER	alaT-ML0008	gene8-gene9	intergenic_region	gene8-gene9			n.12709A>G							GT:GQ:PL:DP:AD	.	.	.	.	.	.	.	.	.	.	.	.	.	.	.	.	.	.	.	.	.	.	.	.	.	.
NC_002677.1	12748	.	C	T	480.77	.	T	upstream_gene_variant	MODIFIER	ML0009	gene10	transcript	TRANSCRIPT_gene10	protein_coding		c.-1027C>T					1027		GT:PL:AD:DP:GQ	.	.	.	.	.	.	.	.	.	.	.	.	.	.	.	.	.	.	.	.	.	.	.	.	.	.
NC_002677.1	12748	.	C	T	480.77	.	T	upstream_gene_variant	MODIFIER	ppiA	gene12	transcript	TRANSCRIPT_gene12	protein_coding		c.-3245C>T					3245		GT:PL:AD:DP:GQ	.	.	.	.	.	.	.	.	.	.	.	.	.	.	.	.	.	.	.	.	.	.	.	.	.	.
NC_002677.1	12748	.	C	T	480.77	.	T	downstream_gene_variant	MODIFIER	gyrA	gene5	transcript	TRANSCRIPT_gene5	protein_coding		c.*1681C>T					1681		GT:PL:AD:DP:GQ	.	.	.	.	.	.	.	.	.	.	.	.	.	.	.	.	.	.	.	.	.	.	.	.	.	.
NC_002677.1	12748	.	C	T	480.77	.	T	downstream_gene_variant	MODIFIER	ML0007	gene6	transcript	TRANSCRIPT_gene6	protein_coding		c.*642C>T					642	WARNING_TRANSCRIPT_NO_START_CODON	GT:PL:AD:DP:GQ	.	.	.	.	.	.	.	.	.	.	.	.	.	.	.	.	.	.	.	.	.	.	.	.	.	.
NC_002677.1	12748	.	C	T	480.77	.	T	downstream_gene_variant	MODIFIER	ileT	gene7	transcript	rna0	protein_coding		c.*478C>T					478	WARNING_TRANSCRIPT_MULTIPLE_STOP_CODONS	GT:PL:AD:DP:GQ	.	.	.	.	.	.	.	.	.	.	.	.	.	.	.	.	.	.	.	.	.	.	.	.	.	.
NC_002677.1	12748	.	C	T	480.77	.	T	downstream_gene_variant	MODIFIER	alaT	gene8	transcript	rna1	protein_coding		c.*269C>T					269	WARNING_TRANSCRIPT_INCOMPLETE	GT:PL:AD:DP:GQ	.	.	.	.	.	.	.	.	.	.	.	.	.	.	.	.	.	.	.	.	.	.	.	.	.	.
NC_002677.1	12748	.	C	T	480.77	.	T	downstream_gene_variant	MODIFIER	ML0008	gene9	transcript	TRANSCRIPT_gene9	protein_coding		c.*108G>A					108		GT:PL:AD:DP:GQ	.	.	.	.	.	.	.	.	.	.	.	.	.	.	.	.	.	.	.	.	.	.	.	.	.	.
NC_002677.1	12748	.	C	T	480.77	.	T	downstream_gene_variant	MODIFIER	ML0012	gene13	transcript	TRANSCRIPT_gene13	protein_coding		c.*3818G>A					3818		GT:PL:AD:DP:GQ	.	.	.	.	.	.	.	.	.	.	.	.	.	.	.	.	.	.	.	.	.	.	.	.	.	.
NC_002677.1	12748	.	C	T	480.77	.	T	downstream_gene_variant	MODIFIER	ML0013	gene14	transcript	TRANSCRIPT_gene14	protein_coding		c.*4386G>A					4386		GT:PL:AD:DP:GQ	.	.	.	.	.	.	.	.	.	.	.	.	.	.	.	.	.	.	.	.	.	.	.	.	.	.
NC_002677.1	12748	.	C	T	480.77	.	T	intergenic_region	MODIFIER	alaT-ML0008	gene8-gene9	intergenic_region	gene8-gene9			n.12748C>T							GT:PL:AD:DP:GQ	.	.	.	.	.	.	.	.	.	.	.	.	.	.	.	.	.	.	.	.	.	.	.	.	.	.
NC_002677.1	12924	.	C	T	458.1	.	T	missense_variant	MODERATE	ML0008	gene9	transcript	TRANSCRIPT_gene9	protein_coding	1/1	c.307G>A	p.Ala103Thr	307/375	307/375	103/124			GT:PL:DP:AD:GQ	.	.	.	.	.	.	.	.	.	.	.	.	.	.	.	.	.	.	.	.	.	.	.	.	.	.
NC_002677.1	12924	.	C	T	458.1	.	T	upstream_gene_variant	MODIFIER	ML0009	gene10	transcript	TRANSCRIPT_gene10	protein_coding		c.-851C>T					851		GT:PL:DP:AD:GQ	.	.	.	.	.	.	.	.	.	.	.	.	.	.	.	.	.	.	.	.	.	.	.	.	.	.
NC_002677.1	12924	.	C	T	458.1	.	T	upstream_gene_variant	MODIFIER	ppiA	gene12	transcript	TRANSCRIPT_gene12	protein_coding		c.-3069C>T					3069		GT:PL:DP:AD:GQ	.	.	.	.	.	.	.	.	.	.	.	.	.	.	.	.	.	.	.	.	.	.	.	.	.	.
NC_002677.1	12924	.	C	T	458.1	.	T	downstream_gene_variant	MODIFIER	gyrA	gene5	transcript	TRANSCRIPT_gene5	protein_coding		c.*1857C>T					1857		GT:PL:DP:AD:GQ	.	.	.	.	.	.	.	.	.	.	.	.	.	.	.	.	.	.	.	.	.	.	.	.	.	.
NC_002677.1	12924	.	C	T	458.1	.	T	downstream_gene_variant	MODIFIER	ML0007	gene6	transcript	TRANSCRIPT_gene6	protein_coding		c.*818C>T					818	WARNING_TRANSCRIPT_NO_START_CODON	GT:PL:DP:AD:GQ	.	.	.	.	.	.	.	.	.	.	.	.	.	.	.	.	.	.	.	.	.	.	.	.	.	.
NC_002677.1	12924	.	C	T	458.1	.	T	downstream_gene_variant	MODIFIER	ileT	gene7	transcript	rna0	protein_coding		c.*654C>T					654	WARNING_TRANSCRIPT_MULTIPLE_STOP_CODONS	GT:PL:DP:AD:GQ	.	.	.	.	.	.	.	.	.	.	.	.	.	.	.	.	.	.	.	.	.	.	.	.	.	.
NC_002677.1	12924	.	C	T	458.1	.	T	downstream_gene_variant	MODIFIER	alaT	gene8	transcript	rna1	protein_coding		c.*445C>T					445	WARNING_TRANSCRIPT_INCOMPLETE	GT:PL:DP:AD:GQ	.	.	.	.	.	.	.	.	.	.	.	.	.	.	.	.	.	.	.	.	.	.	.	.	.	.
NC_002677.1	12924	.	C	T	458.1	.	T	downstream_gene_variant	MODIFIER	ML0012	gene13	transcript	TRANSCRIPT_gene13	protein_coding		c.*3642G>A					3642		GT:PL:DP:AD:GQ	.	.	.	.	.	.	.	.	.	.	.	.	.	.	.	.	.	.	.	.	.	.	.	.	.	.
NC_002677.1	12924	.	C	T	458.1	.	T	downstream_gene_variant	MODIFIER	ML0013	gene14	transcript	TRANSCRIPT_gene14	protein_coding		c.*4210G>A					4210		GT:PL:DP:AD:GQ	.	.	.	.	.	.	.	.	.	.	.	.	.	.	.	.	.	.	.	.	.	.	.	.	.	.
NC_002677.1	12975	.	A	G	1768.77	.	G	missense_variant	MODERATE	ML0008	gene9	transcript	TRANSCRIPT_gene9	protein_coding	1/1	c.256T>C	p.Ser86Pro	256/375	256/375	86/124			GT:GQ:PL:DP:AD	.	.	.	.	.	.	.	.	.	.	.	.	.	.	.	.	.	.	.	.	.	.	.	.	.	.
NC_002677.1	12975	.	A	G	1768.77	.	G	upstream_gene_variant	MODIFIER	ML0009	gene10	transcript	TRANSCRIPT_gene10	protein_coding		c.-800A>G					800		GT:GQ:PL:DP:AD	.	.	.	.	.	.	.	.	.	.	.	.	.	.	.	.	.	.	.	.	.	.	.	.	.	.
NC_002677.1	12975	.	A	G	1768.77	.	G	upstream_gene_variant	MODIFIER	ppiA	gene12	transcript	TRANSCRIPT_gene12	protein_coding		c.-3018A>G					3018		GT:GQ:PL:DP:AD	.	.	.	.	.	.	.	.	.	.	.	.	.	.	.	.	.	.	.	.	.	.	.	.	.	.
NC_002677.1	12975	.	A	G	1768.77	.	G	downstream_gene_variant	MODIFIER	gyrA	gene5	transcript	TRANSCRIPT_gene5	protein_coding		c.*1908A>G					1908		GT:GQ:PL:DP:AD	.	.	.	.	.	.	.	.	.	.	.	.	.	.	.	.	.	.	.	.	.	.	.	.	.	.
NC_002677.1	12975	.	A	G	1768.77	.	G	downstream_gene_variant	MODIFIER	ML0007	gene6	transcript	TRANSCRIPT_gene6	protein_coding		c.*869A>G					869	WARNING_TRANSCRIPT_NO_START_CODON	GT:GQ:PL:DP:AD	.	.	.	.	.	.	.	.	.	.	.	.	.	.	.	.	.	.	.	.	.	.	.	.	.	.
NC_002677.1	12975	.	A	G	1768.77	.	G	downstream_gene_variant	MODIFIER	ileT	gene7	transcript	rna0	protein_coding		c.*705A>G					705	WARNING_TRANSCRIPT_MULTIPLE_STOP_CODONS	GT:GQ:PL:DP:AD	.	.	.	.	.	.	.	.	.	.	.	.	.	.	.	.	.	.	.	.	.	.	.	.	.	.
NC_002677.1	12975	.	A	G	1768.77	.	G	downstream_gene_variant	MODIFIER	alaT	gene8	transcript	rna1	protein_coding		c.*496A>G					496	WARNING_TRANSCRIPT_INCOMPLETE	GT:GQ:PL:DP:AD	.	.	.	.	.	.	.	.	.	.	.	.	.	.	.	.	.	.	.	.	.	.	.	.	.	.
NC_002677.1	12975	.	A	G	1768.77	.	G	downstream_gene_variant	MODIFIER	ML0012	gene13	transcript	TRANSCRIPT_gene13	protein_coding		c.*3591T>C					3591		GT:GQ:PL:DP:AD	.	.	.	.	.	.	.	.	.	.	.	.	.	.	.	.	.	.	.	.	.	.	.	.	.	.
NC_002677.1	12975	.	A	G	1768.77	.	G	downstream_gene_variant	MODIFIER	ML0013	gene14	transcript	TRANSCRIPT_gene14	protein_coding		c.*4159T>C					4159		GT:GQ:PL:DP:AD	.	.	.	.	.	.	.	.	.	.	.	.	.	.	.	.	.	.	.	.	.	.	.	.	.	.
NC_002677.1	13017	.	C	T	1192.77	.	T	missense_variant	MODERATE	ML0008	gene9	transcript	TRANSCRIPT_gene9	protein_coding	1/1	c.214G>A	p.Asp72Asn	214/375	214/375	72/124			GT:PL:AD:DP:GQ	.	.	.	.	.	.	.	.	.	.	.	.	.	.	.	.	.	.	.	.	.	.	.	.	.	.
NC_002677.1	13017	.	C	T	1192.77	.	T	upstream_gene_variant	MODIFIER	ML0009	gene10	transcript	TRANSCRIPT_gene10	protein_coding		c.-758C>T					758		GT:PL:AD:DP:GQ	.	.	.	.	.	.	.	.	.	.	.	.	.	.	.	.	.	.	.	.	.	.	.	.	.	.
NC_002677.1	13017	.	C	T	1192.77	.	T	upstream_gene_variant	MODIFIER	ppiA	gene12	transcript	TRANSCRIPT_gene12	protein_coding		c.-2976C>T					2976		GT:PL:AD:DP:GQ	.	.	.	.	.	.	.	.	.	.	.	.	.	.	.	.	.	.	.	.	.	.	.	.	.	.
NC_002677.1	13017	.	C	T	1192.77	.	T	downstream_gene_variant	MODIFIER	gyrA	gene5	transcript	TRANSCRIPT_gene5	protein_coding		c.*1950C>T					1950		GT:PL:AD:DP:GQ	.	.	.	.	.	.	.	.	.	.	.	.	.	.	.	.	.	.	.	.	.	.	.	.	.	.
NC_002677.1	13017	.	C	T	1192.77	.	T	downstream_gene_variant	MODIFIER	ML0007	gene6	transcript	TRANSCRIPT_gene6	protein_coding		c.*911C>T					911	WARNING_TRANSCRIPT_NO_START_CODON	GT:PL:AD:DP:GQ	.	.	.	.	.	.	.	.	.	.	.	.	.	.	.	.	.	.	.	.	.	.	.	.	.	.
NC_002677.1	13017	.	C	T	1192.77	.	T	downstream_gene_variant	MODIFIER	ileT	gene7	transcript	rna0	protein_coding		c.*747C>T					747	WARNING_TRANSCRIPT_MULTIPLE_STOP_CODONS	GT:PL:AD:DP:GQ	.	.	.	.	.	.	.	.	.	.	.	.	.	.	.	.	.	.	.	.	.	.	.	.	.	.
NC_002677.1	13017	.	C	T	1192.77	.	T	downstream_gene_variant	MODIFIER	alaT	gene8	transcript	rna1	protein_coding		c.*538C>T					538	WARNING_TRANSCRIPT_INCOMPLETE	GT:PL:AD:DP:GQ	.	.	.	.	.	.	.	.	.	.	.	.	.	.	.	.	.	.	.	.	.	.	.	.	.	.
NC_002677.1	13017	.	C	T	1192.77	.	T	downstream_gene_variant	MODIFIER	ML0012	gene13	transcript	TRANSCRIPT_gene13	protein_coding		c.*3549G>A					3549		GT:PL:AD:DP:GQ	.	.	.	.	.	.	.	.	.	.	.	.	.	.	.	.	.	.	.	.	.	.	.	.	.	.
NC_002677.1	13017	.	C	T	1192.77	.	T	downstream_gene_variant	MODIFIER	ML0013	gene14	transcript	TRANSCRIPT_gene14	protein_coding		c.*4117G>A					4117		GT:PL:AD:DP:GQ	.	.	.	.	.	.	.	.	.	.	.	.	.	.	.	.	.	.	.	.	.	.	.	.	.	.
NC_002677.1	13343	.	C	G	405.31	.	G	upstream_gene_variant	MODIFIER	ML0008	gene9	transcript	TRANSCRIPT_gene9	protein_coding		c.-113G>C					113		GT:GQ:AD:DP:PL	.	.	.	.	.	.	.	.	.	.	.	.	.	.	.	.	.	.	.	.	.	.	.	.	.	.
NC_002677.1	13343	.	C	G	405.31	.	G	upstream_gene_variant	MODIFIER	ML0009	gene10	transcript	TRANSCRIPT_gene10	protein_coding		c.-432C>G					432		GT:GQ:AD:DP:PL	.	.	.	.	.	.	.	.	.	.	.	.	.	.	.	.	.	.	.	.	.	.	.	.	.	.
NC_002677.1	13343	.	C	G	405.31	.	G	upstream_gene_variant	MODIFIER	ppiA	gene12	transcript	TRANSCRIPT_gene12	protein_coding		c.-2650C>G					2650		GT:GQ:AD:DP:PL	.	.	.	.	.	.	.	.	.	.	.	.	.	.	.	.	.	.	.	.	.	.	.	.	.	.
NC_002677.1	13343	.	C	G	405.31	.	G	upstream_gene_variant	MODIFIER	pabA	gene16	transcript	TRANSCRIPT_gene16	protein_coding		c.-4982C>G					4982		GT:GQ:AD:DP:PL	.	.	.	.	.	.	.	.	.	.	.	.	.	.	.	.	.	.	.	.	.	.	.	.	.	.
NC_002677.1	13343	.	C	G	405.31	.	G	downstream_gene_variant	MODIFIER	gyrA	gene5	transcript	TRANSCRIPT_gene5	protein_coding		c.*2276C>G					2276		GT:GQ:AD:DP:PL	.	.	.	.	.	.	.	.	.	.	.	.	.	.	.	.	.	.	.	.	.	.	.	.	.	.
NC_002677.1	13343	.	C	G	405.31	.	G	downstream_gene_variant	MODIFIER	ML0007	gene6	transcript	TRANSCRIPT_gene6	protein_coding		c.*1237C>G					1237	WARNING_TRANSCRIPT_NO_START_CODON	GT:GQ:AD:DP:PL	.	.	.	.	.	.	.	.	.	.	.	.	.	.	.	.	.	.	.	.	.	.	.	.	.	.
NC_002677.1	13343	.	C	G	405.31	.	G	downstream_gene_variant	MODIFIER	ileT	gene7	transcript	rna0	protein_coding		c.*1073C>G					1073	WARNING_TRANSCRIPT_MULTIPLE_STOP_CODONS	GT:GQ:AD:DP:PL	.	.	.	.	.	.	.	.	.	.	.	.	.	.	.	.	.	.	.	.	.	.	.	.	.	.
NC_002677.1	13343	.	C	G	405.31	.	G	downstream_gene_variant	MODIFIER	alaT	gene8	transcript	rna1	protein_coding		c.*864C>G					864	WARNING_TRANSCRIPT_INCOMPLETE	GT:GQ:AD:DP:PL	.	.	.	.	.	.	.	.	.	.	.	.	.	.	.	.	.	.	.	.	.	.	.	.	.	.
NC_002677.1	13343	.	C	G	405.31	.	G	downstream_gene_variant	MODIFIER	ML0012	gene13	transcript	TRANSCRIPT_gene13	protein_coding		c.*3223G>C					3223		GT:GQ:AD:DP:PL	.	.	.	.	.	.	.	.	.	.	.	.	.	.	.	.	.	.	.	.	.	.	.	.	.	.
NC_002677.1	13343	.	C	G	405.31	.	G	downstream_gene_variant	MODIFIER	ML0013	gene14	transcript	TRANSCRIPT_gene14	protein_coding		c.*3791G>C					3791		GT:GQ:AD:DP:PL	.	.	.	.	.	.	.	.	.	.	.	.	.	.	.	.	.	.	.	.	.	.	.	.	.	.
NC_002677.1	13343	.	C	G	405.31	.	G	intergenic_region	MODIFIER	ML0008-ML0009	gene9-gene10	intergenic_region	gene9-gene10			n.13343C>G							GT:GQ:AD:DP:PL	.	.	.	.	.	.	.	.	.	.	.	.	.	.	.	.	.	.	.	.	.	.	.	.	.	.
NC_002677.1	13392	.	A	G	5518.77	.	G	upstream_gene_variant	MODIFIER	ML0008	gene9	transcript	TRANSCRIPT_gene9	protein_coding		c.-162T>C					162		GT:PL:AD:DP:GQ	.	.	.	.	.	.	.	.	.	.	.	.	.	.	.	.	.	.	.	.	.	.	.	.	.	.
NC_002677.1	13392	.	A	G	5518.77	.	G	upstream_gene_variant	MODIFIER	ML0009	gene10	transcript	TRANSCRIPT_gene10	protein_coding		c.-383A>G					383		GT:PL:AD:DP:GQ	.	.	.	.	.	.	.	.	.	.	.	.	.	.	.	.	.	.	.	.	.	.	.	.	.	.
NC_002677.1	13392	.	A	G	5518.77	.	G	upstream_gene_variant	MODIFIER	ppiA	gene12	transcript	TRANSCRIPT_gene12	protein_coding		c.-2601A>G					2601		GT:PL:AD:DP:GQ	.	.	.	.	.	.	.	.	.	.	.	.	.	.	.	.	.	.	.	.	.	.	.	.	.	.
NC_002677.1	13392	.	A	G	5518.77	.	G	upstream_gene_variant	MODIFIER	pabA	gene16	transcript	TRANSCRIPT_gene16	protein_coding		c.-4933A>G					4933		GT:PL:AD:DP:GQ	.	.	.	.	.	.	.	.	.	.	.	.	.	.	.	.	.	.	.	.	.	.	.	.	.	.
NC_002677.1	13392	.	A	G	5518.77	.	G	downstream_gene_variant	MODIFIER	gyrA	gene5	transcript	TRANSCRIPT_gene5	protein_coding		c.*2325A>G					2325		GT:PL:AD:DP:GQ	.	.	.	.	.	.	.	.	.	.	.	.	.	.	.	.	.	.	.	.	.	.	.	.	.	.
NC_002677.1	13392	.	A	G	5518.77	.	G	downstream_gene_variant	MODIFIER	ML0007	gene6	transcript	TRANSCRIPT_gene6	protein_coding		c.*1286A>G					1286	WARNING_TRANSCRIPT_NO_START_CODON	GT:PL:AD:DP:GQ	.	.	.	.	.	.	.	.	.	.	.	.	.	.	.	.	.	.	.	.	.	.	.	.	.	.
NC_002677.1	13392	.	A	G	5518.77	.	G	downstream_gene_variant	MODIFIER	ileT	gene7	transcript	rna0	protein_coding		c.*1122A>G					1122	WARNING_TRANSCRIPT_MULTIPLE_STOP_CODONS	GT:PL:AD:DP:GQ	.	.	.	.	.	.	.	.	.	.	.	.	.	.	.	.	.	.	.	.	.	.	.	.	.	.
NC_002677.1	13392	.	A	G	5518.77	.	G	downstream_gene_variant	MODIFIER	alaT	gene8	transcript	rna1	protein_coding		c.*913A>G					913	WARNING_TRANSCRIPT_INCOMPLETE	GT:PL:AD:DP:GQ	.	.	.	.	.	.	.	.	.	.	.	.	.	.	.	.	.	.	.	.	.	.	.	.	.	.
NC_002677.1	13392	.	A	G	5518.77	.	G	downstream_gene_variant	MODIFIER	ML0012	gene13	transcript	TRANSCRIPT_gene13	protein_coding		c.*3174T>C					3174		GT:PL:AD:DP:GQ	.	.	.	.	.	.	.	.	.	.	.	.	.	.	.	.	.	.	.	.	.	.	.	.	.	.
NC_002677.1	13392	.	A	G	5518.77	.	G	downstream_gene_variant	MODIFIER	ML0013	gene14	transcript	TRANSCRIPT_gene14	protein_coding		c.*3742T>C					3742		GT:PL:AD:DP:GQ	.	.	.	.	.	.	.	.	.	.	.	.	.	.	.	.	.	.	.	.	.	.	.	.	.	.
NC_002677.1	13392	.	A	G	5518.77	.	G	intergenic_region	MODIFIER	ML0008-ML0009	gene9-gene10	intergenic_region	gene9-gene10			n.13392A>G							GT:PL:AD:DP:GQ	.	.	.	.	.	.	.	.	.	.	.	.	.	.	.	.	.	.	.	.	.	.	.	.	.	.
NC_002677.1	13412	.	T	A	5467.77	.	A	upstream_gene_variant	MODIFIER	ML0008	gene9	transcript	TRANSCRIPT_gene9	protein_coding		c.-182A>T					182		GT:AD:DP:PL:GQ	.	.	.	.	.	.	.	.	.	.	.	.	.	.	.	.	.	.	.	.	.	.	.	.	.	.
NC_002677.1	13412	.	T	A	5467.77	.	A	upstream_gene_variant	MODIFIER	ML0009	gene10	transcript	TRANSCRIPT_gene10	protein_coding		c.-363T>A					363		GT:AD:DP:PL:GQ	.	.	.	.	.	.	.	.	.	.	.	.	.	.	.	.	.	.	.	.	.	.	.	.	.	.
NC_002677.1	13412	.	T	A	5467.77	.	A	upstream_gene_variant	MODIFIER	ppiA	gene12	transcript	TRANSCRIPT_gene12	protein_coding		c.-2581T>A					2581		GT:AD:DP:PL:GQ	.	.	.	.	.	.	.	.	.	.	.	.	.	.	.	.	.	.	.	.	.	.	.	.	.	.
NC_002677.1	13412	.	T	A	5467.77	.	A	upstream_gene_variant	MODIFIER	pabA	gene16	transcript	TRANSCRIPT_gene16	protein_coding		c.-4913T>A					4913		GT:AD:DP:PL:GQ	.	.	.	.	.	.	.	.	.	.	.	.	.	.	.	.	.	.	.	.	.	.	.	.	.	.
NC_002677.1	13412	.	T	A	5467.77	.	A	downstream_gene_variant	MODIFIER	gyrA	gene5	transcript	TRANSCRIPT_gene5	protein_coding		c.*2345T>A					2345		GT:AD:DP:PL:GQ	.	.	.	.	.	.	.	.	.	.	.	.	.	.	.	.	.	.	.	.	.	.	.	.	.	.
NC_002677.1	13412	.	T	A	5467.77	.	A	downstream_gene_variant	MODIFIER	ML0007	gene6	transcript	TRANSCRIPT_gene6	protein_coding		c.*1306T>A					1306	WARNING_TRANSCRIPT_NO_START_CODON	GT:AD:DP:PL:GQ	.	.	.	.	.	.	.	.	.	.	.	.	.	.	.	.	.	.	.	.	.	.	.	.	.	.
NC_002677.1	13412	.	T	A	5467.77	.	A	downstream_gene_variant	MODIFIER	ileT	gene7	transcript	rna0	protein_coding		c.*1142T>A					1142	WARNING_TRANSCRIPT_MULTIPLE_STOP_CODONS	GT:AD:DP:PL:GQ	.	.	.	.	.	.	.	.	.	.	.	.	.	.	.	.	.	.	.	.	.	.	.	.	.	.
NC_002677.1	13412	.	T	A	5467.77	.	A	downstream_gene_variant	MODIFIER	alaT	gene8	transcript	rna1	protein_coding		c.*933T>A					933	WARNING_TRANSCRIPT_INCOMPLETE	GT:AD:DP:PL:GQ	.	.	.	.	.	.	.	.	.	.	.	.	.	.	.	.	.	.	.	.	.	.	.	.	.	.
NC_002677.1	13412	.	T	A	5467.77	.	A	downstream_gene_variant	MODIFIER	ML0012	gene13	transcript	TRANSCRIPT_gene13	protein_coding		c.*3154A>T					3154		GT:AD:DP:PL:GQ	.	.	.	.	.	.	.	.	.	.	.	.	.	.	.	.	.	.	.	.	.	.	.	.	.	.
NC_002677.1	13412	.	T	A	5467.77	.	A	downstream_gene_variant	MODIFIER	ML0013	gene14	transcript	TRANSCRIPT_gene14	protein_coding		c.*3722A>T					3722		GT:AD:DP:PL:GQ	.	.	.	.	.	.	.	.	.	.	.	.	.	.	.	.	.	.	.	.	.	.	.	.	.	.
NC_002677.1	13412	.	T	A	5467.77	.	A	intergenic_region	MODIFIER	ML0008-ML0009	gene9-gene10	intergenic_region	gene9-gene10			n.13412T>A							GT:AD:DP:PL:GQ	.	.	.	.	.	.	.	.	.	.	.	.	.	.	.	.	.	.	.	.	.	.	.	.	.	.
NC_002677.1	13482	.	G	C	9781.77	.	C	upstream_gene_variant	MODIFIER	ML0008	gene9	transcript	TRANSCRIPT_gene9	protein_coding		c.-252C>G					252		GT:PL:AD:DP:GQ	.	.	.	.	.	.	.	.	.	.	.	.	.	.	.	.	.	.	.	.	.	.	.	.	.	.
NC_002677.1	13482	.	G	C	9781.77	.	C	upstream_gene_variant	MODIFIER	ML0009	gene10	transcript	TRANSCRIPT_gene10	protein_coding		c.-293G>C					293		GT:PL:AD:DP:GQ	.	.	.	.	.	.	.	.	.	.	.	.	.	.	.	.	.	.	.	.	.	.	.	.	.	.
NC_002677.1	13482	.	G	C	9781.77	.	C	upstream_gene_variant	MODIFIER	ppiA	gene12	transcript	TRANSCRIPT_gene12	protein_coding		c.-2511G>C					2511		GT:PL:AD:DP:GQ	.	.	.	.	.	.	.	.	.	.	.	.	.	.	.	.	.	.	.	.	.	.	.	.	.	.
NC_002677.1	13482	.	G	C	9781.77	.	C	upstream_gene_variant	MODIFIER	pabA	gene16	transcript	TRANSCRIPT_gene16	protein_coding		c.-4843G>C					4843		GT:PL:AD:DP:GQ	.	.	.	.	.	.	.	.	.	.	.	.	.	.	.	.	.	.	.	.	.	.	.	.	.	.
NC_002677.1	13482	.	G	C	9781.77	.	C	downstream_gene_variant	MODIFIER	gyrA	gene5	transcript	TRANSCRIPT_gene5	protein_coding		c.*2415G>C					2415		GT:PL:AD:DP:GQ	.	.	.	.	.	.	.	.	.	.	.	.	.	.	.	.	.	.	.	.	.	.	.	.	.	.
NC_002677.1	13482	.	G	C	9781.77	.	C	downstream_gene_variant	MODIFIER	ML0007	gene6	transcript	TRANSCRIPT_gene6	protein_coding		c.*1376G>C					1376	WARNING_TRANSCRIPT_NO_START_CODON	GT:PL:AD:DP:GQ	.	.	.	.	.	.	.	.	.	.	.	.	.	.	.	.	.	.	.	.	.	.	.	.	.	.
NC_002677.1	13482	.	G	C	9781.77	.	C	downstream_gene_variant	MODIFIER	ileT	gene7	transcript	rna0	protein_coding		c.*1212G>C					1212	WARNING_TRANSCRIPT_MULTIPLE_STOP_CODONS	GT:PL:AD:DP:GQ	.	.	.	.	.	.	.	.	.	.	.	.	.	.	.	.	.	.	.	.	.	.	.	.	.	.
NC_002677.1	13482	.	G	C	9781.77	.	C	downstream_gene_variant	MODIFIER	alaT	gene8	transcript	rna1	protein_coding		c.*1003G>C					1003	WARNING_TRANSCRIPT_INCOMPLETE	GT:PL:AD:DP:GQ	.	.	.	.	.	.	.	.	.	.	.	.	.	.	.	.	.	.	.	.	.	.	.	.	.	.
NC_002677.1	13482	.	G	C	9781.77	.	C	downstream_gene_variant	MODIFIER	ML0012	gene13	transcript	TRANSCRIPT_gene13	protein_coding		c.*3084C>G					3084		GT:PL:AD:DP:GQ	.	.	.	.	.	.	.	.	.	.	.	.	.	.	.	.	.	.	.	.	.	.	.	.	.	.
NC_002677.1	13482	.	G	C	9781.77	.	C	downstream_gene_variant	MODIFIER	ML0013	gene14	transcript	TRANSCRIPT_gene14	protein_coding		c.*3652C>G					3652		GT:PL:AD:DP:GQ	.	.	.	.	.	.	.	.	.	.	.	.	.	.	.	.	.	.	.	.	.	.	.	.	.	.
NC_002677.1	13482	.	G	C	9781.77	.	C	intergenic_region	MODIFIER	ML0008-ML0009	gene9-gene10	intergenic_region	gene9-gene10			n.13482G>C							GT:PL:AD:DP:GQ	.	.	.	.	.	.	.	.	.	.	.	.	.	.	.	.	.	.	.	.	.	.	.	.	.	.
NC_002677.1	13587	.	G	T	132.03	.	T	upstream_gene_variant	MODIFIER	ML0008	gene9	transcript	TRANSCRIPT_gene9	protein_coding		c.-357C>A					357		GT:DP:AD:PL:GQ	.	.	.	.	.	.	.	.	.	.	.	.	.	.	.	.	.	.	.	.	.	.	.	.	.	.
NC_002677.1	13587	.	G	T	132.03	.	T	upstream_gene_variant	MODIFIER	ML0009	gene10	transcript	TRANSCRIPT_gene10	protein_coding		c.-188G>T					188		GT:DP:AD:PL:GQ	.	.	.	.	.	.	.	.	.	.	.	.	.	.	.	.	.	.	.	.	.	.	.	.	.	.
NC_002677.1	13587	.	G	T	132.03	.	T	upstream_gene_variant	MODIFIER	ppiA	gene12	transcript	TRANSCRIPT_gene12	protein_coding		c.-2406G>T					2406		GT:DP:AD:PL:GQ	.	.	.	.	.	.	.	.	.	.	.	.	.	.	.	.	.	.	.	.	.	.	.	.	.	.
NC_002677.1	13587	.	G	T	132.03	.	T	upstream_gene_variant	MODIFIER	pabA	gene16	transcript	TRANSCRIPT_gene16	protein_coding		c.-4738G>T					4738		GT:DP:AD:PL:GQ	.	.	.	.	.	.	.	.	.	.	.	.	.	.	.	.	.	.	.	.	.	.	.	.	.	.
NC_002677.1	13587	.	G	T	132.03	.	T	downstream_gene_variant	MODIFIER	gyrA	gene5	transcript	TRANSCRIPT_gene5	protein_coding		c.*2520G>T					2520		GT:DP:AD:PL:GQ	.	.	.	.	.	.	.	.	.	.	.	.	.	.	.	.	.	.	.	.	.	.	.	.	.	.
NC_002677.1	13587	.	G	T	132.03	.	T	downstream_gene_variant	MODIFIER	ML0007	gene6	transcript	TRANSCRIPT_gene6	protein_coding		c.*1481G>T					1481	WARNING_TRANSCRIPT_NO_START_CODON	GT:DP:AD:PL:GQ	.	.	.	.	.	.	.	.	.	.	.	.	.	.	.	.	.	.	.	.	.	.	.	.	.	.
NC_002677.1	13587	.	G	T	132.03	.	T	downstream_gene_variant	MODIFIER	ileT	gene7	transcript	rna0	protein_coding		c.*1317G>T					1317	WARNING_TRANSCRIPT_MULTIPLE_STOP_CODONS	GT:DP:AD:PL:GQ	.	.	.	.	.	.	.	.	.	.	.	.	.	.	.	.	.	.	.	.	.	.	.	.	.	.
NC_002677.1	13587	.	G	T	132.03	.	T	downstream_gene_variant	MODIFIER	alaT	gene8	transcript	rna1	protein_coding		c.*1108G>T					1108	WARNING_TRANSCRIPT_INCOMPLETE	GT:DP:AD:PL:GQ	.	.	.	.	.	.	.	.	.	.	.	.	.	.	.	.	.	.	.	.	.	.	.	.	.	.
NC_002677.1	13587	.	G	T	132.03	.	T	downstream_gene_variant	MODIFIER	ML0012	gene13	transcript	TRANSCRIPT_gene13	protein_coding		c.*2979C>A					2979		GT:DP:AD:PL:GQ	.	.	.	.	.	.	.	.	.	.	.	.	.	.	.	.	.	.	.	.	.	.	.	.	.	.
NC_002677.1	13587	.	G	T	132.03	.	T	downstream_gene_variant	MODIFIER	ML0013	gene14	transcript	TRANSCRIPT_gene14	protein_coding		c.*3547C>A					3547		GT:DP:AD:PL:GQ	.	.	.	.	.	.	.	.	.	.	.	.	.	.	.	.	.	.	.	.	.	.	.	.	.	.
NC_002677.1	13587	.	G	T	132.03	.	T	intergenic_region	MODIFIER	ML0008-ML0009	gene9-gene10	intergenic_region	gene9-gene10			n.13587G>T							GT:DP:AD:PL:GQ	.	.	.	.	.	.	.	.	.	.	.	.	.	.	.	.	.	.	.	.	.	.	.	.	.	.
NC_002677.1	13808	.	G	T	6871.77	.	T	missense_variant	MODERATE	ML0009	gene10	transcript	TRANSCRIPT_gene10	protein_coding	1/1	c.34G>T	p.Ala12Ser	34/192	34/192	1963-12-01			GT:GQ:DP:AD:PL	.	.	.	.	.	.	.	.	.	.	.	.	.	.	.	.	.	.	.	.	.	.	.	.	.	.
NC_002677.1	13808	.	G	T	6871.77	.	T	upstream_gene_variant	MODIFIER	ML0008	gene9	transcript	TRANSCRIPT_gene9	protein_coding		c.-578C>A					578		GT:GQ:DP:AD:PL	.	.	.	.	.	.	.	.	.	.	.	.	.	.	.	.	.	.	.	.	.	.	.	.	.	.
NC_002677.1	13808	.	G	T	6871.77	.	T	upstream_gene_variant	MODIFIER	ppiA	gene12	transcript	TRANSCRIPT_gene12	protein_coding		c.-2185G>T					2185		GT:GQ:DP:AD:PL	.	.	.	.	.	.	.	.	.	.	.	.	.	.	.	.	.	.	.	.	.	.	.	.	.	.
NC_002677.1	13808	.	G	T	6871.77	.	T	upstream_gene_variant	MODIFIER	pabA	gene16	transcript	TRANSCRIPT_gene16	protein_coding		c.-4517G>T					4517		GT:GQ:DP:AD:PL	.	.	.	.	.	.	.	.	.	.	.	.	.	.	.	.	.	.	.	.	.	.	.	.	.	.
NC_002677.1	13808	.	G	T	6871.77	.	T	downstream_gene_variant	MODIFIER	gyrA	gene5	transcript	TRANSCRIPT_gene5	protein_coding		c.*2741G>T					2741		GT:GQ:DP:AD:PL	.	.	.	.	.	.	.	.	.	.	.	.	.	.	.	.	.	.	.	.	.	.	.	.	.	.
NC_002677.1	13808	.	G	T	6871.77	.	T	downstream_gene_variant	MODIFIER	ML0007	gene6	transcript	TRANSCRIPT_gene6	protein_coding		c.*1702G>T					1702	WARNING_TRANSCRIPT_NO_START_CODON	GT:GQ:DP:AD:PL	.	.	.	.	.	.	.	.	.	.	.	.	.	.	.	.	.	.	.	.	.	.	.	.	.	.
NC_002677.1	13808	.	G	T	6871.77	.	T	downstream_gene_variant	MODIFIER	ileT	gene7	transcript	rna0	protein_coding		c.*1538G>T					1538	WARNING_TRANSCRIPT_MULTIPLE_STOP_CODONS	GT:GQ:DP:AD:PL	.	.	.	.	.	.	.	.	.	.	.	.	.	.	.	.	.	.	.	.	.	.	.	.	.	.
NC_002677.1	13808	.	G	T	6871.77	.	T	downstream_gene_variant	MODIFIER	alaT	gene8	transcript	rna1	protein_coding		c.*1329G>T					1329	WARNING_TRANSCRIPT_INCOMPLETE	GT:GQ:DP:AD:PL	.	.	.	.	.	.	.	.	.	.	.	.	.	.	.	.	.	.	.	.	.	.	.	.	.	.
NC_002677.1	13808	.	G	T	6871.77	.	T	downstream_gene_variant	MODIFIER	ML0012	gene13	transcript	TRANSCRIPT_gene13	protein_coding		c.*2758C>A					2758		GT:GQ:DP:AD:PL	.	.	.	.	.	.	.	.	.	.	.	.	.	.	.	.	.	.	.	.	.	.	.	.	.	.
NC_002677.1	13808	.	G	T	6871.77	.	T	downstream_gene_variant	MODIFIER	ML0013	gene14	transcript	TRANSCRIPT_gene14	protein_coding		c.*3326C>A					3326		GT:GQ:DP:AD:PL	.	.	.	.	.	.	.	.	.	.	.	.	.	.	.	.	.	.	.	.	.	.	.	.	.	.
NC_002677.1	13831	.	G	A	291.78	.	A	synonymous_variant	LOW	ML0009	gene10	transcript	TRANSCRIPT_gene10	protein_coding	1/1	c.57G>A	p.Leu19Leu	57/192	57/192	19/63			GT:PL:AD:DP:GQ	.	.	1/1:320,24,0:0,9:9:24	.	.	.	.	.	.	.	.	.	.	.	.	.	.	.	.	.	.	.	.	.	.	.
NC_002677.1	13831	.	G	A	291.78	.	A	upstream_gene_variant	MODIFIER	ML0008	gene9	transcript	TRANSCRIPT_gene9	protein_coding		c.-601C>T					601		GT:PL:AD:DP:GQ	.	.	1/1:320,24,0:0,9:9:24	.	.	.	.	.	.	.	.	.	.	.	.	.	.	.	.	.	.	.	.	.	.	.
NC_002677.1	13831	.	G	A	291.78	.	A	upstream_gene_variant	MODIFIER	ppiA	gene12	transcript	TRANSCRIPT_gene12	protein_coding		c.-2162G>A					2162		GT:PL:AD:DP:GQ	.	.	1/1:320,24,0:0,9:9:24	.	.	.	.	.	.	.	.	.	.	.	.	.	.	.	.	.	.	.	.	.	.	.
NC_002677.1	13831	.	G	A	291.78	.	A	upstream_gene_variant	MODIFIER	pabA	gene16	transcript	TRANSCRIPT_gene16	protein_coding		c.-4494G>A					4494		GT:PL:AD:DP:GQ	.	.	1/1:320,24,0:0,9:9:24	.	.	.	.	.	.	.	.	.	.	.	.	.	.	.	.	.	.	.	.	.	.	.
NC_002677.1	13831	.	G	A	291.78	.	A	downstream_gene_variant	MODIFIER	gyrA	gene5	transcript	TRANSCRIPT_gene5	protein_coding		c.*2764G>A					2764		GT:PL:AD:DP:GQ	.	.	1/1:320,24,0:0,9:9:24	.	.	.	.	.	.	.	.	.	.	.	.	.	.	.	.	.	.	.	.	.	.	.
NC_002677.1	13831	.	G	A	291.78	.	A	downstream_gene_variant	MODIFIER	ML0007	gene6	transcript	TRANSCRIPT_gene6	protein_coding		c.*1725G>A					1725	WARNING_TRANSCRIPT_NO_START_CODON	GT:PL:AD:DP:GQ	.	.	1/1:320,24,0:0,9:9:24	.	.	.	.	.	.	.	.	.	.	.	.	.	.	.	.	.	.	.	.	.	.	.
NC_002677.1	13831	.	G	A	291.78	.	A	downstream_gene_variant	MODIFIER	ileT	gene7	transcript	rna0	protein_coding		c.*1561G>A					1561	WARNING_TRANSCRIPT_MULTIPLE_STOP_CODONS	GT:PL:AD:DP:GQ	.	.	1/1:320,24,0:0,9:9:24	.	.	.	.	.	.	.	.	.	.	.	.	.	.	.	.	.	.	.	.	.	.	.
NC_002677.1	13831	.	G	A	291.78	.	A	downstream_gene_variant	MODIFIER	alaT	gene8	transcript	rna1	protein_coding		c.*1352G>A					1352	WARNING_TRANSCRIPT_INCOMPLETE	GT:PL:AD:DP:GQ	.	.	1/1:320,24,0:0,9:9:24	.	.	.	.	.	.	.	.	.	.	.	.	.	.	.	.	.	.	.	.	.	.	.
NC_002677.1	13831	.	G	A	291.78	.	A	downstream_gene_variant	MODIFIER	ML0012	gene13	transcript	TRANSCRIPT_gene13	protein_coding		c.*2735C>T					2735		GT:PL:AD:DP:GQ	.	.	1/1:320,24,0:0,9:9:24	.	.	.	.	.	.	.	.	.	.	.	.	.	.	.	.	.	.	.	.	.	.	.
NC_002677.1	13831	.	G	A	291.78	.	A	downstream_gene_variant	MODIFIER	ML0013	gene14	transcript	TRANSCRIPT_gene14	protein_coding		c.*3303C>T					3303		GT:PL:AD:DP:GQ	.	.	1/1:320,24,0:0,9:9:24	.	.	.	.	.	.	.	.	.	.	.	.	.	.	.	.	.	.	.	.	.	.	.
NC_002677.1	13907	.	C	T	1120.2	LowQual	T	missense_variant	MODERATE	ML0009	gene10	transcript	TRANSCRIPT_gene10	protein_coding	1/1	c.133C>T	p.Pro45Ser	133/192	133/192	45/63			GT:GQ:PL:AD:DP	.	.	.	.	.	.	.	.	1/1:99:1908,144,0:0,48:48	0/1:37:37,0,1139:32,4:36	.	.	.	.	.	1/1:9:119,9,0:0,3:3	.	.	.	.	.	.	.	.	.	.
NC_002677.1	13907	.	C	T	1120.2	LowQual	T	upstream_gene_variant	MODIFIER	ML0008	gene9	transcript	TRANSCRIPT_gene9	protein_coding		c.-677G>A					677		GT:GQ:PL:AD:DP	.	.	.	.	.	.	.	.	1/1:99:1908,144,0:0,48:48	0/1:37:37,0,1139:32,4:36	.	.	.	.	.	1/1:9:119,9,0:0,3:3	.	.	.	.	.	.	.	.	.	.
NC_002677.1	13907	.	C	T	1120.2	LowQual	T	upstream_gene_variant	MODIFIER	ppiA	gene12	transcript	TRANSCRIPT_gene12	protein_coding		c.-2086C>T					2086		GT:GQ:PL:AD:DP	.	.	.	.	.	.	.	.	1/1:99:1908,144,0:0,48:48	0/1:37:37,0,1139:32,4:36	.	.	.	.	.	1/1:9:119,9,0:0,3:3	.	.	.	.	.	.	.	.	.	.
NC_002677.1	13907	.	C	T	1120.2	LowQual	T	upstream_gene_variant	MODIFIER	pabA	gene16	transcript	TRANSCRIPT_gene16	protein_coding		c.-4418C>T					4418		GT:GQ:PL:AD:DP	.	.	.	.	.	.	.	.	1/1:99:1908,144,0:0,48:48	0/1:37:37,0,1139:32,4:36	.	.	.	.	.	1/1:9:119,9,0:0,3:3	.	.	.	.	.	.	.	.	.	.
NC_002677.1	13907	.	C	T	1120.2	LowQual	T	downstream_gene_variant	MODIFIER	gyrA	gene5	transcript	TRANSCRIPT_gene5	protein_coding		c.*2840C>T					2840		GT:GQ:PL:AD:DP	.	.	.	.	.	.	.	.	1/1:99:1908,144,0:0,48:48	0/1:37:37,0,1139:32,4:36	.	.	.	.	.	1/1:9:119,9,0:0,3:3	.	.	.	.	.	.	.	.	.	.
NC_002677.1	13907	.	C	T	1120.2	LowQual	T	downstream_gene_variant	MODIFIER	ML0007	gene6	transcript	TRANSCRIPT_gene6	protein_coding		c.*1801C>T					1801	WARNING_TRANSCRIPT_NO_START_CODON	GT:GQ:PL:AD:DP	.	.	.	.	.	.	.	.	1/1:99:1908,144,0:0,48:48	0/1:37:37,0,1139:32,4:36	.	.	.	.	.	1/1:9:119,9,0:0,3:3	.	.	.	.	.	.	.	.	.	.
NC_002677.1	13907	.	C	T	1120.2	LowQual	T	downstream_gene_variant	MODIFIER	ileT	gene7	transcript	rna0	protein_coding		c.*1637C>T					1637	WARNING_TRANSCRIPT_MULTIPLE_STOP_CODONS	GT:GQ:PL:AD:DP	.	.	.	.	.	.	.	.	1/1:99:1908,144,0:0,48:48	0/1:37:37,0,1139:32,4:36	.	.	.	.	.	1/1:9:119,9,0:0,3:3	.	.	.	.	.	.	.	.	.	.
NC_002677.1	13907	.	C	T	1120.2	LowQual	T	downstream_gene_variant	MODIFIER	alaT	gene8	transcript	rna1	protein_coding		c.*1428C>T					1428	WARNING_TRANSCRIPT_INCOMPLETE	GT:GQ:PL:AD:DP	.	.	.	.	.	.	.	.	1/1:99:1908,144,0:0,48:48	0/1:37:37,0,1139:32,4:36	.	.	.	.	.	1/1:9:119,9,0:0,3:3	.	.	.	.	.	.	.	.	.	.
NC_002677.1	13907	.	C	T	1120.2	LowQual	T	downstream_gene_variant	MODIFIER	ML0012	gene13	transcript	TRANSCRIPT_gene13	protein_coding		c.*2659G>A					2659		GT:GQ:PL:AD:DP	.	.	.	.	.	.	.	.	1/1:99:1908,144,0:0,48:48	0/1:37:37,0,1139:32,4:36	.	.	.	.	.	1/1:9:119,9,0:0,3:3	.	.	.	.	.	.	.	.	.	.
NC_002677.1	13907	.	C	T	1120.2	LowQual	T	downstream_gene_variant	MODIFIER	ML0013	gene14	transcript	TRANSCRIPT_gene14	protein_coding		c.*3227G>A					3227		GT:GQ:PL:AD:DP	.	.	.	.	.	.	.	.	1/1:99:1908,144,0:0,48:48	0/1:37:37,0,1139:32,4:36	.	.	.	.	.	1/1:9:119,9,0:0,3:3	.	.	.	.	.	.	.	.	.	.
NC_002677.1	13908	.	C	T	6499.77	.	T	missense_variant	MODERATE	ML0009	gene10	transcript	TRANSCRIPT_gene10	protein_coding	1/1	c.134C>T	p.Pro45Leu	134/192	134/192	45/63			GT:GQ:AD:DP:PL	.	.	.	.	.	.	.	.	.	.	.	.	.	.	.	.	.	.	.	.	.	.	.	.	.	.
NC_002677.1	13908	.	C	T	6499.77	.	T	upstream_gene_variant	MODIFIER	ML0008	gene9	transcript	TRANSCRIPT_gene9	protein_coding		c.-678G>A					678		GT:GQ:AD:DP:PL	.	.	.	.	.	.	.	.	.	.	.	.	.	.	.	.	.	.	.	.	.	.	.	.	.	.
NC_002677.1	13908	.	C	T	6499.77	.	T	upstream_gene_variant	MODIFIER	ppiA	gene12	transcript	TRANSCRIPT_gene12	protein_coding		c.-2085C>T					2085		GT:GQ:AD:DP:PL	.	.	.	.	.	.	.	.	.	.	.	.	.	.	.	.	.	.	.	.	.	.	.	.	.	.
NC_002677.1	13908	.	C	T	6499.77	.	T	upstream_gene_variant	MODIFIER	pabA	gene16	transcript	TRANSCRIPT_gene16	protein_coding		c.-4417C>T					4417		GT:GQ:AD:DP:PL	.	.	.	.	.	.	.	.	.	.	.	.	.	.	.	.	.	.	.	.	.	.	.	.	.	.
NC_002677.1	13908	.	C	T	6499.77	.	T	downstream_gene_variant	MODIFIER	gyrA	gene5	transcript	TRANSCRIPT_gene5	protein_coding		c.*2841C>T					2841		GT:GQ:AD:DP:PL	.	.	.	.	.	.	.	.	.	.	.	.	.	.	.	.	.	.	.	.	.	.	.	.	.	.
NC_002677.1	13908	.	C	T	6499.77	.	T	downstream_gene_variant	MODIFIER	ML0007	gene6	transcript	TRANSCRIPT_gene6	protein_coding		c.*1802C>T					1802	WARNING_TRANSCRIPT_NO_START_CODON	GT:GQ:AD:DP:PL	.	.	.	.	.	.	.	.	.	.	.	.	.	.	.	.	.	.	.	.	.	.	.	.	.	.
NC_002677.1	13908	.	C	T	6499.77	.	T	downstream_gene_variant	MODIFIER	ileT	gene7	transcript	rna0	protein_coding		c.*1638C>T					1638	WARNING_TRANSCRIPT_MULTIPLE_STOP_CODONS	GT:GQ:AD:DP:PL	.	.	.	.	.	.	.	.	.	.	.	.	.	.	.	.	.	.	.	.	.	.	.	.	.	.
NC_002677.1	13908	.	C	T	6499.77	.	T	downstream_gene_variant	MODIFIER	alaT	gene8	transcript	rna1	protein_coding		c.*1429C>T					1429	WARNING_TRANSCRIPT_INCOMPLETE	GT:GQ:AD:DP:PL	.	.	.	.	.	.	.	.	.	.	.	.	.	.	.	.	.	.	.	.	.	.	.	.	.	.
NC_002677.1	13908	.	C	T	6499.77	.	T	downstream_gene_variant	MODIFIER	ML0012	gene13	transcript	TRANSCRIPT_gene13	protein_coding		c.*2658G>A					2658		GT:GQ:AD:DP:PL	.	.	.	.	.	.	.	.	.	.	.	.	.	.	.	.	.	.	.	.	.	.	.	.	.	.
NC_002677.1	13908	.	C	T	6499.77	.	T	downstream_gene_variant	MODIFIER	ML0013	gene14	transcript	TRANSCRIPT_gene14	protein_coding		c.*3226G>A					3226		GT:GQ:AD:DP:PL	.	.	.	.	.	.	.	.	.	.	.	.	.	.	.	.	.	.	.	.	.	.	.	.	.	.
NC_002677.1	13916	.	C	T	266.77	.	T	missense_variant	MODERATE	ML0009	gene10	transcript	TRANSCRIPT_gene10	protein_coding	1/1	c.142C>T	p.His48Tyr	142/192	142/192	48/63			GT:PL:DP:AD:GQ	.	.	.	.	.	.	.	.	.	.	.	.	.	.	.	.	.	.	.	.	.	.	.	.	1/1:295,30,0:10:0,10:30	.
NC_002677.1	13916	.	C	T	266.77	.	T	upstream_gene_variant	MODIFIER	ML0008	gene9	transcript	TRANSCRIPT_gene9	protein_coding		c.-686G>A					686		GT:PL:DP:AD:GQ	.	.	.	.	.	.	.	.	.	.	.	.	.	.	.	.	.	.	.	.	.	.	.	.	1/1:295,30,0:10:0,10:30	.
NC_002677.1	13916	.	C	T	266.77	.	T	upstream_gene_variant	MODIFIER	ppiA	gene12	transcript	TRANSCRIPT_gene12	protein_coding		c.-2077C>T					2077		GT:PL:DP:AD:GQ	.	.	.	.	.	.	.	.	.	.	.	.	.	.	.	.	.	.	.	.	.	.	.	.	1/1:295,30,0:10:0,10:30	.
NC_002677.1	13916	.	C	T	266.77	.	T	upstream_gene_variant	MODIFIER	pabA	gene16	transcript	TRANSCRIPT_gene16	protein_coding		c.-4409C>T					4409		GT:PL:DP:AD:GQ	.	.	.	.	.	.	.	.	.	.	.	.	.	.	.	.	.	.	.	.	.	.	.	.	1/1:295,30,0:10:0,10:30	.
NC_002677.1	13916	.	C	T	266.77	.	T	downstream_gene_variant	MODIFIER	gyrA	gene5	transcript	TRANSCRIPT_gene5	protein_coding		c.*2849C>T					2849		GT:PL:DP:AD:GQ	.	.	.	.	.	.	.	.	.	.	.	.	.	.	.	.	.	.	.	.	.	.	.	.	1/1:295,30,0:10:0,10:30	.
NC_002677.1	13916	.	C	T	266.77	.	T	downstream_gene_variant	MODIFIER	ML0007	gene6	transcript	TRANSCRIPT_gene6	protein_coding		c.*1810C>T					1810	WARNING_TRANSCRIPT_NO_START_CODON	GT:PL:DP:AD:GQ	.	.	.	.	.	.	.	.	.	.	.	.	.	.	.	.	.	.	.	.	.	.	.	.	1/1:295,30,0:10:0,10:30	.
NC_002677.1	13916	.	C	T	266.77	.	T	downstream_gene_variant	MODIFIER	ileT	gene7	transcript	rna0	protein_coding		c.*1646C>T					1646	WARNING_TRANSCRIPT_MULTIPLE_STOP_CODONS	GT:PL:DP:AD:GQ	.	.	.	.	.	.	.	.	.	.	.	.	.	.	.	.	.	.	.	.	.	.	.	.	1/1:295,30,0:10:0,10:30	.
NC_002677.1	13916	.	C	T	266.77	.	T	downstream_gene_variant	MODIFIER	alaT	gene8	transcript	rna1	protein_coding		c.*1437C>T					1437	WARNING_TRANSCRIPT_INCOMPLETE	GT:PL:DP:AD:GQ	.	.	.	.	.	.	.	.	.	.	.	.	.	.	.	.	.	.	.	.	.	.	.	.	1/1:295,30,0:10:0,10:30	.
NC_002677.1	13916	.	C	T	266.77	.	T	downstream_gene_variant	MODIFIER	ML0012	gene13	transcript	TRANSCRIPT_gene13	protein_coding		c.*2650G>A					2650		GT:PL:DP:AD:GQ	.	.	.	.	.	.	.	.	.	.	.	.	.	.	.	.	.	.	.	.	.	.	.	.	1/1:295,30,0:10:0,10:30	.
NC_002677.1	13916	.	C	T	266.77	.	T	downstream_gene_variant	MODIFIER	ML0013	gene14	transcript	TRANSCRIPT_gene14	protein_coding		c.*3218G>A					3218		GT:PL:DP:AD:GQ	.	.	.	.	.	.	.	.	.	.	.	.	.	.	.	.	.	.	.	.	.	.	.	.	1/1:295,30,0:10:0,10:30	.
NC_002677.1	13937	.	G	A	1396.77	.	A	missense_variant	MODERATE	ML0009	gene10	transcript	TRANSCRIPT_gene10	protein_coding	1/1	c.163G>A	p.Gly55Arg	163/192	163/192	55/63			GT:GQ:DP:AD:PL	.	.	.	.	.	.	.	.	.	.	.	.	.	.	.	.	.	.	.	.	.	.	.	.	.	.
NC_002677.1	13937	.	G	A	1396.77	.	A	upstream_gene_variant	MODIFIER	ML0008	gene9	transcript	TRANSCRIPT_gene9	protein_coding		c.-707C>T					707		GT:GQ:DP:AD:PL	.	.	.	.	.	.	.	.	.	.	.	.	.	.	.	.	.	.	.	.	.	.	.	.	.	.
NC_002677.1	13937	.	G	A	1396.77	.	A	upstream_gene_variant	MODIFIER	ppiA	gene12	transcript	TRANSCRIPT_gene12	protein_coding		c.-2056G>A					2056		GT:GQ:DP:AD:PL	.	.	.	.	.	.	.	.	.	.	.	.	.	.	.	.	.	.	.	.	.	.	.	.	.	.
NC_002677.1	13937	.	G	A	1396.77	.	A	upstream_gene_variant	MODIFIER	pabA	gene16	transcript	TRANSCRIPT_gene16	protein_coding		c.-4388G>A					4388		GT:GQ:DP:AD:PL	.	.	.	.	.	.	.	.	.	.	.	.	.	.	.	.	.	.	.	.	.	.	.	.	.	.
NC_002677.1	13937	.	G	A	1396.77	.	A	downstream_gene_variant	MODIFIER	gyrA	gene5	transcript	TRANSCRIPT_gene5	protein_coding		c.*2870G>A					2870		GT:GQ:DP:AD:PL	.	.	.	.	.	.	.	.	.	.	.	.	.	.	.	.	.	.	.	.	.	.	.	.	.	.
NC_002677.1	13937	.	G	A	1396.77	.	A	downstream_gene_variant	MODIFIER	ML0007	gene6	transcript	TRANSCRIPT_gene6	protein_coding		c.*1831G>A					1831	WARNING_TRANSCRIPT_NO_START_CODON	GT:GQ:DP:AD:PL	.	.	.	.	.	.	.	.	.	.	.	.	.	.	.	.	.	.	.	.	.	.	.	.	.	.
NC_002677.1	13937	.	G	A	1396.77	.	A	downstream_gene_variant	MODIFIER	ileT	gene7	transcript	rna0	protein_coding		c.*1667G>A					1667	WARNING_TRANSCRIPT_MULTIPLE_STOP_CODONS	GT:GQ:DP:AD:PL	.	.	.	.	.	.	.	.	.	.	.	.	.	.	.	.	.	.	.	.	.	.	.	.	.	.
NC_002677.1	13937	.	G	A	1396.77	.	A	downstream_gene_variant	MODIFIER	alaT	gene8	transcript	rna1	protein_coding		c.*1458G>A					1458	WARNING_TRANSCRIPT_INCOMPLETE	GT:GQ:DP:AD:PL	.	.	.	.	.	.	.	.	.	.	.	.	.	.	.	.	.	.	.	.	.	.	.	.	.	.
NC_002677.1	13937	.	G	A	1396.77	.	A	downstream_gene_variant	MODIFIER	ML0012	gene13	transcript	TRANSCRIPT_gene13	protein_coding		c.*2629C>T					2629		GT:GQ:DP:AD:PL	.	.	.	.	.	.	.	.	.	.	.	.	.	.	.	.	.	.	.	.	.	.	.	.	.	.
NC_002677.1	13937	.	G	A	1396.77	.	A	downstream_gene_variant	MODIFIER	ML0013	gene14	transcript	TRANSCRIPT_gene14	protein_coding		c.*3197C>T					3197		GT:GQ:DP:AD:PL	.	.	.	.	.	.	.	.	.	.	.	.	.	.	.	.	.	.	.	.	.	.	.	.	.	.
NC_002677.1	13945	.	C	T	441.77	.	T	synonymous_variant	LOW	ML0009	gene10	transcript	TRANSCRIPT_gene10	protein_coding	1/1	c.171C>T	p.Phe57Phe	171/192	171/192	57/63			GT:PL:AD:DP:GQ	.	.	.	.	.	.	.	.	.	.	.	.	.	.	.	.	.	.	.	.	.	.	.	.	.	.
NC_002677.1	13945	.	C	T	441.77	.	T	upstream_gene_variant	MODIFIER	ML0008	gene9	transcript	TRANSCRIPT_gene9	protein_coding		c.-715G>A					715		GT:PL:AD:DP:GQ	.	.	.	.	.	.	.	.	.	.	.	.	.	.	.	.	.	.	.	.	.	.	.	.	.	.
NC_002677.1	13945	.	C	T	441.77	.	T	upstream_gene_variant	MODIFIER	ppiA	gene12	transcript	TRANSCRIPT_gene12	protein_coding		c.-2048C>T					2048		GT:PL:AD:DP:GQ	.	.	.	.	.	.	.	.	.	.	.	.	.	.	.	.	.	.	.	.	.	.	.	.	.	.
NC_002677.1	13945	.	C	T	441.77	.	T	upstream_gene_variant	MODIFIER	pabA	gene16	transcript	TRANSCRIPT_gene16	protein_coding		c.-4380C>T					4380		GT:PL:AD:DP:GQ	.	.	.	.	.	.	.	.	.	.	.	.	.	.	.	.	.	.	.	.	.	.	.	.	.	.
NC_002677.1	13945	.	C	T	441.77	.	T	downstream_gene_variant	MODIFIER	gyrA	gene5	transcript	TRANSCRIPT_gene5	protein_coding		c.*2878C>T					2878		GT:PL:AD:DP:GQ	.	.	.	.	.	.	.	.	.	.	.	.	.	.	.	.	.	.	.	.	.	.	.	.	.	.
NC_002677.1	13945	.	C	T	441.77	.	T	downstream_gene_variant	MODIFIER	ML0007	gene6	transcript	TRANSCRIPT_gene6	protein_coding		c.*1839C>T					1839	WARNING_TRANSCRIPT_NO_START_CODON	GT:PL:AD:DP:GQ	.	.	.	.	.	.	.	.	.	.	.	.	.	.	.	.	.	.	.	.	.	.	.	.	.	.
NC_002677.1	13945	.	C	T	441.77	.	T	downstream_gene_variant	MODIFIER	ileT	gene7	transcript	rna0	protein_coding		c.*1675C>T					1675	WARNING_TRANSCRIPT_MULTIPLE_STOP_CODONS	GT:PL:AD:DP:GQ	.	.	.	.	.	.	.	.	.	.	.	.	.	.	.	.	.	.	.	.	.	.	.	.	.	.
NC_002677.1	13945	.	C	T	441.77	.	T	downstream_gene_variant	MODIFIER	alaT	gene8	transcript	rna1	protein_coding		c.*1466C>T					1466	WARNING_TRANSCRIPT_INCOMPLETE	GT:PL:AD:DP:GQ	.	.	.	.	.	.	.	.	.	.	.	.	.	.	.	.	.	.	.	.	.	.	.	.	.	.
NC_002677.1	13945	.	C	T	441.77	.	T	downstream_gene_variant	MODIFIER	ML0012	gene13	transcript	TRANSCRIPT_gene13	protein_coding		c.*2621G>A					2621		GT:PL:AD:DP:GQ	.	.	.	.	.	.	.	.	.	.	.	.	.	.	.	.	.	.	.	.	.	.	.	.	.	.
NC_002677.1	13945	.	C	T	441.77	.	T	downstream_gene_variant	MODIFIER	ML0013	gene14	transcript	TRANSCRIPT_gene14	protein_coding		c.*3189G>A					3189		GT:PL:AD:DP:GQ	.	.	.	.	.	.	.	.	.	.	.	.	.	.	.	.	.	.	.	.	.	.	.	.	.	.
NC_002677.1	13953	.	T	C	4756.77	.	C	missense_variant	MODERATE	ML0009	gene10	transcript	TRANSCRIPT_gene10	protein_coding	1/1	c.179T>C	p.Ile60Thr	179/192	179/192	60/63			GT:PL:AD:DP:GQ	.	.	.	.	.	.	.	.	.	.	.	.	.	.	.	.	.	.	.	.	.	.	.	.	.	.
NC_002677.1	13953	.	T	C	4756.77	.	C	upstream_gene_variant	MODIFIER	ML0008	gene9	transcript	TRANSCRIPT_gene9	protein_coding		c.-723A>G					723		GT:PL:AD:DP:GQ	.	.	.	.	.	.	.	.	.	.	.	.	.	.	.	.	.	.	.	.	.	.	.	.	.	.
NC_002677.1	13953	.	T	C	4756.77	.	C	upstream_gene_variant	MODIFIER	ppiA	gene12	transcript	TRANSCRIPT_gene12	protein_coding		c.-2040T>C					2040		GT:PL:AD:DP:GQ	.	.	.	.	.	.	.	.	.	.	.	.	.	.	.	.	.	.	.	.	.	.	.	.	.	.
NC_002677.1	13953	.	T	C	4756.77	.	C	upstream_gene_variant	MODIFIER	pabA	gene16	transcript	TRANSCRIPT_gene16	protein_coding		c.-4372T>C					4372		GT:PL:AD:DP:GQ	.	.	.	.	.	.	.	.	.	.	.	.	.	.	.	.	.	.	.	.	.	.	.	.	.	.
NC_002677.1	13953	.	T	C	4756.77	.	C	downstream_gene_variant	MODIFIER	gyrA	gene5	transcript	TRANSCRIPT_gene5	protein_coding		c.*2886T>C					2886		GT:PL:AD:DP:GQ	.	.	.	.	.	.	.	.	.	.	.	.	.	.	.	.	.	.	.	.	.	.	.	.	.	.
NC_002677.1	13953	.	T	C	4756.77	.	C	downstream_gene_variant	MODIFIER	ML0007	gene6	transcript	TRANSCRIPT_gene6	protein_coding		c.*1847T>C					1847	WARNING_TRANSCRIPT_NO_START_CODON	GT:PL:AD:DP:GQ	.	.	.	.	.	.	.	.	.	.	.	.	.	.	.	.	.	.	.	.	.	.	.	.	.	.
NC_002677.1	13953	.	T	C	4756.77	.	C	downstream_gene_variant	MODIFIER	ileT	gene7	transcript	rna0	protein_coding		c.*1683T>C					1683	WARNING_TRANSCRIPT_MULTIPLE_STOP_CODONS	GT:PL:AD:DP:GQ	.	.	.	.	.	.	.	.	.	.	.	.	.	.	.	.	.	.	.	.	.	.	.	.	.	.
NC_002677.1	13953	.	T	C	4756.77	.	C	downstream_gene_variant	MODIFIER	alaT	gene8	transcript	rna1	protein_coding		c.*1474T>C					1474	WARNING_TRANSCRIPT_INCOMPLETE	GT:PL:AD:DP:GQ	.	.	.	.	.	.	.	.	.	.	.	.	.	.	.	.	.	.	.	.	.	.	.	.	.	.
NC_002677.1	13953	.	T	C	4756.77	.	C	downstream_gene_variant	MODIFIER	ML0012	gene13	transcript	TRANSCRIPT_gene13	protein_coding		c.*2613A>G					2613		GT:PL:AD:DP:GQ	.	.	.	.	.	.	.	.	.	.	.	.	.	.	.	.	.	.	.	.	.	.	.	.	.	.
NC_002677.1	13953	.	T	C	4756.77	.	C	downstream_gene_variant	MODIFIER	ML0013	gene14	transcript	TRANSCRIPT_gene14	protein_coding		c.*3181A>G					3181		GT:PL:AD:DP:GQ	.	.	.	.	.	.	.	.	.	.	.	.	.	.	.	.	.	.	.	.	.	.	.	.	.	.
NC_002677.1	13972	.	C	T	4915.77	.	T	upstream_gene_variant	MODIFIER	ML0008	gene9	transcript	TRANSCRIPT_gene9	protein_coding		c.-742G>A					742		GT:DP:AD:PL:GQ	.	.	.	.	.	.	.	.	.	.	.	.	.	.	.	.	.	.	.	.	.	.	.	.	.	.
NC_002677.1	13972	.	C	T	4915.77	.	T	upstream_gene_variant	MODIFIER	ppiA	gene12	transcript	TRANSCRIPT_gene12	protein_coding		c.-2021C>T					2021		GT:DP:AD:PL:GQ	.	.	.	.	.	.	.	.	.	.	.	.	.	.	.	.	.	.	.	.	.	.	.	.	.	.
NC_002677.1	13972	.	C	T	4915.77	.	T	upstream_gene_variant	MODIFIER	pabA	gene16	transcript	TRANSCRIPT_gene16	protein_coding		c.-4353C>T					4353		GT:DP:AD:PL:GQ	.	.	.	.	.	.	.	.	.	.	.	.	.	.	.	.	.	.	.	.	.	.	.	.	.	.
NC_002677.1	13972	.	C	T	4915.77	.	T	downstream_gene_variant	MODIFIER	gyrA	gene5	transcript	TRANSCRIPT_gene5	protein_coding		c.*2905C>T					2905		GT:DP:AD:PL:GQ	.	.	.	.	.	.	.	.	.	.	.	.	.	.	.	.	.	.	.	.	.	.	.	.	.	.
NC_002677.1	13972	.	C	T	4915.77	.	T	downstream_gene_variant	MODIFIER	ML0007	gene6	transcript	TRANSCRIPT_gene6	protein_coding		c.*1866C>T					1866	WARNING_TRANSCRIPT_NO_START_CODON	GT:DP:AD:PL:GQ	.	.	.	.	.	.	.	.	.	.	.	.	.	.	.	.	.	.	.	.	.	.	.	.	.	.
NC_002677.1	13972	.	C	T	4915.77	.	T	downstream_gene_variant	MODIFIER	ileT	gene7	transcript	rna0	protein_coding		c.*1702C>T					1702	WARNING_TRANSCRIPT_MULTIPLE_STOP_CODONS	GT:DP:AD:PL:GQ	.	.	.	.	.	.	.	.	.	.	.	.	.	.	.	.	.	.	.	.	.	.	.	.	.	.
NC_002677.1	13972	.	C	T	4915.77	.	T	downstream_gene_variant	MODIFIER	alaT	gene8	transcript	rna1	protein_coding		c.*1493C>T					1493	WARNING_TRANSCRIPT_INCOMPLETE	GT:DP:AD:PL:GQ	.	.	.	.	.	.	.	.	.	.	.	.	.	.	.	.	.	.	.	.	.	.	.	.	.	.
NC_002677.1	13972	.	C	T	4915.77	.	T	downstream_gene_variant	MODIFIER	ML0009	gene10	transcript	TRANSCRIPT_gene10	protein_coding		c.*6C>T					6		GT:DP:AD:PL:GQ	.	.	.	.	.	.	.	.	.	.	.	.	.	.	.	.	.	.	.	.	.	.	.	.	.	.
NC_002677.1	13972	.	C	T	4915.77	.	T	downstream_gene_variant	MODIFIER	ML0012	gene13	transcript	TRANSCRIPT_gene13	protein_coding		c.*2594G>A					2594		GT:DP:AD:PL:GQ	.	.	.	.	.	.	.	.	.	.	.	.	.	.	.	.	.	.	.	.	.	.	.	.	.	.
NC_002677.1	13972	.	C	T	4915.77	.	T	downstream_gene_variant	MODIFIER	ML0013	gene14	transcript	TRANSCRIPT_gene14	protein_coding		c.*3162G>A					3162		GT:DP:AD:PL:GQ	.	.	.	.	.	.	.	.	.	.	.	.	.	.	.	.	.	.	.	.	.	.	.	.	.	.
NC_002677.1	13972	.	C	T	4915.77	.	T	intergenic_region	MODIFIER	ML0009-ML0010	gene10-gene11	intergenic_region	gene10-gene11			n.13972C>T							GT:DP:AD:PL:GQ	.	.	.	.	.	.	.	.	.	.	.	.	.	.	.	.	.	.	.	.	.	.	.	.	.	.
NC_002677.1	13994	.	C	T	2447.27	.	T	upstream_gene_variant	MODIFIER	ML0008	gene9	transcript	TRANSCRIPT_gene9	protein_coding		c.-764G>A					764		GT:GQ:DP:AD:PL	.	.	.	.	.	.	.	.	.	.	.	.	.	.	.	.	.	.	.	.	.	.	.	.	.	.
NC_002677.1	13994	.	C	T	2447.27	.	T	upstream_gene_variant	MODIFIER	ppiA	gene12	transcript	TRANSCRIPT_gene12	protein_coding		c.-1999C>T					1999		GT:GQ:DP:AD:PL	.	.	.	.	.	.	.	.	.	.	.	.	.	.	.	.	.	.	.	.	.	.	.	.	.	.
NC_002677.1	13994	.	C	T	2447.27	.	T	upstream_gene_variant	MODIFIER	pabA	gene16	transcript	TRANSCRIPT_gene16	protein_coding		c.-4331C>T					4331		GT:GQ:DP:AD:PL	.	.	.	.	.	.	.	.	.	.	.	.	.	.	.	.	.	.	.	.	.	.	.	.	.	.
NC_002677.1	13994	.	C	T	2447.27	.	T	downstream_gene_variant	MODIFIER	gyrA	gene5	transcript	TRANSCRIPT_gene5	protein_coding		c.*2927C>T					2927		GT:GQ:DP:AD:PL	.	.	.	.	.	.	.	.	.	.	.	.	.	.	.	.	.	.	.	.	.	.	.	.	.	.
NC_002677.1	13994	.	C	T	2447.27	.	T	downstream_gene_variant	MODIFIER	ML0007	gene6	transcript	TRANSCRIPT_gene6	protein_coding		c.*1888C>T					1888	WARNING_TRANSCRIPT_NO_START_CODON	GT:GQ:DP:AD:PL	.	.	.	.	.	.	.	.	.	.	.	.	.	.	.	.	.	.	.	.	.	.	.	.	.	.
NC_002677.1	13994	.	C	T	2447.27	.	T	downstream_gene_variant	MODIFIER	ileT	gene7	transcript	rna0	protein_coding		c.*1724C>T					1724	WARNING_TRANSCRIPT_MULTIPLE_STOP_CODONS	GT:GQ:DP:AD:PL	.	.	.	.	.	.	.	.	.	.	.	.	.	.	.	.	.	.	.	.	.	.	.	.	.	.
NC_002677.1	13994	.	C	T	2447.27	.	T	downstream_gene_variant	MODIFIER	alaT	gene8	transcript	rna1	protein_coding		c.*1515C>T					1515	WARNING_TRANSCRIPT_INCOMPLETE	GT:GQ:DP:AD:PL	.	.	.	.	.	.	.	.	.	.	.	.	.	.	.	.	.	.	.	.	.	.	.	.	.	.
NC_002677.1	13994	.	C	T	2447.27	.	T	downstream_gene_variant	MODIFIER	ML0009	gene10	transcript	TRANSCRIPT_gene10	protein_coding		c.*28C>T					28		GT:GQ:DP:AD:PL	.	.	.	.	.	.	.	.	.	.	.	.	.	.	.	.	.	.	.	.	.	.	.	.	.	.
NC_002677.1	13994	.	C	T	2447.27	.	T	downstream_gene_variant	MODIFIER	ML0012	gene13	transcript	TRANSCRIPT_gene13	protein_coding		c.*2572G>A					2572		GT:GQ:DP:AD:PL	.	.	.	.	.	.	.	.	.	.	.	.	.	.	.	.	.	.	.	.	.	.	.	.	.	.
NC_002677.1	13994	.	C	T	2447.27	.	T	downstream_gene_variant	MODIFIER	ML0013	gene14	transcript	TRANSCRIPT_gene14	protein_coding		c.*3140G>A					3140		GT:GQ:DP:AD:PL	.	.	.	.	.	.	.	.	.	.	.	.	.	.	.	.	.	.	.	.	.	.	.	.	.	.
NC_002677.1	13994	.	C	T	2447.27	.	T	intergenic_region	MODIFIER	ML0009-ML0010	gene10-gene11	intergenic_region	gene10-gene11			n.13994C>T							GT:GQ:DP:AD:PL	.	.	.	.	.	.	.	.	.	.	.	.	.	.	.	.	.	.	.	.	.	.	.	.	.	.
NC_002677.1	14165	.	T	C	622.76	LowQual	C	upstream_gene_variant	MODIFIER	ML0008	gene9	transcript	TRANSCRIPT_gene9	protein_coding		c.-935A>G					935		GT:PL:AD:DP:GQ	.	.	.	.	.	.	.	.	.	.	.	.	.	.	.	.	.	.	.	.	.	.	.	.	.	.
NC_002677.1	14165	.	T	C	622.76	LowQual	C	upstream_gene_variant	MODIFIER	ppiA	gene12	transcript	TRANSCRIPT_gene12	protein_coding		c.-1828T>C					1828		GT:PL:AD:DP:GQ	.	.	.	.	.	.	.	.	.	.	.	.	.	.	.	.	.	.	.	.	.	.	.	.	.	.
NC_002677.1	14165	.	T	C	622.76	LowQual	C	upstream_gene_variant	MODIFIER	pabA	gene16	transcript	TRANSCRIPT_gene16	protein_coding		c.-4160T>C					4160		GT:PL:AD:DP:GQ	.	.	.	.	.	.	.	.	.	.	.	.	.	.	.	.	.	.	.	.	.	.	.	.	.	.
NC_002677.1	14165	.	T	C	622.76	LowQual	C	downstream_gene_variant	MODIFIER	gyrA	gene5	transcript	TRANSCRIPT_gene5	protein_coding		c.*3098T>C					3098		GT:PL:AD:DP:GQ	.	.	.	.	.	.	.	.	.	.	.	.	.	.	.	.	.	.	.	.	.	.	.	.	.	.
NC_002677.1	14165	.	T	C	622.76	LowQual	C	downstream_gene_variant	MODIFIER	ML0007	gene6	transcript	TRANSCRIPT_gene6	protein_coding		c.*2059T>C					2059	WARNING_TRANSCRIPT_NO_START_CODON	GT:PL:AD:DP:GQ	.	.	.	.	.	.	.	.	.	.	.	.	.	.	.	.	.	.	.	.	.	.	.	.	.	.
NC_002677.1	14165	.	T	C	622.76	LowQual	C	downstream_gene_variant	MODIFIER	ileT	gene7	transcript	rna0	protein_coding		c.*1895T>C					1895	WARNING_TRANSCRIPT_MULTIPLE_STOP_CODONS	GT:PL:AD:DP:GQ	.	.	.	.	.	.	.	.	.	.	.	.	.	.	.	.	.	.	.	.	.	.	.	.	.	.
NC_002677.1	14165	.	T	C	622.76	LowQual	C	downstream_gene_variant	MODIFIER	alaT	gene8	transcript	rna1	protein_coding		c.*1686T>C					1686	WARNING_TRANSCRIPT_INCOMPLETE	GT:PL:AD:DP:GQ	.	.	.	.	.	.	.	.	.	.	.	.	.	.	.	.	.	.	.	.	.	.	.	.	.	.
NC_002677.1	14165	.	T	C	622.76	LowQual	C	downstream_gene_variant	MODIFIER	ML0009	gene10	transcript	TRANSCRIPT_gene10	protein_coding		c.*199T>C					199		GT:PL:AD:DP:GQ	.	.	.	.	.	.	.	.	.	.	.	.	.	.	.	.	.	.	.	.	.	.	.	.	.	.
NC_002677.1	14165	.	T	C	622.76	LowQual	C	downstream_gene_variant	MODIFIER	ML0012	gene13	transcript	TRANSCRIPT_gene13	protein_coding		c.*2401A>G					2401		GT:PL:AD:DP:GQ	.	.	.	.	.	.	.	.	.	.	.	.	.	.	.	.	.	.	.	.	.	.	.	.	.	.
NC_002677.1	14165	.	T	C	622.76	LowQual	C	downstream_gene_variant	MODIFIER	ML0013	gene14	transcript	TRANSCRIPT_gene14	protein_coding		c.*2969A>G					2969		GT:PL:AD:DP:GQ	.	.	.	.	.	.	.	.	.	.	.	.	.	.	.	.	.	.	.	.	.	.	.	.	.	.
NC_002677.1	14165	.	T	C	622.76	LowQual	C	downstream_gene_variant	MODIFIER	pknB	gene17	transcript	TRANSCRIPT_gene17	protein_coding		c.*4836A>G					4836		GT:PL:AD:DP:GQ	.	.	.	.	.	.	.	.	.	.	.	.	.	.	.	.	.	.	.	.	.	.	.	.	.	.
NC_002677.1	14165	.	T	C	622.76	LowQual	C	intergenic_region	MODIFIER	ML0009-ML0010	gene10-gene11	intergenic_region	gene10-gene11			n.14165T>C							GT:PL:AD:DP:GQ	.	.	.	.	.	.	.	.	.	.	.	.	.	.	.	.	.	.	.	.	.	.	.	.	.	.
NC_002677.1	14226	.	C	T	592.6	LowQual	T	upstream_gene_variant	MODIFIER	ML0008	gene9	transcript	TRANSCRIPT_gene9	protein_coding		c.-996G>A					996		GT:DP:AD:PL:GQ	.	0/1:56:48,8:113,0,1702:99	.	.	.	.	0/1:37:30,6:90,0,1078:90	.	.	0/1:14:11,3:69,0,356:69	.	.	1/1:3:0,3:120,9,0:9	0/1:7:5,2:38,0,163:38	0/1:5:3,2:61,0,105:61	.	.	.	.	.	.	.	.	.	.	.
NC_002677.1	14226	.	C	T	592.6	LowQual	T	upstream_gene_variant	MODIFIER	ppiA	gene12	transcript	TRANSCRIPT_gene12	protein_coding		c.-1767C>T					1767		GT:DP:AD:PL:GQ	.	0/1:56:48,8:113,0,1702:99	.	.	.	.	0/1:37:30,6:90,0,1078:90	.	.	0/1:14:11,3:69,0,356:69	.	.	1/1:3:0,3:120,9,0:9	0/1:7:5,2:38,0,163:38	0/1:5:3,2:61,0,105:61	.	.	.	.	.	.	.	.	.	.	.
NC_002677.1	14226	.	C	T	592.6	LowQual	T	upstream_gene_variant	MODIFIER	pabA	gene16	transcript	TRANSCRIPT_gene16	protein_coding		c.-4099C>T					4099		GT:DP:AD:PL:GQ	.	0/1:56:48,8:113,0,1702:99	.	.	.	.	0/1:37:30,6:90,0,1078:90	.	.	0/1:14:11,3:69,0,356:69	.	.	1/1:3:0,3:120,9,0:9	0/1:7:5,2:38,0,163:38	0/1:5:3,2:61,0,105:61	.	.	.	.	.	.	.	.	.	.	.
NC_002677.1	14226	.	C	T	592.6	LowQual	T	downstream_gene_variant	MODIFIER	gyrA	gene5	transcript	TRANSCRIPT_gene5	protein_coding		c.*3159C>T					3159		GT:DP:AD:PL:GQ	.	0/1:56:48,8:113,0,1702:99	.	.	.	.	0/1:37:30,6:90,0,1078:90	.	.	0/1:14:11,3:69,0,356:69	.	.	1/1:3:0,3:120,9,0:9	0/1:7:5,2:38,0,163:38	0/1:5:3,2:61,0,105:61	.	.	.	.	.	.	.	.	.	.	.
NC_002677.1	14226	.	C	T	592.6	LowQual	T	downstream_gene_variant	MODIFIER	ML0007	gene6	transcript	TRANSCRIPT_gene6	protein_coding		c.*2120C>T					2120	WARNING_TRANSCRIPT_NO_START_CODON	GT:DP:AD:PL:GQ	.	0/1:56:48,8:113,0,1702:99	.	.	.	.	0/1:37:30,6:90,0,1078:90	.	.	0/1:14:11,3:69,0,356:69	.	.	1/1:3:0,3:120,9,0:9	0/1:7:5,2:38,0,163:38	0/1:5:3,2:61,0,105:61	.	.	.	.	.	.	.	.	.	.	.
NC_002677.1	14226	.	C	T	592.6	LowQual	T	downstream_gene_variant	MODIFIER	ileT	gene7	transcript	rna0	protein_coding		c.*1956C>T					1956	WARNING_TRANSCRIPT_MULTIPLE_STOP_CODONS	GT:DP:AD:PL:GQ	.	0/1:56:48,8:113,0,1702:99	.	.	.	.	0/1:37:30,6:90,0,1078:90	.	.	0/1:14:11,3:69,0,356:69	.	.	1/1:3:0,3:120,9,0:9	0/1:7:5,2:38,0,163:38	0/1:5:3,2:61,0,105:61	.	.	.	.	.	.	.	.	.	.	.
NC_002677.1	14226	.	C	T	592.6	LowQual	T	downstream_gene_variant	MODIFIER	alaT	gene8	transcript	rna1	protein_coding		c.*1747C>T					1747	WARNING_TRANSCRIPT_INCOMPLETE	GT:DP:AD:PL:GQ	.	0/1:56:48,8:113,0,1702:99	.	.	.	.	0/1:37:30,6:90,0,1078:90	.	.	0/1:14:11,3:69,0,356:69	.	.	1/1:3:0,3:120,9,0:9	0/1:7:5,2:38,0,163:38	0/1:5:3,2:61,0,105:61	.	.	.	.	.	.	.	.	.	.	.
NC_002677.1	14226	.	C	T	592.6	LowQual	T	downstream_gene_variant	MODIFIER	ML0009	gene10	transcript	TRANSCRIPT_gene10	protein_coding		c.*260C>T					260		GT:DP:AD:PL:GQ	.	0/1:56:48,8:113,0,1702:99	.	.	.	.	0/1:37:30,6:90,0,1078:90	.	.	0/1:14:11,3:69,0,356:69	.	.	1/1:3:0,3:120,9,0:9	0/1:7:5,2:38,0,163:38	0/1:5:3,2:61,0,105:61	.	.	.	.	.	.	.	.	.	.	.
NC_002677.1	14226	.	C	T	592.6	LowQual	T	downstream_gene_variant	MODIFIER	ML0012	gene13	transcript	TRANSCRIPT_gene13	protein_coding		c.*2340G>A					2340		GT:DP:AD:PL:GQ	.	0/1:56:48,8:113,0,1702:99	.	.	.	.	0/1:37:30,6:90,0,1078:90	.	.	0/1:14:11,3:69,0,356:69	.	.	1/1:3:0,3:120,9,0:9	0/1:7:5,2:38,0,163:38	0/1:5:3,2:61,0,105:61	.	.	.	.	.	.	.	.	.	.	.
NC_002677.1	14226	.	C	T	592.6	LowQual	T	downstream_gene_variant	MODIFIER	ML0013	gene14	transcript	TRANSCRIPT_gene14	protein_coding		c.*2908G>A					2908		GT:DP:AD:PL:GQ	.	0/1:56:48,8:113,0,1702:99	.	.	.	.	0/1:37:30,6:90,0,1078:90	.	.	0/1:14:11,3:69,0,356:69	.	.	1/1:3:0,3:120,9,0:9	0/1:7:5,2:38,0,163:38	0/1:5:3,2:61,0,105:61	.	.	.	.	.	.	.	.	.	.	.
NC_002677.1	14226	.	C	T	592.6	LowQual	T	downstream_gene_variant	MODIFIER	pknB	gene17	transcript	TRANSCRIPT_gene17	protein_coding		c.*4775G>A					4775		GT:DP:AD:PL:GQ	.	0/1:56:48,8:113,0,1702:99	.	.	.	.	0/1:37:30,6:90,0,1078:90	.	.	0/1:14:11,3:69,0,356:69	.	.	1/1:3:0,3:120,9,0:9	0/1:7:5,2:38,0,163:38	0/1:5:3,2:61,0,105:61	.	.	.	.	.	.	.	.	.	.	.
NC_002677.1	14226	.	C	T	592.6	LowQual	T	intergenic_region	MODIFIER	ML0009-ML0010	gene10-gene11	intergenic_region	gene10-gene11			n.14226C>T							GT:DP:AD:PL:GQ	.	0/1:56:48,8:113,0,1702:99	.	.	.	.	0/1:37:30,6:90,0,1078:90	.	.	0/1:14:11,3:69,0,356:69	.	.	1/1:3:0,3:120,9,0:9	0/1:7:5,2:38,0,163:38	0/1:5:3,2:61,0,105:61	.	.	.	.	.	.	.	.	.	.	.
NC_002677.1	14230	.	T	C	257.76	.	C	upstream_gene_variant	MODIFIER	ML0008	gene9	transcript	TRANSCRIPT_gene9	protein_coding		c.-1000A>G					1000		GT:PL:AD:DP:GQ	.	.	.	.	.	.	.	.	.	.	.	.	.	.	.	.	.	.	.	.	.	.	.	.	.	.
NC_002677.1	14230	.	T	C	257.76	.	C	upstream_gene_variant	MODIFIER	ppiA	gene12	transcript	TRANSCRIPT_gene12	protein_coding		c.-1763T>C					1763		GT:PL:AD:DP:GQ	.	.	.	.	.	.	.	.	.	.	.	.	.	.	.	.	.	.	.	.	.	.	.	.	.	.
NC_002677.1	14230	.	T	C	257.76	.	C	upstream_gene_variant	MODIFIER	pabA	gene16	transcript	TRANSCRIPT_gene16	protein_coding		c.-4095T>C					4095		GT:PL:AD:DP:GQ	.	.	.	.	.	.	.	.	.	.	.	.	.	.	.	.	.	.	.	.	.	.	.	.	.	.
NC_002677.1	14230	.	T	C	257.76	.	C	downstream_gene_variant	MODIFIER	gyrA	gene5	transcript	TRANSCRIPT_gene5	protein_coding		c.*3163T>C					3163		GT:PL:AD:DP:GQ	.	.	.	.	.	.	.	.	.	.	.	.	.	.	.	.	.	.	.	.	.	.	.	.	.	.
NC_002677.1	14230	.	T	C	257.76	.	C	downstream_gene_variant	MODIFIER	ML0007	gene6	transcript	TRANSCRIPT_gene6	protein_coding		c.*2124T>C					2124	WARNING_TRANSCRIPT_NO_START_CODON	GT:PL:AD:DP:GQ	.	.	.	.	.	.	.	.	.	.	.	.	.	.	.	.	.	.	.	.	.	.	.	.	.	.
NC_002677.1	14230	.	T	C	257.76	.	C	downstream_gene_variant	MODIFIER	ileT	gene7	transcript	rna0	protein_coding		c.*1960T>C					1960	WARNING_TRANSCRIPT_MULTIPLE_STOP_CODONS	GT:PL:AD:DP:GQ	.	.	.	.	.	.	.	.	.	.	.	.	.	.	.	.	.	.	.	.	.	.	.	.	.	.
NC_002677.1	14230	.	T	C	257.76	.	C	downstream_gene_variant	MODIFIER	alaT	gene8	transcript	rna1	protein_coding		c.*1751T>C					1751	WARNING_TRANSCRIPT_INCOMPLETE	GT:PL:AD:DP:GQ	.	.	.	.	.	.	.	.	.	.	.	.	.	.	.	.	.	.	.	.	.	.	.	.	.	.
NC_002677.1	14230	.	T	C	257.76	.	C	downstream_gene_variant	MODIFIER	ML0009	gene10	transcript	TRANSCRIPT_gene10	protein_coding		c.*264T>C					264		GT:PL:AD:DP:GQ	.	.	.	.	.	.	.	.	.	.	.	.	.	.	.	.	.	.	.	.	.	.	.	.	.	.
NC_002677.1	14230	.	T	C	257.76	.	C	downstream_gene_variant	MODIFIER	ML0012	gene13	transcript	TRANSCRIPT_gene13	protein_coding		c.*2336A>G					2336		GT:PL:AD:DP:GQ	.	.	.	.	.	.	.	.	.	.	.	.	.	.	.	.	.	.	.	.	.	.	.	.	.	.
NC_002677.1	14230	.	T	C	257.76	.	C	downstream_gene_variant	MODIFIER	ML0013	gene14	transcript	TRANSCRIPT_gene14	protein_coding		c.*2904A>G					2904		GT:PL:AD:DP:GQ	.	.	.	.	.	.	.	.	.	.	.	.	.	.	.	.	.	.	.	.	.	.	.	.	.	.
NC_002677.1	14230	.	T	C	257.76	.	C	downstream_gene_variant	MODIFIER	pknB	gene17	transcript	TRANSCRIPT_gene17	protein_coding		c.*4771A>G					4771		GT:PL:AD:DP:GQ	.	.	.	.	.	.	.	.	.	.	.	.	.	.	.	.	.	.	.	.	.	.	.	.	.	.
NC_002677.1	14230	.	T	C	257.76	.	C	intergenic_region	MODIFIER	ML0009-ML0010	gene10-gene11	intergenic_region	gene10-gene11			n.14230T>C							GT:PL:AD:DP:GQ	.	.	.	.	.	.	.	.	.	.	.	.	.	.	.	.	.	.	.	.	.	.	.	.	.	.
NC_002677.1	14242	.	G	T	49.97	LowQual	T	upstream_gene_variant	MODIFIER	ML0008	gene9	transcript	TRANSCRIPT_gene9	protein_coding		c.-1012C>A					1012		GT:DP:AD:PL:GQ	.	0/1:68:59,9:106,0,2108:99	.	.	.	.	.	.	.	.	.	.	.	.	.	.	.	.	.	.	.	.	.	.	.	.
NC_002677.1	14242	.	G	T	49.97	LowQual	T	upstream_gene_variant	MODIFIER	ppiA	gene12	transcript	TRANSCRIPT_gene12	protein_coding		c.-1751G>T					1751		GT:DP:AD:PL:GQ	.	0/1:68:59,9:106,0,2108:99	.	.	.	.	.	.	.	.	.	.	.	.	.	.	.	.	.	.	.	.	.	.	.	.
NC_002677.1	14242	.	G	T	49.97	LowQual	T	upstream_gene_variant	MODIFIER	pabA	gene16	transcript	TRANSCRIPT_gene16	protein_coding		c.-4083G>T					4083		GT:DP:AD:PL:GQ	.	0/1:68:59,9:106,0,2108:99	.	.	.	.	.	.	.	.	.	.	.	.	.	.	.	.	.	.	.	.	.	.	.	.
NC_002677.1	14242	.	G	T	49.97	LowQual	T	downstream_gene_variant	MODIFIER	gyrA	gene5	transcript	TRANSCRIPT_gene5	protein_coding		c.*3175G>T					3175		GT:DP:AD:PL:GQ	.	0/1:68:59,9:106,0,2108:99	.	.	.	.	.	.	.	.	.	.	.	.	.	.	.	.	.	.	.	.	.	.	.	.
NC_002677.1	14242	.	G	T	49.97	LowQual	T	downstream_gene_variant	MODIFIER	ML0007	gene6	transcript	TRANSCRIPT_gene6	protein_coding		c.*2136G>T					2136	WARNING_TRANSCRIPT_NO_START_CODON	GT:DP:AD:PL:GQ	.	0/1:68:59,9:106,0,2108:99	.	.	.	.	.	.	.	.	.	.	.	.	.	.	.	.	.	.	.	.	.	.	.	.
NC_002677.1	14242	.	G	T	49.97	LowQual	T	downstream_gene_variant	MODIFIER	ileT	gene7	transcript	rna0	protein_coding		c.*1972G>T					1972	WARNING_TRANSCRIPT_MULTIPLE_STOP_CODONS	GT:DP:AD:PL:GQ	.	0/1:68:59,9:106,0,2108:99	.	.	.	.	.	.	.	.	.	.	.	.	.	.	.	.	.	.	.	.	.	.	.	.
NC_002677.1	14242	.	G	T	49.97	LowQual	T	downstream_gene_variant	MODIFIER	alaT	gene8	transcript	rna1	protein_coding		c.*1763G>T					1763	WARNING_TRANSCRIPT_INCOMPLETE	GT:DP:AD:PL:GQ	.	0/1:68:59,9:106,0,2108:99	.	.	.	.	.	.	.	.	.	.	.	.	.	.	.	.	.	.	.	.	.	.	.	.
NC_002677.1	14242	.	G	T	49.97	LowQual	T	downstream_gene_variant	MODIFIER	ML0009	gene10	transcript	TRANSCRIPT_gene10	protein_coding		c.*276G>T					276		GT:DP:AD:PL:GQ	.	0/1:68:59,9:106,0,2108:99	.	.	.	.	.	.	.	.	.	.	.	.	.	.	.	.	.	.	.	.	.	.	.	.
NC_002677.1	14242	.	G	T	49.97	LowQual	T	downstream_gene_variant	MODIFIER	ML0012	gene13	transcript	TRANSCRIPT_gene13	protein_coding		c.*2324C>A					2324		GT:DP:AD:PL:GQ	.	0/1:68:59,9:106,0,2108:99	.	.	.	.	.	.	.	.	.	.	.	.	.	.	.	.	.	.	.	.	.	.	.	.
NC_002677.1	14242	.	G	T	49.97	LowQual	T	downstream_gene_variant	MODIFIER	ML0013	gene14	transcript	TRANSCRIPT_gene14	protein_coding		c.*2892C>A					2892		GT:DP:AD:PL:GQ	.	0/1:68:59,9:106,0,2108:99	.	.	.	.	.	.	.	.	.	.	.	.	.	.	.	.	.	.	.	.	.	.	.	.
NC_002677.1	14242	.	G	T	49.97	LowQual	T	downstream_gene_variant	MODIFIER	pknB	gene17	transcript	TRANSCRIPT_gene17	protein_coding		c.*4759C>A					4759		GT:DP:AD:PL:GQ	.	0/1:68:59,9:106,0,2108:99	.	.	.	.	.	.	.	.	.	.	.	.	.	.	.	.	.	.	.	.	.	.	.	.
NC_002677.1	14242	.	G	T	49.97	LowQual	T	intergenic_region	MODIFIER	ML0009-ML0010	gene10-gene11	intergenic_region	gene10-gene11			n.14242G>T							GT:DP:AD:PL:GQ	.	0/1:68:59,9:106,0,2108:99	.	.	.	.	.	.	.	.	.	.	.	.	.	.	.	.	.	.	.	.	.	.	.	.
NC_002677.1	14313	.	T	C	3837.77	.	C	upstream_gene_variant	MODIFIER	ML0008	gene9	transcript	TRANSCRIPT_gene9	protein_coding		c.-1083A>G					1083		GT:GQ:PL:AD:DP	.	.	.	.	.	.	.	.	.	.	.	.	.	.	.	.	.	.	.	.	.	.	.	.	.	.
NC_002677.1	14313	.	T	C	3837.77	.	C	upstream_gene_variant	MODIFIER	ppiA	gene12	transcript	TRANSCRIPT_gene12	protein_coding		c.-1680T>C					1680		GT:GQ:PL:AD:DP	.	.	.	.	.	.	.	.	.	.	.	.	.	.	.	.	.	.	.	.	.	.	.	.	.	.
NC_002677.1	14313	.	T	C	3837.77	.	C	upstream_gene_variant	MODIFIER	pabA	gene16	transcript	TRANSCRIPT_gene16	protein_coding		c.-4012T>C					4012		GT:GQ:PL:AD:DP	.	.	.	.	.	.	.	.	.	.	.	.	.	.	.	.	.	.	.	.	.	.	.	.	.	.
NC_002677.1	14313	.	T	C	3837.77	.	C	downstream_gene_variant	MODIFIER	gyrA	gene5	transcript	TRANSCRIPT_gene5	protein_coding		c.*3246T>C					3246		GT:GQ:PL:AD:DP	.	.	.	.	.	.	.	.	.	.	.	.	.	.	.	.	.	.	.	.	.	.	.	.	.	.
NC_002677.1	14313	.	T	C	3837.77	.	C	downstream_gene_variant	MODIFIER	ML0007	gene6	transcript	TRANSCRIPT_gene6	protein_coding		c.*2207T>C					2207	WARNING_TRANSCRIPT_NO_START_CODON	GT:GQ:PL:AD:DP	.	.	.	.	.	.	.	.	.	.	.	.	.	.	.	.	.	.	.	.	.	.	.	.	.	.
NC_002677.1	14313	.	T	C	3837.77	.	C	downstream_gene_variant	MODIFIER	ileT	gene7	transcript	rna0	protein_coding		c.*2043T>C					2043	WARNING_TRANSCRIPT_MULTIPLE_STOP_CODONS	GT:GQ:PL:AD:DP	.	.	.	.	.	.	.	.	.	.	.	.	.	.	.	.	.	.	.	.	.	.	.	.	.	.
NC_002677.1	14313	.	T	C	3837.77	.	C	downstream_gene_variant	MODIFIER	alaT	gene8	transcript	rna1	protein_coding		c.*1834T>C					1834	WARNING_TRANSCRIPT_INCOMPLETE	GT:GQ:PL:AD:DP	.	.	.	.	.	.	.	.	.	.	.	.	.	.	.	.	.	.	.	.	.	.	.	.	.	.
NC_002677.1	14313	.	T	C	3837.77	.	C	downstream_gene_variant	MODIFIER	ML0009	gene10	transcript	TRANSCRIPT_gene10	protein_coding		c.*347T>C					347		GT:GQ:PL:AD:DP	.	.	.	.	.	.	.	.	.	.	.	.	.	.	.	.	.	.	.	.	.	.	.	.	.	.
NC_002677.1	14313	.	T	C	3837.77	.	C	downstream_gene_variant	MODIFIER	ML0012	gene13	transcript	TRANSCRIPT_gene13	protein_coding		c.*2253A>G					2253		GT:GQ:PL:AD:DP	.	.	.	.	.	.	.	.	.	.	.	.	.	.	.	.	.	.	.	.	.	.	.	.	.	.
NC_002677.1	14313	.	T	C	3837.77	.	C	downstream_gene_variant	MODIFIER	ML0013	gene14	transcript	TRANSCRIPT_gene14	protein_coding		c.*2821A>G					2821		GT:GQ:PL:AD:DP	.	.	.	.	.	.	.	.	.	.	.	.	.	.	.	.	.	.	.	.	.	.	.	.	.	.
NC_002677.1	14313	.	T	C	3837.77	.	C	downstream_gene_variant	MODIFIER	pknB	gene17	transcript	TRANSCRIPT_gene17	protein_coding		c.*4688A>G					4688		GT:GQ:PL:AD:DP	.	.	.	.	.	.	.	.	.	.	.	.	.	.	.	.	.	.	.	.	.	.	.	.	.	.
NC_002677.1	14313	.	T	C	3837.77	.	C	intergenic_region	MODIFIER	ML0009-ML0010	gene10-gene11	intergenic_region	gene10-gene11			n.14313T>C							GT:GQ:PL:AD:DP	.	.	.	.	.	.	.	.	.	.	.	.	.	.	.	.	.	.	.	.	.	.	.	.	.	.
NC_002677.1	14432	.	T	C	1202.77	.	C	upstream_gene_variant	MODIFIER	ML0008	gene9	transcript	TRANSCRIPT_gene9	protein_coding		c.-1202A>G					1202		GT:DP:AD:PL:GQ	.	.	.	.	.	.	.	.	.	.	.	.	.	.	.	.	.	.	.	.	.	.	.	.	.	.
NC_002677.1	14432	.	T	C	1202.77	.	C	upstream_gene_variant	MODIFIER	ppiA	gene12	transcript	TRANSCRIPT_gene12	protein_coding		c.-1561T>C					1561		GT:DP:AD:PL:GQ	.	.	.	.	.	.	.	.	.	.	.	.	.	.	.	.	.	.	.	.	.	.	.	.	.	.
NC_002677.1	14432	.	T	C	1202.77	.	C	upstream_gene_variant	MODIFIER	pabA	gene16	transcript	TRANSCRIPT_gene16	protein_coding		c.-3893T>C					3893		GT:DP:AD:PL:GQ	.	.	.	.	.	.	.	.	.	.	.	.	.	.	.	.	.	.	.	.	.	.	.	.	.	.
NC_002677.1	14432	.	T	C	1202.77	.	C	downstream_gene_variant	MODIFIER	gyrA	gene5	transcript	TRANSCRIPT_gene5	protein_coding		c.*3365T>C					3365		GT:DP:AD:PL:GQ	.	.	.	.	.	.	.	.	.	.	.	.	.	.	.	.	.	.	.	.	.	.	.	.	.	.
NC_002677.1	14432	.	T	C	1202.77	.	C	downstream_gene_variant	MODIFIER	ML0007	gene6	transcript	TRANSCRIPT_gene6	protein_coding		c.*2326T>C					2326	WARNING_TRANSCRIPT_NO_START_CODON	GT:DP:AD:PL:GQ	.	.	.	.	.	.	.	.	.	.	.	.	.	.	.	.	.	.	.	.	.	.	.	.	.	.
NC_002677.1	14432	.	T	C	1202.77	.	C	downstream_gene_variant	MODIFIER	ileT	gene7	transcript	rna0	protein_coding		c.*2162T>C					2162	WARNING_TRANSCRIPT_MULTIPLE_STOP_CODONS	GT:DP:AD:PL:GQ	.	.	.	.	.	.	.	.	.	.	.	.	.	.	.	.	.	.	.	.	.	.	.	.	.	.
NC_002677.1	14432	.	T	C	1202.77	.	C	downstream_gene_variant	MODIFIER	alaT	gene8	transcript	rna1	protein_coding		c.*1953T>C					1953	WARNING_TRANSCRIPT_INCOMPLETE	GT:DP:AD:PL:GQ	.	.	.	.	.	.	.	.	.	.	.	.	.	.	.	.	.	.	.	.	.	.	.	.	.	.
NC_002677.1	14432	.	T	C	1202.77	.	C	downstream_gene_variant	MODIFIER	ML0009	gene10	transcript	TRANSCRIPT_gene10	protein_coding		c.*466T>C					466		GT:DP:AD:PL:GQ	.	.	.	.	.	.	.	.	.	.	.	.	.	.	.	.	.	.	.	.	.	.	.	.	.	.
NC_002677.1	14432	.	T	C	1202.77	.	C	downstream_gene_variant	MODIFIER	ML0012	gene13	transcript	TRANSCRIPT_gene13	protein_coding		c.*2134A>G					2134		GT:DP:AD:PL:GQ	.	.	.	.	.	.	.	.	.	.	.	.	.	.	.	.	.	.	.	.	.	.	.	.	.	.
NC_002677.1	14432	.	T	C	1202.77	.	C	downstream_gene_variant	MODIFIER	ML0013	gene14	transcript	TRANSCRIPT_gene14	protein_coding		c.*2702A>G					2702		GT:DP:AD:PL:GQ	.	.	.	.	.	.	.	.	.	.	.	.	.	.	.	.	.	.	.	.	.	.	.	.	.	.
NC_002677.1	14432	.	T	C	1202.77	.	C	downstream_gene_variant	MODIFIER	pknB	gene17	transcript	TRANSCRIPT_gene17	protein_coding		c.*4569A>G					4569		GT:DP:AD:PL:GQ	.	.	.	.	.	.	.	.	.	.	.	.	.	.	.	.	.	.	.	.	.	.	.	.	.	.
NC_002677.1	14432	.	T	C	1202.77	.	C	intergenic_region	MODIFIER	ML0009-ML0010	gene10-gene11	intergenic_region	gene10-gene11			n.14432T>C							GT:DP:AD:PL:GQ	.	.	.	.	.	.	.	.	.	.	.	.	.	.	.	.	.	.	.	.	.	.	.	.	.	.
NC_002677.1	14461	.	G	A	768.77	.	A	upstream_gene_variant	MODIFIER	ML0008	gene9	transcript	TRANSCRIPT_gene9	protein_coding		c.-1231C>T					1231		GT:AD:DP:PL:GQ	.	.	.	.	.	.	.	.	.	.	.	.	.	.	.	.	.	.	.	.	.	.	.	.	.	.
NC_002677.1	14461	.	G	A	768.77	.	A	upstream_gene_variant	MODIFIER	ppiA	gene12	transcript	TRANSCRIPT_gene12	protein_coding		c.-1532G>A					1532		GT:AD:DP:PL:GQ	.	.	.	.	.	.	.	.	.	.	.	.	.	.	.	.	.	.	.	.	.	.	.	.	.	.
NC_002677.1	14461	.	G	A	768.77	.	A	upstream_gene_variant	MODIFIER	pabA	gene16	transcript	TRANSCRIPT_gene16	protein_coding		c.-3864G>A					3864		GT:AD:DP:PL:GQ	.	.	.	.	.	.	.	.	.	.	.	.	.	.	.	.	.	.	.	.	.	.	.	.	.	.
NC_002677.1	14461	.	G	A	768.77	.	A	downstream_gene_variant	MODIFIER	gyrA	gene5	transcript	TRANSCRIPT_gene5	protein_coding		c.*3394G>A					3394		GT:AD:DP:PL:GQ	.	.	.	.	.	.	.	.	.	.	.	.	.	.	.	.	.	.	.	.	.	.	.	.	.	.
NC_002677.1	14461	.	G	A	768.77	.	A	downstream_gene_variant	MODIFIER	ML0007	gene6	transcript	TRANSCRIPT_gene6	protein_coding		c.*2355G>A					2355	WARNING_TRANSCRIPT_NO_START_CODON	GT:AD:DP:PL:GQ	.	.	.	.	.	.	.	.	.	.	.	.	.	.	.	.	.	.	.	.	.	.	.	.	.	.
NC_002677.1	14461	.	G	A	768.77	.	A	downstream_gene_variant	MODIFIER	ileT	gene7	transcript	rna0	protein_coding		c.*2191G>A					2191	WARNING_TRANSCRIPT_MULTIPLE_STOP_CODONS	GT:AD:DP:PL:GQ	.	.	.	.	.	.	.	.	.	.	.	.	.	.	.	.	.	.	.	.	.	.	.	.	.	.
NC_002677.1	14461	.	G	A	768.77	.	A	downstream_gene_variant	MODIFIER	alaT	gene8	transcript	rna1	protein_coding		c.*1982G>A					1982	WARNING_TRANSCRIPT_INCOMPLETE	GT:AD:DP:PL:GQ	.	.	.	.	.	.	.	.	.	.	.	.	.	.	.	.	.	.	.	.	.	.	.	.	.	.
NC_002677.1	14461	.	G	A	768.77	.	A	downstream_gene_variant	MODIFIER	ML0009	gene10	transcript	TRANSCRIPT_gene10	protein_coding		c.*495G>A					495		GT:AD:DP:PL:GQ	.	.	.	.	.	.	.	.	.	.	.	.	.	.	.	.	.	.	.	.	.	.	.	.	.	.
NC_002677.1	14461	.	G	A	768.77	.	A	downstream_gene_variant	MODIFIER	ML0012	gene13	transcript	TRANSCRIPT_gene13	protein_coding		c.*2105C>T					2105		GT:AD:DP:PL:GQ	.	.	.	.	.	.	.	.	.	.	.	.	.	.	.	.	.	.	.	.	.	.	.	.	.	.
NC_002677.1	14461	.	G	A	768.77	.	A	downstream_gene_variant	MODIFIER	ML0013	gene14	transcript	TRANSCRIPT_gene14	protein_coding		c.*2673C>T					2673		GT:AD:DP:PL:GQ	.	.	.	.	.	.	.	.	.	.	.	.	.	.	.	.	.	.	.	.	.	.	.	.	.	.
NC_002677.1	14461	.	G	A	768.77	.	A	downstream_gene_variant	MODIFIER	pknB	gene17	transcript	TRANSCRIPT_gene17	protein_coding		c.*4540C>T					4540		GT:AD:DP:PL:GQ	.	.	.	.	.	.	.	.	.	.	.	.	.	.	.	.	.	.	.	.	.	.	.	.	.	.
NC_002677.1	14461	.	G	A	768.77	.	A	intergenic_region	MODIFIER	ML0009-ML0010	gene10-gene11	intergenic_region	gene10-gene11			n.14461G>A							GT:AD:DP:PL:GQ	.	.	.	.	.	.	.	.	.	.	.	.	.	.	.	.	.	.	.	.	.	.	.	.	.	.
NC_002677.1	14477	.	T	C	2242.77	.	C	upstream_gene_variant	MODIFIER	ML0008	gene9	transcript	TRANSCRIPT_gene9	protein_coding		c.-1247A>G					1247		GT:GQ:PL:AD:DP	.	.	.	.	.	.	.	.	.	.	.	.	.	.	.	.	.	.	.	.	.	.	.	.	.	.
NC_002677.1	14477	.	T	C	2242.77	.	C	upstream_gene_variant	MODIFIER	ppiA	gene12	transcript	TRANSCRIPT_gene12	protein_coding		c.-1516T>C					1516		GT:GQ:PL:AD:DP	.	.	.	.	.	.	.	.	.	.	.	.	.	.	.	.	.	.	.	.	.	.	.	.	.	.
NC_002677.1	14477	.	T	C	2242.77	.	C	upstream_gene_variant	MODIFIER	pabA	gene16	transcript	TRANSCRIPT_gene16	protein_coding		c.-3848T>C					3848		GT:GQ:PL:AD:DP	.	.	.	.	.	.	.	.	.	.	.	.	.	.	.	.	.	.	.	.	.	.	.	.	.	.
NC_002677.1	14477	.	T	C	2242.77	.	C	downstream_gene_variant	MODIFIER	gyrA	gene5	transcript	TRANSCRIPT_gene5	protein_coding		c.*3410T>C					3410		GT:GQ:PL:AD:DP	.	.	.	.	.	.	.	.	.	.	.	.	.	.	.	.	.	.	.	.	.	.	.	.	.	.
NC_002677.1	14477	.	T	C	2242.77	.	C	downstream_gene_variant	MODIFIER	ML0007	gene6	transcript	TRANSCRIPT_gene6	protein_coding		c.*2371T>C					2371	WARNING_TRANSCRIPT_NO_START_CODON	GT:GQ:PL:AD:DP	.	.	.	.	.	.	.	.	.	.	.	.	.	.	.	.	.	.	.	.	.	.	.	.	.	.
NC_002677.1	14477	.	T	C	2242.77	.	C	downstream_gene_variant	MODIFIER	ileT	gene7	transcript	rna0	protein_coding		c.*2207T>C					2207	WARNING_TRANSCRIPT_MULTIPLE_STOP_CODONS	GT:GQ:PL:AD:DP	.	.	.	.	.	.	.	.	.	.	.	.	.	.	.	.	.	.	.	.	.	.	.	.	.	.
NC_002677.1	14477	.	T	C	2242.77	.	C	downstream_gene_variant	MODIFIER	alaT	gene8	transcript	rna1	protein_coding		c.*1998T>C					1998	WARNING_TRANSCRIPT_INCOMPLETE	GT:GQ:PL:AD:DP	.	.	.	.	.	.	.	.	.	.	.	.	.	.	.	.	.	.	.	.	.	.	.	.	.	.
NC_002677.1	14477	.	T	C	2242.77	.	C	downstream_gene_variant	MODIFIER	ML0009	gene10	transcript	TRANSCRIPT_gene10	protein_coding		c.*511T>C					511		GT:GQ:PL:AD:DP	.	.	.	.	.	.	.	.	.	.	.	.	.	.	.	.	.	.	.	.	.	.	.	.	.	.
NC_002677.1	14477	.	T	C	2242.77	.	C	downstream_gene_variant	MODIFIER	ML0012	gene13	transcript	TRANSCRIPT_gene13	protein_coding		c.*2089A>G					2089		GT:GQ:PL:AD:DP	.	.	.	.	.	.	.	.	.	.	.	.	.	.	.	.	.	.	.	.	.	.	.	.	.	.
NC_002677.1	14477	.	T	C	2242.77	.	C	downstream_gene_variant	MODIFIER	ML0013	gene14	transcript	TRANSCRIPT_gene14	protein_coding		c.*2657A>G					2657		GT:GQ:PL:AD:DP	.	.	.	.	.	.	.	.	.	.	.	.	.	.	.	.	.	.	.	.	.	.	.	.	.	.
NC_002677.1	14477	.	T	C	2242.77	.	C	downstream_gene_variant	MODIFIER	pknB	gene17	transcript	TRANSCRIPT_gene17	protein_coding		c.*4524A>G					4524		GT:GQ:PL:AD:DP	.	.	.	.	.	.	.	.	.	.	.	.	.	.	.	.	.	.	.	.	.	.	.	.	.	.
NC_002677.1	14477	.	T	C	2242.77	.	C	intergenic_region	MODIFIER	ML0009-ML0010	gene10-gene11	intergenic_region	gene10-gene11			n.14477T>C							GT:GQ:PL:AD:DP	.	.	.	.	.	.	.	.	.	.	.	.	.	.	.	.	.	.	.	.	.	.	.	.	.	.
NC_002677.1	14554	.	C	T	735.37	.	T	upstream_gene_variant	MODIFIER	ML0008	gene9	transcript	TRANSCRIPT_gene9	protein_coding		c.-1324G>A					1324		GT:DP:AD:PL:GQ	.	.	.	.	.	.	.	.	.	.	.	.	.	.	.	.	.	.	.	.	.	.	.	.	.	.
NC_002677.1	14554	.	C	T	735.37	.	T	upstream_gene_variant	MODIFIER	ppiA	gene12	transcript	TRANSCRIPT_gene12	protein_coding		c.-1439C>T					1439		GT:DP:AD:PL:GQ	.	.	.	.	.	.	.	.	.	.	.	.	.	.	.	.	.	.	.	.	.	.	.	.	.	.
NC_002677.1	14554	.	C	T	735.37	.	T	upstream_gene_variant	MODIFIER	pabA	gene16	transcript	TRANSCRIPT_gene16	protein_coding		c.-3771C>T					3771		GT:DP:AD:PL:GQ	.	.	.	.	.	.	.	.	.	.	.	.	.	.	.	.	.	.	.	.	.	.	.	.	.	.
NC_002677.1	14554	.	C	T	735.37	.	T	downstream_gene_variant	MODIFIER	gyrA	gene5	transcript	TRANSCRIPT_gene5	protein_coding		c.*3487C>T					3487		GT:DP:AD:PL:GQ	.	.	.	.	.	.	.	.	.	.	.	.	.	.	.	.	.	.	.	.	.	.	.	.	.	.
NC_002677.1	14554	.	C	T	735.37	.	T	downstream_gene_variant	MODIFIER	ML0007	gene6	transcript	TRANSCRIPT_gene6	protein_coding		c.*2448C>T					2448	WARNING_TRANSCRIPT_NO_START_CODON	GT:DP:AD:PL:GQ	.	.	.	.	.	.	.	.	.	.	.	.	.	.	.	.	.	.	.	.	.	.	.	.	.	.
NC_002677.1	14554	.	C	T	735.37	.	T	downstream_gene_variant	MODIFIER	ileT	gene7	transcript	rna0	protein_coding		c.*2284C>T					2284	WARNING_TRANSCRIPT_MULTIPLE_STOP_CODONS	GT:DP:AD:PL:GQ	.	.	.	.	.	.	.	.	.	.	.	.	.	.	.	.	.	.	.	.	.	.	.	.	.	.
NC_002677.1	14554	.	C	T	735.37	.	T	downstream_gene_variant	MODIFIER	alaT	gene8	transcript	rna1	protein_coding		c.*2075C>T					2075	WARNING_TRANSCRIPT_INCOMPLETE	GT:DP:AD:PL:GQ	.	.	.	.	.	.	.	.	.	.	.	.	.	.	.	.	.	.	.	.	.	.	.	.	.	.
NC_002677.1	14554	.	C	T	735.37	.	T	downstream_gene_variant	MODIFIER	ML0009	gene10	transcript	TRANSCRIPT_gene10	protein_coding		c.*588C>T					588		GT:DP:AD:PL:GQ	.	.	.	.	.	.	.	.	.	.	.	.	.	.	.	.	.	.	.	.	.	.	.	.	.	.
NC_002677.1	14554	.	C	T	735.37	.	T	downstream_gene_variant	MODIFIER	ML0012	gene13	transcript	TRANSCRIPT_gene13	protein_coding		c.*2012G>A					2012		GT:DP:AD:PL:GQ	.	.	.	.	.	.	.	.	.	.	.	.	.	.	.	.	.	.	.	.	.	.	.	.	.	.
NC_002677.1	14554	.	C	T	735.37	.	T	downstream_gene_variant	MODIFIER	ML0013	gene14	transcript	TRANSCRIPT_gene14	protein_coding		c.*2580G>A					2580		GT:DP:AD:PL:GQ	.	.	.	.	.	.	.	.	.	.	.	.	.	.	.	.	.	.	.	.	.	.	.	.	.	.
NC_002677.1	14554	.	C	T	735.37	.	T	downstream_gene_variant	MODIFIER	pknB	gene17	transcript	TRANSCRIPT_gene17	protein_coding		c.*4447G>A					4447		GT:DP:AD:PL:GQ	.	.	.	.	.	.	.	.	.	.	.	.	.	.	.	.	.	.	.	.	.	.	.	.	.	.
NC_002677.1	14554	.	C	T	735.37	.	T	intergenic_region	MODIFIER	ML0009-ML0010	gene10-gene11	intergenic_region	gene10-gene11			n.14554C>T							GT:DP:AD:PL:GQ	.	.	.	.	.	.	.	.	.	.	.	.	.	.	.	.	.	.	.	.	.	.	.	.	.	.
NC_002677.1	14574	.	C	T	6725.77	.	T	upstream_gene_variant	MODIFIER	ML0008	gene9	transcript	TRANSCRIPT_gene9	protein_coding		c.-1344G>A					1344		GT:PL:DP:AD:GQ	.	.	.	.	.	.	.	.	.	.	.	.	.	.	.	.	.	.	.	.	.	.	.	.	.	.
NC_002677.1	14574	.	C	T	6725.77	.	T	upstream_gene_variant	MODIFIER	ppiA	gene12	transcript	TRANSCRIPT_gene12	protein_coding		c.-1419C>T					1419		GT:PL:DP:AD:GQ	.	.	.	.	.	.	.	.	.	.	.	.	.	.	.	.	.	.	.	.	.	.	.	.	.	.
NC_002677.1	14574	.	C	T	6725.77	.	T	upstream_gene_variant	MODIFIER	pabA	gene16	transcript	TRANSCRIPT_gene16	protein_coding		c.-3751C>T					3751		GT:PL:DP:AD:GQ	.	.	.	.	.	.	.	.	.	.	.	.	.	.	.	.	.	.	.	.	.	.	.	.	.	.
NC_002677.1	14574	.	C	T	6725.77	.	T	downstream_gene_variant	MODIFIER	gyrA	gene5	transcript	TRANSCRIPT_gene5	protein_coding		c.*3507C>T					3507		GT:PL:DP:AD:GQ	.	.	.	.	.	.	.	.	.	.	.	.	.	.	.	.	.	.	.	.	.	.	.	.	.	.
NC_002677.1	14574	.	C	T	6725.77	.	T	downstream_gene_variant	MODIFIER	ML0007	gene6	transcript	TRANSCRIPT_gene6	protein_coding		c.*2468C>T					2468	WARNING_TRANSCRIPT_NO_START_CODON	GT:PL:DP:AD:GQ	.	.	.	.	.	.	.	.	.	.	.	.	.	.	.	.	.	.	.	.	.	.	.	.	.	.
NC_002677.1	14574	.	C	T	6725.77	.	T	downstream_gene_variant	MODIFIER	ileT	gene7	transcript	rna0	protein_coding		c.*2304C>T					2304	WARNING_TRANSCRIPT_MULTIPLE_STOP_CODONS	GT:PL:DP:AD:GQ	.	.	.	.	.	.	.	.	.	.	.	.	.	.	.	.	.	.	.	.	.	.	.	.	.	.
NC_002677.1	14574	.	C	T	6725.77	.	T	downstream_gene_variant	MODIFIER	alaT	gene8	transcript	rna1	protein_coding		c.*2095C>T					2095	WARNING_TRANSCRIPT_INCOMPLETE	GT:PL:DP:AD:GQ	.	.	.	.	.	.	.	.	.	.	.	.	.	.	.	.	.	.	.	.	.	.	.	.	.	.
NC_002677.1	14574	.	C	T	6725.77	.	T	downstream_gene_variant	MODIFIER	ML0009	gene10	transcript	TRANSCRIPT_gene10	protein_coding		c.*608C>T					608		GT:PL:DP:AD:GQ	.	.	.	.	.	.	.	.	.	.	.	.	.	.	.	.	.	.	.	.	.	.	.	.	.	.
NC_002677.1	14574	.	C	T	6725.77	.	T	downstream_gene_variant	MODIFIER	ML0012	gene13	transcript	TRANSCRIPT_gene13	protein_coding		c.*1992G>A					1992		GT:PL:DP:AD:GQ	.	.	.	.	.	.	.	.	.	.	.	.	.	.	.	.	.	.	.	.	.	.	.	.	.	.
NC_002677.1	14574	.	C	T	6725.77	.	T	downstream_gene_variant	MODIFIER	ML0013	gene14	transcript	TRANSCRIPT_gene14	protein_coding		c.*2560G>A					2560		GT:PL:DP:AD:GQ	.	.	.	.	.	.	.	.	.	.	.	.	.	.	.	.	.	.	.	.	.	.	.	.	.	.
NC_002677.1	14574	.	C	T	6725.77	.	T	downstream_gene_variant	MODIFIER	pknB	gene17	transcript	TRANSCRIPT_gene17	protein_coding		c.*4427G>A					4427		GT:PL:DP:AD:GQ	.	.	.	.	.	.	.	.	.	.	.	.	.	.	.	.	.	.	.	.	.	.	.	.	.	.
NC_002677.1	14574	.	C	T	6725.77	.	T	intergenic_region	MODIFIER	ML0009-ML0010	gene10-gene11	intergenic_region	gene10-gene11			n.14574C>T							GT:PL:DP:AD:GQ	.	.	.	.	.	.	.	.	.	.	.	.	.	.	.	.	.	.	.	.	.	.	.	.	.	.
NC_002677.1	14602	.	G	A	3622.77	.	A	upstream_gene_variant	MODIFIER	ML0008	gene9	transcript	TRANSCRIPT_gene9	protein_coding		c.-1372C>T					1372		GT:GQ:AD:DP:PL	.	.	.	.	.	.	.	.	.	.	.	.	.	.	.	.	.	.	.	.	.	.	.	.	.	.
NC_002677.1	14602	.	G	A	3622.77	.	A	upstream_gene_variant	MODIFIER	ppiA	gene12	transcript	TRANSCRIPT_gene12	protein_coding		c.-1391G>A					1391		GT:GQ:AD:DP:PL	.	.	.	.	.	.	.	.	.	.	.	.	.	.	.	.	.	.	.	.	.	.	.	.	.	.
NC_002677.1	14602	.	G	A	3622.77	.	A	upstream_gene_variant	MODIFIER	pabA	gene16	transcript	TRANSCRIPT_gene16	protein_coding		c.-3723G>A					3723		GT:GQ:AD:DP:PL	.	.	.	.	.	.	.	.	.	.	.	.	.	.	.	.	.	.	.	.	.	.	.	.	.	.
NC_002677.1	14602	.	G	A	3622.77	.	A	downstream_gene_variant	MODIFIER	gyrA	gene5	transcript	TRANSCRIPT_gene5	protein_coding		c.*3535G>A					3535		GT:GQ:AD:DP:PL	.	.	.	.	.	.	.	.	.	.	.	.	.	.	.	.	.	.	.	.	.	.	.	.	.	.
NC_002677.1	14602	.	G	A	3622.77	.	A	downstream_gene_variant	MODIFIER	ML0007	gene6	transcript	TRANSCRIPT_gene6	protein_coding		c.*2496G>A					2496	WARNING_TRANSCRIPT_NO_START_CODON	GT:GQ:AD:DP:PL	.	.	.	.	.	.	.	.	.	.	.	.	.	.	.	.	.	.	.	.	.	.	.	.	.	.
NC_002677.1	14602	.	G	A	3622.77	.	A	downstream_gene_variant	MODIFIER	ileT	gene7	transcript	rna0	protein_coding		c.*2332G>A					2332	WARNING_TRANSCRIPT_MULTIPLE_STOP_CODONS	GT:GQ:AD:DP:PL	.	.	.	.	.	.	.	.	.	.	.	.	.	.	.	.	.	.	.	.	.	.	.	.	.	.
NC_002677.1	14602	.	G	A	3622.77	.	A	downstream_gene_variant	MODIFIER	alaT	gene8	transcript	rna1	protein_coding		c.*2123G>A					2123	WARNING_TRANSCRIPT_INCOMPLETE	GT:GQ:AD:DP:PL	.	.	.	.	.	.	.	.	.	.	.	.	.	.	.	.	.	.	.	.	.	.	.	.	.	.
NC_002677.1	14602	.	G	A	3622.77	.	A	downstream_gene_variant	MODIFIER	ML0009	gene10	transcript	TRANSCRIPT_gene10	protein_coding		c.*636G>A					636		GT:GQ:AD:DP:PL	.	.	.	.	.	.	.	.	.	.	.	.	.	.	.	.	.	.	.	.	.	.	.	.	.	.
NC_002677.1	14602	.	G	A	3622.77	.	A	downstream_gene_variant	MODIFIER	ML0012	gene13	transcript	TRANSCRIPT_gene13	protein_coding		c.*1964C>T					1964		GT:GQ:AD:DP:PL	.	.	.	.	.	.	.	.	.	.	.	.	.	.	.	.	.	.	.	.	.	.	.	.	.	.
NC_002677.1	14602	.	G	A	3622.77	.	A	downstream_gene_variant	MODIFIER	ML0013	gene14	transcript	TRANSCRIPT_gene14	protein_coding		c.*2532C>T					2532		GT:GQ:AD:DP:PL	.	.	.	.	.	.	.	.	.	.	.	.	.	.	.	.	.	.	.	.	.	.	.	.	.	.
NC_002677.1	14602	.	G	A	3622.77	.	A	downstream_gene_variant	MODIFIER	pknB	gene17	transcript	TRANSCRIPT_gene17	protein_coding		c.*4399C>T					4399		GT:GQ:AD:DP:PL	.	.	.	.	.	.	.	.	.	.	.	.	.	.	.	.	.	.	.	.	.	.	.	.	.	.
NC_002677.1	14602	.	G	A	3622.77	.	A	intergenic_region	MODIFIER	ML0009-ML0010	gene10-gene11	intergenic_region	gene10-gene11			n.14602G>A							GT:GQ:AD:DP:PL	.	.	.	.	.	.	.	.	.	.	.	.	.	.	.	.	.	.	.	.	.	.	.	.	.	.
NC_002677.1	14676	.	C	T	3141.15	LowQual	T	upstream_gene_variant	MODIFIER	ML0008	gene9	transcript	TRANSCRIPT_gene9	protein_coding		c.-1446G>A					1446		GT:PL:DP:AD:GQ	.	.	.	.	.	.	.	.	.	.	.	.	.	.	.	.	.	.	.	1/1:366,30,0:11:0,11:30	0/1:124,0,25:5:1,4:25	.	1/1:2705,217,0:78:0,77:99	0/1:2698,0,70:84:8,76:70	.	1/1:2345,178,0:59:0,59:99
NC_002677.1	14676	.	C	T	3141.15	LowQual	T	upstream_gene_variant	MODIFIER	ppiA	gene12	transcript	TRANSCRIPT_gene12	protein_coding		c.-1317C>T					1317		GT:PL:DP:AD:GQ	.	.	.	.	.	.	.	.	.	.	.	.	.	.	.	.	.	.	.	1/1:366,30,0:11:0,11:30	0/1:124,0,25:5:1,4:25	.	1/1:2705,217,0:78:0,77:99	0/1:2698,0,70:84:8,76:70	.	1/1:2345,178,0:59:0,59:99
NC_002677.1	14676	.	C	T	3141.15	LowQual	T	upstream_gene_variant	MODIFIER	pabA	gene16	transcript	TRANSCRIPT_gene16	protein_coding		c.-3649C>T					3649		GT:PL:DP:AD:GQ	.	.	.	.	.	.	.	.	.	.	.	.	.	.	.	.	.	.	.	1/1:366,30,0:11:0,11:30	0/1:124,0,25:5:1,4:25	.	1/1:2705,217,0:78:0,77:99	0/1:2698,0,70:84:8,76:70	.	1/1:2345,178,0:59:0,59:99
NC_002677.1	14676	.	C	T	3141.15	LowQual	T	downstream_gene_variant	MODIFIER	gyrA	gene5	transcript	TRANSCRIPT_gene5	protein_coding		c.*3609C>T					3609		GT:PL:DP:AD:GQ	.	.	.	.	.	.	.	.	.	.	.	.	.	.	.	.	.	.	.	1/1:366,30,0:11:0,11:30	0/1:124,0,25:5:1,4:25	.	1/1:2705,217,0:78:0,77:99	0/1:2698,0,70:84:8,76:70	.	1/1:2345,178,0:59:0,59:99
NC_002677.1	14676	.	C	T	3141.15	LowQual	T	downstream_gene_variant	MODIFIER	ML0007	gene6	transcript	TRANSCRIPT_gene6	protein_coding		c.*2570C>T					2570	WARNING_TRANSCRIPT_NO_START_CODON	GT:PL:DP:AD:GQ	.	.	.	.	.	.	.	.	.	.	.	.	.	.	.	.	.	.	.	1/1:366,30,0:11:0,11:30	0/1:124,0,25:5:1,4:25	.	1/1:2705,217,0:78:0,77:99	0/1:2698,0,70:84:8,76:70	.	1/1:2345,178,0:59:0,59:99
NC_002677.1	14676	.	C	T	3141.15	LowQual	T	downstream_gene_variant	MODIFIER	ileT	gene7	transcript	rna0	protein_coding		c.*2406C>T					2406	WARNING_TRANSCRIPT_MULTIPLE_STOP_CODONS	GT:PL:DP:AD:GQ	.	.	.	.	.	.	.	.	.	.	.	.	.	.	.	.	.	.	.	1/1:366,30,0:11:0,11:30	0/1:124,0,25:5:1,4:25	.	1/1:2705,217,0:78:0,77:99	0/1:2698,0,70:84:8,76:70	.	1/1:2345,178,0:59:0,59:99
NC_002677.1	14676	.	C	T	3141.15	LowQual	T	downstream_gene_variant	MODIFIER	alaT	gene8	transcript	rna1	protein_coding		c.*2197C>T					2197	WARNING_TRANSCRIPT_INCOMPLETE	GT:PL:DP:AD:GQ	.	.	.	.	.	.	.	.	.	.	.	.	.	.	.	.	.	.	.	1/1:366,30,0:11:0,11:30	0/1:124,0,25:5:1,4:25	.	1/1:2705,217,0:78:0,77:99	0/1:2698,0,70:84:8,76:70	.	1/1:2345,178,0:59:0,59:99
NC_002677.1	14676	.	C	T	3141.15	LowQual	T	downstream_gene_variant	MODIFIER	ML0009	gene10	transcript	TRANSCRIPT_gene10	protein_coding		c.*710C>T					710		GT:PL:DP:AD:GQ	.	.	.	.	.	.	.	.	.	.	.	.	.	.	.	.	.	.	.	1/1:366,30,0:11:0,11:30	0/1:124,0,25:5:1,4:25	.	1/1:2705,217,0:78:0,77:99	0/1:2698,0,70:84:8,76:70	.	1/1:2345,178,0:59:0,59:99
NC_002677.1	14676	.	C	T	3141.15	LowQual	T	downstream_gene_variant	MODIFIER	ML0012	gene13	transcript	TRANSCRIPT_gene13	protein_coding		c.*1890G>A					1890		GT:PL:DP:AD:GQ	.	.	.	.	.	.	.	.	.	.	.	.	.	.	.	.	.	.	.	1/1:366,30,0:11:0,11:30	0/1:124,0,25:5:1,4:25	.	1/1:2705,217,0:78:0,77:99	0/1:2698,0,70:84:8,76:70	.	1/1:2345,178,0:59:0,59:99
NC_002677.1	14676	.	C	T	3141.15	LowQual	T	downstream_gene_variant	MODIFIER	ML0013	gene14	transcript	TRANSCRIPT_gene14	protein_coding		c.*2458G>A					2458		GT:PL:DP:AD:GQ	.	.	.	.	.	.	.	.	.	.	.	.	.	.	.	.	.	.	.	1/1:366,30,0:11:0,11:30	0/1:124,0,25:5:1,4:25	.	1/1:2705,217,0:78:0,77:99	0/1:2698,0,70:84:8,76:70	.	1/1:2345,178,0:59:0,59:99
NC_002677.1	14676	.	C	T	3141.15	LowQual	T	downstream_gene_variant	MODIFIER	pknB	gene17	transcript	TRANSCRIPT_gene17	protein_coding		c.*4325G>A					4325		GT:PL:DP:AD:GQ	.	.	.	.	.	.	.	.	.	.	.	.	.	.	.	.	.	.	.	1/1:366,30,0:11:0,11:30	0/1:124,0,25:5:1,4:25	.	1/1:2705,217,0:78:0,77:99	0/1:2698,0,70:84:8,76:70	.	1/1:2345,178,0:59:0,59:99
NC_002677.1	14676	.	C	T	3141.15	LowQual	T	intergenic_region	MODIFIER	ML0009-ML0010	gene10-gene11	intergenic_region	gene10-gene11			n.14676C>T							GT:PL:DP:AD:GQ	.	.	.	.	.	.	.	.	.	.	.	.	.	.	.	.	.	.	.	1/1:366,30,0:11:0,11:30	0/1:124,0,25:5:1,4:25	.	1/1:2705,217,0:78:0,77:99	0/1:2698,0,70:84:8,76:70	.	1/1:2345,178,0:59:0,59:99
NC_002677.1	14715	.	T	C	42.74	.	C	upstream_gene_variant	MODIFIER	ML0008	gene9	transcript	TRANSCRIPT_gene9	protein_coding		c.-1485A>G					1485		GT:GQ:PL:AD:DP	.	.	.	.	.	.	.	.	.	.	.	.	.	.	.	.	.	.	.	.	1/1:6:70,6,0:0,2:2	.	.	.	.	.
NC_002677.1	14715	.	T	C	42.74	.	C	upstream_gene_variant	MODIFIER	ppiA	gene12	transcript	TRANSCRIPT_gene12	protein_coding		c.-1278T>C					1278		GT:GQ:PL:AD:DP	.	.	.	.	.	.	.	.	.	.	.	.	.	.	.	.	.	.	.	.	1/1:6:70,6,0:0,2:2	.	.	.	.	.
NC_002677.1	14715	.	T	C	42.74	.	C	upstream_gene_variant	MODIFIER	pabA	gene16	transcript	TRANSCRIPT_gene16	protein_coding		c.-3610T>C					3610		GT:GQ:PL:AD:DP	.	.	.	.	.	.	.	.	.	.	.	.	.	.	.	.	.	.	.	.	1/1:6:70,6,0:0,2:2	.	.	.	.	.
NC_002677.1	14715	.	T	C	42.74	.	C	downstream_gene_variant	MODIFIER	gyrA	gene5	transcript	TRANSCRIPT_gene5	protein_coding		c.*3648T>C					3648		GT:GQ:PL:AD:DP	.	.	.	.	.	.	.	.	.	.	.	.	.	.	.	.	.	.	.	.	1/1:6:70,6,0:0,2:2	.	.	.	.	.
NC_002677.1	14715	.	T	C	42.74	.	C	downstream_gene_variant	MODIFIER	ML0007	gene6	transcript	TRANSCRIPT_gene6	protein_coding		c.*2609T>C					2609	WARNING_TRANSCRIPT_NO_START_CODON	GT:GQ:PL:AD:DP	.	.	.	.	.	.	.	.	.	.	.	.	.	.	.	.	.	.	.	.	1/1:6:70,6,0:0,2:2	.	.	.	.	.
NC_002677.1	14715	.	T	C	42.74	.	C	downstream_gene_variant	MODIFIER	ileT	gene7	transcript	rna0	protein_coding		c.*2445T>C					2445	WARNING_TRANSCRIPT_MULTIPLE_STOP_CODONS	GT:GQ:PL:AD:DP	.	.	.	.	.	.	.	.	.	.	.	.	.	.	.	.	.	.	.	.	1/1:6:70,6,0:0,2:2	.	.	.	.	.
NC_002677.1	14715	.	T	C	42.74	.	C	downstream_gene_variant	MODIFIER	alaT	gene8	transcript	rna1	protein_coding		c.*2236T>C					2236	WARNING_TRANSCRIPT_INCOMPLETE	GT:GQ:PL:AD:DP	.	.	.	.	.	.	.	.	.	.	.	.	.	.	.	.	.	.	.	.	1/1:6:70,6,0:0,2:2	.	.	.	.	.
NC_002677.1	14715	.	T	C	42.74	.	C	downstream_gene_variant	MODIFIER	ML0009	gene10	transcript	TRANSCRIPT_gene10	protein_coding		c.*749T>C					749		GT:GQ:PL:AD:DP	.	.	.	.	.	.	.	.	.	.	.	.	.	.	.	.	.	.	.	.	1/1:6:70,6,0:0,2:2	.	.	.	.	.
NC_002677.1	14715	.	T	C	42.74	.	C	downstream_gene_variant	MODIFIER	ML0012	gene13	transcript	TRANSCRIPT_gene13	protein_coding		c.*1851A>G					1851		GT:GQ:PL:AD:DP	.	.	.	.	.	.	.	.	.	.	.	.	.	.	.	.	.	.	.	.	1/1:6:70,6,0:0,2:2	.	.	.	.	.
NC_002677.1	14715	.	T	C	42.74	.	C	downstream_gene_variant	MODIFIER	ML0013	gene14	transcript	TRANSCRIPT_gene14	protein_coding		c.*2419A>G					2419		GT:GQ:PL:AD:DP	.	.	.	.	.	.	.	.	.	.	.	.	.	.	.	.	.	.	.	.	1/1:6:70,6,0:0,2:2	.	.	.	.	.
NC_002677.1	14715	.	T	C	42.74	.	C	downstream_gene_variant	MODIFIER	pknB	gene17	transcript	TRANSCRIPT_gene17	protein_coding		c.*4286A>G					4286		GT:GQ:PL:AD:DP	.	.	.	.	.	.	.	.	.	.	.	.	.	.	.	.	.	.	.	.	1/1:6:70,6,0:0,2:2	.	.	.	.	.
NC_002677.1	14715	.	T	C	42.74	.	C	intergenic_region	MODIFIER	ML0009-ML0010	gene10-gene11	intergenic_region	gene10-gene11			n.14715T>C							GT:GQ:PL:AD:DP	.	.	.	.	.	.	.	.	.	.	.	.	.	.	.	.	.	.	.	.	1/1:6:70,6,0:0,2:2	.	.	.	.	.
NC_002677.1	14773	.	G	A	5331.77	.	A	upstream_gene_variant	MODIFIER	ML0008	gene9	transcript	TRANSCRIPT_gene9	protein_coding		c.-1543C>T					1543		GT:PL:AD:DP:GQ	.	.	.	.	.	.	.	.	.	.	.	.	.	.	.	.	.	.	.	.	.	.	.	.	.	.
NC_002677.1	14773	.	G	A	5331.77	.	A	upstream_gene_variant	MODIFIER	ppiA	gene12	transcript	TRANSCRIPT_gene12	protein_coding		c.-1220G>A					1220		GT:PL:AD:DP:GQ	.	.	.	.	.	.	.	.	.	.	.	.	.	.	.	.	.	.	.	.	.	.	.	.	.	.
NC_002677.1	14773	.	G	A	5331.77	.	A	upstream_gene_variant	MODIFIER	pabA	gene16	transcript	TRANSCRIPT_gene16	protein_coding		c.-3552G>A					3552		GT:PL:AD:DP:GQ	.	.	.	.	.	.	.	.	.	.	.	.	.	.	.	.	.	.	.	.	.	.	.	.	.	.
NC_002677.1	14773	.	G	A	5331.77	.	A	downstream_gene_variant	MODIFIER	gyrA	gene5	transcript	TRANSCRIPT_gene5	protein_coding		c.*3706G>A					3706		GT:PL:AD:DP:GQ	.	.	.	.	.	.	.	.	.	.	.	.	.	.	.	.	.	.	.	.	.	.	.	.	.	.
NC_002677.1	14773	.	G	A	5331.77	.	A	downstream_gene_variant	MODIFIER	ML0007	gene6	transcript	TRANSCRIPT_gene6	protein_coding		c.*2667G>A					2667	WARNING_TRANSCRIPT_NO_START_CODON	GT:PL:AD:DP:GQ	.	.	.	.	.	.	.	.	.	.	.	.	.	.	.	.	.	.	.	.	.	.	.	.	.	.
NC_002677.1	14773	.	G	A	5331.77	.	A	downstream_gene_variant	MODIFIER	ileT	gene7	transcript	rna0	protein_coding		c.*2503G>A					2503	WARNING_TRANSCRIPT_MULTIPLE_STOP_CODONS	GT:PL:AD:DP:GQ	.	.	.	.	.	.	.	.	.	.	.	.	.	.	.	.	.	.	.	.	.	.	.	.	.	.
NC_002677.1	14773	.	G	A	5331.77	.	A	downstream_gene_variant	MODIFIER	alaT	gene8	transcript	rna1	protein_coding		c.*2294G>A					2294	WARNING_TRANSCRIPT_INCOMPLETE	GT:PL:AD:DP:GQ	.	.	.	.	.	.	.	.	.	.	.	.	.	.	.	.	.	.	.	.	.	.	.	.	.	.
NC_002677.1	14773	.	G	A	5331.77	.	A	downstream_gene_variant	MODIFIER	ML0009	gene10	transcript	TRANSCRIPT_gene10	protein_coding		c.*807G>A					807		GT:PL:AD:DP:GQ	.	.	.	.	.	.	.	.	.	.	.	.	.	.	.	.	.	.	.	.	.	.	.	.	.	.
NC_002677.1	14773	.	G	A	5331.77	.	A	downstream_gene_variant	MODIFIER	ML0012	gene13	transcript	TRANSCRIPT_gene13	protein_coding		c.*1793C>T					1793		GT:PL:AD:DP:GQ	.	.	.	.	.	.	.	.	.	.	.	.	.	.	.	.	.	.	.	.	.	.	.	.	.	.
NC_002677.1	14773	.	G	A	5331.77	.	A	downstream_gene_variant	MODIFIER	ML0013	gene14	transcript	TRANSCRIPT_gene14	protein_coding		c.*2361C>T					2361		GT:PL:AD:DP:GQ	.	.	.	.	.	.	.	.	.	.	.	.	.	.	.	.	.	.	.	.	.	.	.	.	.	.
NC_002677.1	14773	.	G	A	5331.77	.	A	downstream_gene_variant	MODIFIER	pknB	gene17	transcript	TRANSCRIPT_gene17	protein_coding		c.*4228C>T					4228		GT:PL:AD:DP:GQ	.	.	.	.	.	.	.	.	.	.	.	.	.	.	.	.	.	.	.	.	.	.	.	.	.	.
NC_002677.1	14773	.	G	A	5331.77	.	A	intergenic_region	MODIFIER	ML0009-ML0010	gene10-gene11	intergenic_region	gene10-gene11			n.14773G>A							GT:PL:AD:DP:GQ	.	.	.	.	.	.	.	.	.	.	.	.	.	.	.	.	.	.	.	.	.	.	.	.	.	.
NC_002677.1	14969	.	T	C	1939.77	.	C	upstream_gene_variant	MODIFIER	ML0008	gene9	transcript	TRANSCRIPT_gene9	protein_coding		c.-1739A>G					1739		GT:GQ:PL:AD:DP	.	.	.	.	.	.	.	.	.	.	.	.	.	.	.	.	.	.	.	.	.	.	.	.	.	.
NC_002677.1	14969	.	T	C	1939.77	.	C	upstream_gene_variant	MODIFIER	ppiA	gene12	transcript	TRANSCRIPT_gene12	protein_coding		c.-1024T>C					1024		GT:GQ:PL:AD:DP	.	.	.	.	.	.	.	.	.	.	.	.	.	.	.	.	.	.	.	.	.	.	.	.	.	.
NC_002677.1	14969	.	T	C	1939.77	.	C	upstream_gene_variant	MODIFIER	pabA	gene16	transcript	TRANSCRIPT_gene16	protein_coding		c.-3356T>C					3356		GT:GQ:PL:AD:DP	.	.	.	.	.	.	.	.	.	.	.	.	.	.	.	.	.	.	.	.	.	.	.	.	.	.
NC_002677.1	14969	.	T	C	1939.77	.	C	downstream_gene_variant	MODIFIER	gyrA	gene5	transcript	TRANSCRIPT_gene5	protein_coding		c.*3902T>C					3902		GT:GQ:PL:AD:DP	.	.	.	.	.	.	.	.	.	.	.	.	.	.	.	.	.	.	.	.	.	.	.	.	.	.
NC_002677.1	14969	.	T	C	1939.77	.	C	downstream_gene_variant	MODIFIER	ML0007	gene6	transcript	TRANSCRIPT_gene6	protein_coding		c.*2863T>C					2863	WARNING_TRANSCRIPT_NO_START_CODON	GT:GQ:PL:AD:DP	.	.	.	.	.	.	.	.	.	.	.	.	.	.	.	.	.	.	.	.	.	.	.	.	.	.
NC_002677.1	14969	.	T	C	1939.77	.	C	downstream_gene_variant	MODIFIER	ileT	gene7	transcript	rna0	protein_coding		c.*2699T>C					2699	WARNING_TRANSCRIPT_MULTIPLE_STOP_CODONS	GT:GQ:PL:AD:DP	.	.	.	.	.	.	.	.	.	.	.	.	.	.	.	.	.	.	.	.	.	.	.	.	.	.
NC_002677.1	14969	.	T	C	1939.77	.	C	downstream_gene_variant	MODIFIER	alaT	gene8	transcript	rna1	protein_coding		c.*2490T>C					2490	WARNING_TRANSCRIPT_INCOMPLETE	GT:GQ:PL:AD:DP	.	.	.	.	.	.	.	.	.	.	.	.	.	.	.	.	.	.	.	.	.	.	.	.	.	.
NC_002677.1	14969	.	T	C	1939.77	.	C	downstream_gene_variant	MODIFIER	ML0009	gene10	transcript	TRANSCRIPT_gene10	protein_coding		c.*1003T>C					1003		GT:GQ:PL:AD:DP	.	.	.	.	.	.	.	.	.	.	.	.	.	.	.	.	.	.	.	.	.	.	.	.	.	.
NC_002677.1	14969	.	T	C	1939.77	.	C	downstream_gene_variant	MODIFIER	ML0012	gene13	transcript	TRANSCRIPT_gene13	protein_coding		c.*1597A>G					1597		GT:GQ:PL:AD:DP	.	.	.	.	.	.	.	.	.	.	.	.	.	.	.	.	.	.	.	.	.	.	.	.	.	.
NC_002677.1	14969	.	T	C	1939.77	.	C	downstream_gene_variant	MODIFIER	ML0013	gene14	transcript	TRANSCRIPT_gene14	protein_coding		c.*2165A>G					2165		GT:GQ:PL:AD:DP	.	.	.	.	.	.	.	.	.	.	.	.	.	.	.	.	.	.	.	.	.	.	.	.	.	.
NC_002677.1	14969	.	T	C	1939.77	.	C	downstream_gene_variant	MODIFIER	pknB	gene17	transcript	TRANSCRIPT_gene17	protein_coding		c.*4032A>G					4032		GT:GQ:PL:AD:DP	.	.	.	.	.	.	.	.	.	.	.	.	.	.	.	.	.	.	.	.	.	.	.	.	.	.
NC_002677.1	14969	.	T	C	1939.77	.	C	intergenic_region	MODIFIER	ML0009-ML0010	gene10-gene11	intergenic_region	gene10-gene11			n.14969T>C							GT:GQ:PL:AD:DP	.	.	.	.	.	.	.	.	.	.	.	.	.	.	.	.	.	.	.	.	.	.	.	.	.	.
NC_002677.1	15282	.	A	G	5671.82	.	G	upstream_gene_variant	MODIFIER	ML0008	gene9	transcript	TRANSCRIPT_gene9	protein_coding		c.-2052T>C					2052		GT:DP:AD:PL:GQ	.	.	.	.	.	.	.	.	.	.	.	.	.	.	.	.	.	.	.	.	.	.	.	.	.	.
NC_002677.1	15282	.	A	G	5671.82	.	G	upstream_gene_variant	MODIFIER	ppiA	gene12	transcript	TRANSCRIPT_gene12	protein_coding		c.-711A>G					711		GT:DP:AD:PL:GQ	.	.	.	.	.	.	.	.	.	.	.	.	.	.	.	.	.	.	.	.	.	.	.	.	.	.
NC_002677.1	15282	.	A	G	5671.82	.	G	upstream_gene_variant	MODIFIER	pabA	gene16	transcript	TRANSCRIPT_gene16	protein_coding		c.-3043A>G					3043		GT:DP:AD:PL:GQ	.	.	.	.	.	.	.	.	.	.	.	.	.	.	.	.	.	.	.	.	.	.	.	.	.	.
NC_002677.1	15282	.	A	G	5671.82	.	G	downstream_gene_variant	MODIFIER	gyrA	gene5	transcript	TRANSCRIPT_gene5	protein_coding		c.*4215A>G					4215		GT:DP:AD:PL:GQ	.	.	.	.	.	.	.	.	.	.	.	.	.	.	.	.	.	.	.	.	.	.	.	.	.	.
NC_002677.1	15282	.	A	G	5671.82	.	G	downstream_gene_variant	MODIFIER	ML0007	gene6	transcript	TRANSCRIPT_gene6	protein_coding		c.*3176A>G					3176	WARNING_TRANSCRIPT_NO_START_CODON	GT:DP:AD:PL:GQ	.	.	.	.	.	.	.	.	.	.	.	.	.	.	.	.	.	.	.	.	.	.	.	.	.	.
NC_002677.1	15282	.	A	G	5671.82	.	G	downstream_gene_variant	MODIFIER	ileT	gene7	transcript	rna0	protein_coding		c.*3012A>G					3012	WARNING_TRANSCRIPT_MULTIPLE_STOP_CODONS	GT:DP:AD:PL:GQ	.	.	.	.	.	.	.	.	.	.	.	.	.	.	.	.	.	.	.	.	.	.	.	.	.	.
NC_002677.1	15282	.	A	G	5671.82	.	G	downstream_gene_variant	MODIFIER	alaT	gene8	transcript	rna1	protein_coding		c.*2803A>G					2803	WARNING_TRANSCRIPT_INCOMPLETE	GT:DP:AD:PL:GQ	.	.	.	.	.	.	.	.	.	.	.	.	.	.	.	.	.	.	.	.	.	.	.	.	.	.
NC_002677.1	15282	.	A	G	5671.82	.	G	downstream_gene_variant	MODIFIER	ML0009	gene10	transcript	TRANSCRIPT_gene10	protein_coding		c.*1316A>G					1316		GT:DP:AD:PL:GQ	.	.	.	.	.	.	.	.	.	.	.	.	.	.	.	.	.	.	.	.	.	.	.	.	.	.
NC_002677.1	15282	.	A	G	5671.82	.	G	downstream_gene_variant	MODIFIER	ML0012	gene13	transcript	TRANSCRIPT_gene13	protein_coding		c.*1284T>C					1284		GT:DP:AD:PL:GQ	.	.	.	.	.	.	.	.	.	.	.	.	.	.	.	.	.	.	.	.	.	.	.	.	.	.
NC_002677.1	15282	.	A	G	5671.82	.	G	downstream_gene_variant	MODIFIER	ML0013	gene14	transcript	TRANSCRIPT_gene14	protein_coding		c.*1852T>C					1852		GT:DP:AD:PL:GQ	.	.	.	.	.	.	.	.	.	.	.	.	.	.	.	.	.	.	.	.	.	.	.	.	.	.
NC_002677.1	15282	.	A	G	5671.82	.	G	downstream_gene_variant	MODIFIER	pknB	gene17	transcript	TRANSCRIPT_gene17	protein_coding		c.*3719T>C					3719		GT:DP:AD:PL:GQ	.	.	.	.	.	.	.	.	.	.	.	.	.	.	.	.	.	.	.	.	.	.	.	.	.	.
NC_002677.1	15282	.	A	G	5671.82	.	G	intergenic_region	MODIFIER	ML0009-ML0010	gene10-gene11	intergenic_region	gene10-gene11			n.15282A>G							GT:DP:AD:PL:GQ	.	.	.	.	.	.	.	.	.	.	.	.	.	.	.	.	.	.	.	.	.	.	.	.	.	.
NC_002677.1	15416	.	G	A	965.46	.	A	upstream_gene_variant	MODIFIER	ML0008	gene9	transcript	TRANSCRIPT_gene9	protein_coding		c.-2186C>T					2186		GT:PL:DP:AD:GQ	.	.	.	.	.	.	.	.	1/1:912,69,0:23:0,23:69	.	.	.	.	.	.	.	.	.	.	.	.	.	.	.	.	.
NC_002677.1	15416	.	G	A	965.46	.	A	upstream_gene_variant	MODIFIER	ppiA	gene12	transcript	TRANSCRIPT_gene12	protein_coding		c.-577G>A					577		GT:PL:DP:AD:GQ	.	.	.	.	.	.	.	.	1/1:912,69,0:23:0,23:69	.	.	.	.	.	.	.	.	.	.	.	.	.	.	.	.	.
NC_002677.1	15416	.	G	A	965.46	.	A	upstream_gene_variant	MODIFIER	pabA	gene16	transcript	TRANSCRIPT_gene16	protein_coding		c.-2909G>A					2909		GT:PL:DP:AD:GQ	.	.	.	.	.	.	.	.	1/1:912,69,0:23:0,23:69	.	.	.	.	.	.	.	.	.	.	.	.	.	.	.	.	.
NC_002677.1	15416	.	G	A	965.46	.	A	downstream_gene_variant	MODIFIER	gyrA	gene5	transcript	TRANSCRIPT_gene5	protein_coding		c.*4349G>A					4349		GT:PL:DP:AD:GQ	.	.	.	.	.	.	.	.	1/1:912,69,0:23:0,23:69	.	.	.	.	.	.	.	.	.	.	.	.	.	.	.	.	.
NC_002677.1	15416	.	G	A	965.46	.	A	downstream_gene_variant	MODIFIER	ML0007	gene6	transcript	TRANSCRIPT_gene6	protein_coding		c.*3310G>A					3310	WARNING_TRANSCRIPT_NO_START_CODON	GT:PL:DP:AD:GQ	.	.	.	.	.	.	.	.	1/1:912,69,0:23:0,23:69	.	.	.	.	.	.	.	.	.	.	.	.	.	.	.	.	.
NC_002677.1	15416	.	G	A	965.46	.	A	downstream_gene_variant	MODIFIER	ileT	gene7	transcript	rna0	protein_coding		c.*3146G>A					3146	WARNING_TRANSCRIPT_MULTIPLE_STOP_CODONS	GT:PL:DP:AD:GQ	.	.	.	.	.	.	.	.	1/1:912,69,0:23:0,23:69	.	.	.	.	.	.	.	.	.	.	.	.	.	.	.	.	.
NC_002677.1	15416	.	G	A	965.46	.	A	downstream_gene_variant	MODIFIER	alaT	gene8	transcript	rna1	protein_coding		c.*2937G>A					2937	WARNING_TRANSCRIPT_INCOMPLETE	GT:PL:DP:AD:GQ	.	.	.	.	.	.	.	.	1/1:912,69,0:23:0,23:69	.	.	.	.	.	.	.	.	.	.	.	.	.	.	.	.	.
NC_002677.1	15416	.	G	A	965.46	.	A	downstream_gene_variant	MODIFIER	ML0009	gene10	transcript	TRANSCRIPT_gene10	protein_coding		c.*1450G>A					1450		GT:PL:DP:AD:GQ	.	.	.	.	.	.	.	.	1/1:912,69,0:23:0,23:69	.	.	.	.	.	.	.	.	.	.	.	.	.	.	.	.	.
NC_002677.1	15416	.	G	A	965.46	.	A	downstream_gene_variant	MODIFIER	ML0012	gene13	transcript	TRANSCRIPT_gene13	protein_coding		c.*1150C>T					1150		GT:PL:DP:AD:GQ	.	.	.	.	.	.	.	.	1/1:912,69,0:23:0,23:69	.	.	.	.	.	.	.	.	.	.	.	.	.	.	.	.	.
NC_002677.1	15416	.	G	A	965.46	.	A	downstream_gene_variant	MODIFIER	ML0013	gene14	transcript	TRANSCRIPT_gene14	protein_coding		c.*1718C>T					1718		GT:PL:DP:AD:GQ	.	.	.	.	.	.	.	.	1/1:912,69,0:23:0,23:69	.	.	.	.	.	.	.	.	.	.	.	.	.	.	.	.	.
NC_002677.1	15416	.	G	A	965.46	.	A	downstream_gene_variant	MODIFIER	pknB	gene17	transcript	TRANSCRIPT_gene17	protein_coding		c.*3585C>T					3585		GT:PL:DP:AD:GQ	.	.	.	.	.	.	.	.	1/1:912,69,0:23:0,23:69	.	.	.	.	.	.	.	.	.	.	.	.	.	.	.	.	.
NC_002677.1	15416	.	G	A	965.46	.	A	intergenic_region	MODIFIER	ML0009-ML0010	gene10-gene11	intergenic_region	gene10-gene11			n.15416G>A							GT:PL:DP:AD:GQ	.	.	.	.	.	.	.	.	1/1:912,69,0:23:0,23:69	.	.	.	.	.	.	.	.	.	.	.	.	.	.	.	.	.
NC_002677.1	15439	.	G	A	929.16	.	A	upstream_gene_variant	MODIFIER	ML0008	gene9	transcript	TRANSCRIPT_gene9	protein_coding		c.-2209C>T					2209		GT:GQ:PL:DP:AD	.	.	.	.	.	.	.	.	.	.	.	.	.	.	.	.	.	.	.	.	.	.	.	.	.	.
NC_002677.1	15439	.	G	A	929.16	.	A	upstream_gene_variant	MODIFIER	ppiA	gene12	transcript	TRANSCRIPT_gene12	protein_coding		c.-554G>A					554		GT:GQ:PL:DP:AD	.	.	.	.	.	.	.	.	.	.	.	.	.	.	.	.	.	.	.	.	.	.	.	.	.	.
NC_002677.1	15439	.	G	A	929.16	.	A	upstream_gene_variant	MODIFIER	pabA	gene16	transcript	TRANSCRIPT_gene16	protein_coding		c.-2886G>A					2886		GT:GQ:PL:DP:AD	.	.	.	.	.	.	.	.	.	.	.	.	.	.	.	.	.	.	.	.	.	.	.	.	.	.
NC_002677.1	15439	.	G	A	929.16	.	A	downstream_gene_variant	MODIFIER	gyrA	gene5	transcript	TRANSCRIPT_gene5	protein_coding		c.*4372G>A					4372		GT:GQ:PL:DP:AD	.	.	.	.	.	.	.	.	.	.	.	.	.	.	.	.	.	.	.	.	.	.	.	.	.	.
NC_002677.1	15439	.	G	A	929.16	.	A	downstream_gene_variant	MODIFIER	ML0007	gene6	transcript	TRANSCRIPT_gene6	protein_coding		c.*3333G>A					3333	WARNING_TRANSCRIPT_NO_START_CODON	GT:GQ:PL:DP:AD	.	.	.	.	.	.	.	.	.	.	.	.	.	.	.	.	.	.	.	.	.	.	.	.	.	.
NC_002677.1	15439	.	G	A	929.16	.	A	downstream_gene_variant	MODIFIER	ileT	gene7	transcript	rna0	protein_coding		c.*3169G>A					3169	WARNING_TRANSCRIPT_MULTIPLE_STOP_CODONS	GT:GQ:PL:DP:AD	.	.	.	.	.	.	.	.	.	.	.	.	.	.	.	.	.	.	.	.	.	.	.	.	.	.
NC_002677.1	15439	.	G	A	929.16	.	A	downstream_gene_variant	MODIFIER	alaT	gene8	transcript	rna1	protein_coding		c.*2960G>A					2960	WARNING_TRANSCRIPT_INCOMPLETE	GT:GQ:PL:DP:AD	.	.	.	.	.	.	.	.	.	.	.	.	.	.	.	.	.	.	.	.	.	.	.	.	.	.
NC_002677.1	15439	.	G	A	929.16	.	A	downstream_gene_variant	MODIFIER	ML0009	gene10	transcript	TRANSCRIPT_gene10	protein_coding		c.*1473G>A					1473		GT:GQ:PL:DP:AD	.	.	.	.	.	.	.	.	.	.	.	.	.	.	.	.	.	.	.	.	.	.	.	.	.	.
NC_002677.1	15439	.	G	A	929.16	.	A	downstream_gene_variant	MODIFIER	ML0012	gene13	transcript	TRANSCRIPT_gene13	protein_coding		c.*1127C>T					1127		GT:GQ:PL:DP:AD	.	.	.	.	.	.	.	.	.	.	.	.	.	.	.	.	.	.	.	.	.	.	.	.	.	.
NC_002677.1	15439	.	G	A	929.16	.	A	downstream_gene_variant	MODIFIER	ML0013	gene14	transcript	TRANSCRIPT_gene14	protein_coding		c.*1695C>T					1695		GT:GQ:PL:DP:AD	.	.	.	.	.	.	.	.	.	.	.	.	.	.	.	.	.	.	.	.	.	.	.	.	.	.
NC_002677.1	15439	.	G	A	929.16	.	A	downstream_gene_variant	MODIFIER	pknB	gene17	transcript	TRANSCRIPT_gene17	protein_coding		c.*3562C>T					3562		GT:GQ:PL:DP:AD	.	.	.	.	.	.	.	.	.	.	.	.	.	.	.	.	.	.	.	.	.	.	.	.	.	.
NC_002677.1	15439	.	G	A	929.16	.	A	intragenic_variant	MODIFIER	ML0010	gene11	gene_variant	gene11			n.15439G>A							GT:GQ:PL:DP:AD	.	.	.	.	.	.	.	.	.	.	.	.	.	.	.	.	.	.	.	.	.	.	.	.	.	.
NC_002677.1	15658	.	G	A,T	930.05	LowQual	A	upstream_gene_variant	MODIFIER	ML0008	gene9	transcript	TRANSCRIPT_gene9	protein_coding		c.-2428C>T					2428		GT:PL:AD:DP:GQ	.	.	.	.	.	.	.	.	.	.	.	.	.	.	.	.	.	.	.	.	.	.	.	.	.	.
NC_002677.1	15658	.	G	A,T	930.05	LowQual	T	upstream_gene_variant	MODIFIER	ML0008	gene9	transcript	TRANSCRIPT_gene9	protein_coding		c.-2428C>A					2428		GT:PL:AD:DP:GQ	.	.	.	.	.	.	.	.	.	.	.	.	.	.	.	.	.	.	.	.	.	.	.	.	.	.
NC_002677.1	15658	.	G	A,T	930.05	LowQual	A	upstream_gene_variant	MODIFIER	ppiA	gene12	transcript	TRANSCRIPT_gene12	protein_coding		c.-335G>A					335		GT:PL:AD:DP:GQ	.	.	.	.	.	.	.	.	.	.	.	.	.	.	.	.	.	.	.	.	.	.	.	.	.	.
NC_002677.1	15658	.	G	A,T	930.05	LowQual	T	upstream_gene_variant	MODIFIER	ppiA	gene12	transcript	TRANSCRIPT_gene12	protein_coding		c.-335G>T					335		GT:PL:AD:DP:GQ	.	.	.	.	.	.	.	.	.	.	.	.	.	.	.	.	.	.	.	.	.	.	.	.	.	.
NC_002677.1	15658	.	G	A,T	930.05	LowQual	A	upstream_gene_variant	MODIFIER	pabA	gene16	transcript	TRANSCRIPT_gene16	protein_coding		c.-2667G>A					2667		GT:PL:AD:DP:GQ	.	.	.	.	.	.	.	.	.	.	.	.	.	.	.	.	.	.	.	.	.	.	.	.	.	.
NC_002677.1	15658	.	G	A,T	930.05	LowQual	T	upstream_gene_variant	MODIFIER	pabA	gene16	transcript	TRANSCRIPT_gene16	protein_coding		c.-2667G>T					2667		GT:PL:AD:DP:GQ	.	.	.	.	.	.	.	.	.	.	.	.	.	.	.	.	.	.	.	.	.	.	.	.	.	.
NC_002677.1	15658	.	G	A,T	930.05	LowQual	A	downstream_gene_variant	MODIFIER	gyrA	gene5	transcript	TRANSCRIPT_gene5	protein_coding		c.*4591G>A					4591		GT:PL:AD:DP:GQ	.	.	.	.	.	.	.	.	.	.	.	.	.	.	.	.	.	.	.	.	.	.	.	.	.	.
NC_002677.1	15658	.	G	A,T	930.05	LowQual	T	downstream_gene_variant	MODIFIER	gyrA	gene5	transcript	TRANSCRIPT_gene5	protein_coding		c.*4591G>T					4591		GT:PL:AD:DP:GQ	.	.	.	.	.	.	.	.	.	.	.	.	.	.	.	.	.	.	.	.	.	.	.	.	.	.
NC_002677.1	15658	.	G	A,T	930.05	LowQual	A	downstream_gene_variant	MODIFIER	ML0007	gene6	transcript	TRANSCRIPT_gene6	protein_coding		c.*3552G>A					3552	WARNING_TRANSCRIPT_NO_START_CODON	GT:PL:AD:DP:GQ	.	.	.	.	.	.	.	.	.	.	.	.	.	.	.	.	.	.	.	.	.	.	.	.	.	.
NC_002677.1	15658	.	G	A,T	930.05	LowQual	T	downstream_gene_variant	MODIFIER	ML0007	gene6	transcript	TRANSCRIPT_gene6	protein_coding		c.*3552G>T					3552	WARNING_TRANSCRIPT_NO_START_CODON	GT:PL:AD:DP:GQ	.	.	.	.	.	.	.	.	.	.	.	.	.	.	.	.	.	.	.	.	.	.	.	.	.	.
NC_002677.1	15658	.	G	A,T	930.05	LowQual	A	downstream_gene_variant	MODIFIER	ileT	gene7	transcript	rna0	protein_coding		c.*3388G>A					3388	WARNING_TRANSCRIPT_MULTIPLE_STOP_CODONS	GT:PL:AD:DP:GQ	.	.	.	.	.	.	.	.	.	.	.	.	.	.	.	.	.	.	.	.	.	.	.	.	.	.
NC_002677.1	15658	.	G	A,T	930.05	LowQual	T	downstream_gene_variant	MODIFIER	ileT	gene7	transcript	rna0	protein_coding		c.*3388G>T					3388	WARNING_TRANSCRIPT_MULTIPLE_STOP_CODONS	GT:PL:AD:DP:GQ	.	.	.	.	.	.	.	.	.	.	.	.	.	.	.	.	.	.	.	.	.	.	.	.	.	.
NC_002677.1	15658	.	G	A,T	930.05	LowQual	A	downstream_gene_variant	MODIFIER	alaT	gene8	transcript	rna1	protein_coding		c.*3179G>A					3179	WARNING_TRANSCRIPT_INCOMPLETE	GT:PL:AD:DP:GQ	.	.	.	.	.	.	.	.	.	.	.	.	.	.	.	.	.	.	.	.	.	.	.	.	.	.
NC_002677.1	15658	.	G	A,T	930.05	LowQual	T	downstream_gene_variant	MODIFIER	alaT	gene8	transcript	rna1	protein_coding		c.*3179G>T					3179	WARNING_TRANSCRIPT_INCOMPLETE	GT:PL:AD:DP:GQ	.	.	.	.	.	.	.	.	.	.	.	.	.	.	.	.	.	.	.	.	.	.	.	.	.	.
NC_002677.1	15658	.	G	A,T	930.05	LowQual	A	downstream_gene_variant	MODIFIER	ML0009	gene10	transcript	TRANSCRIPT_gene10	protein_coding		c.*1692G>A					1692		GT:PL:AD:DP:GQ	.	.	.	.	.	.	.	.	.	.	.	.	.	.	.	.	.	.	.	.	.	.	.	.	.	.
NC_002677.1	15658	.	G	A,T	930.05	LowQual	T	downstream_gene_variant	MODIFIER	ML0009	gene10	transcript	TRANSCRIPT_gene10	protein_coding		c.*1692G>T					1692		GT:PL:AD:DP:GQ	.	.	.	.	.	.	.	.	.	.	.	.	.	.	.	.	.	.	.	.	.	.	.	.	.	.
NC_002677.1	15658	.	G	A,T	930.05	LowQual	A	downstream_gene_variant	MODIFIER	ML0012	gene13	transcript	TRANSCRIPT_gene13	protein_coding		c.*908C>T					908		GT:PL:AD:DP:GQ	.	.	.	.	.	.	.	.	.	.	.	.	.	.	.	.	.	.	.	.	.	.	.	.	.	.
NC_002677.1	15658	.	G	A,T	930.05	LowQual	T	downstream_gene_variant	MODIFIER	ML0012	gene13	transcript	TRANSCRIPT_gene13	protein_coding		c.*908C>A					908		GT:PL:AD:DP:GQ	.	.	.	.	.	.	.	.	.	.	.	.	.	.	.	.	.	.	.	.	.	.	.	.	.	.
NC_002677.1	15658	.	G	A,T	930.05	LowQual	A	downstream_gene_variant	MODIFIER	ML0013	gene14	transcript	TRANSCRIPT_gene14	protein_coding		c.*1476C>T					1476		GT:PL:AD:DP:GQ	.	.	.	.	.	.	.	.	.	.	.	.	.	.	.	.	.	.	.	.	.	.	.	.	.	.
NC_002677.1	15658	.	G	A,T	930.05	LowQual	T	downstream_gene_variant	MODIFIER	ML0013	gene14	transcript	TRANSCRIPT_gene14	protein_coding		c.*1476C>A					1476		GT:PL:AD:DP:GQ	.	.	.	.	.	.	.	.	.	.	.	.	.	.	.	.	.	.	.	.	.	.	.	.	.	.
NC_002677.1	15658	.	G	A,T	930.05	LowQual	A	downstream_gene_variant	MODIFIER	pknB	gene17	transcript	TRANSCRIPT_gene17	protein_coding		c.*3343C>T					3343		GT:PL:AD:DP:GQ	.	.	.	.	.	.	.	.	.	.	.	.	.	.	.	.	.	.	.	.	.	.	.	.	.	.
NC_002677.1	15658	.	G	A,T	930.05	LowQual	T	downstream_gene_variant	MODIFIER	pknB	gene17	transcript	TRANSCRIPT_gene17	protein_coding		c.*3343C>A					3343		GT:PL:AD:DP:GQ	.	.	.	.	.	.	.	.	.	.	.	.	.	.	.	.	.	.	.	.	.	.	.	.	.	.
NC_002677.1	15658	.	G	A,T	930.05	LowQual	A	intragenic_variant	MODIFIER	ML0010	gene11	gene_variant	gene11			n.15658G>A							GT:PL:AD:DP:GQ	.	.	.	.	.	.	.	.	.	.	.	.	.	.	.	.	.	.	.	.	.	.	.	.	.	.
NC_002677.1	15658	.	G	A,T	930.05	LowQual	T	intragenic_variant	MODIFIER	ML0010	gene11	gene_variant	gene11			n.15658G>T							GT:PL:AD:DP:GQ	.	.	.	.	.	.	.	.	.	.	.	.	.	.	.	.	.	.	.	.	.	.	.	.	.	.
NC_002677.1	15672	.	G	A	1246.27	.	A	upstream_gene_variant	MODIFIER	ML0008	gene9	transcript	TRANSCRIPT_gene9	protein_coding		c.-2442C>T					2442		GT:PL:DP:AD:GQ	.	.	.	.	.	.	.	.	1/1:1316,99,0:33:0,33:99	.	.	.	.	.	.	.	.	.	.	.	.	.	.	.	.	.
NC_002677.1	15672	.	G	A	1246.27	.	A	upstream_gene_variant	MODIFIER	ppiA	gene12	transcript	TRANSCRIPT_gene12	protein_coding		c.-321G>A					321		GT:PL:DP:AD:GQ	.	.	.	.	.	.	.	.	1/1:1316,99,0:33:0,33:99	.	.	.	.	.	.	.	.	.	.	.	.	.	.	.	.	.
NC_002677.1	15672	.	G	A	1246.27	.	A	upstream_gene_variant	MODIFIER	pabA	gene16	transcript	TRANSCRIPT_gene16	protein_coding		c.-2653G>A					2653		GT:PL:DP:AD:GQ	.	.	.	.	.	.	.	.	1/1:1316,99,0:33:0,33:99	.	.	.	.	.	.	.	.	.	.	.	.	.	.	.	.	.
NC_002677.1	15672	.	G	A	1246.27	.	A	downstream_gene_variant	MODIFIER	gyrA	gene5	transcript	TRANSCRIPT_gene5	protein_coding		c.*4605G>A					4605		GT:PL:DP:AD:GQ	.	.	.	.	.	.	.	.	1/1:1316,99,0:33:0,33:99	.	.	.	.	.	.	.	.	.	.	.	.	.	.	.	.	.
NC_002677.1	15672	.	G	A	1246.27	.	A	downstream_gene_variant	MODIFIER	ML0007	gene6	transcript	TRANSCRIPT_gene6	protein_coding		c.*3566G>A					3566	WARNING_TRANSCRIPT_NO_START_CODON	GT:PL:DP:AD:GQ	.	.	.	.	.	.	.	.	1/1:1316,99,0:33:0,33:99	.	.	.	.	.	.	.	.	.	.	.	.	.	.	.	.	.
NC_002677.1	15672	.	G	A	1246.27	.	A	downstream_gene_variant	MODIFIER	ileT	gene7	transcript	rna0	protein_coding		c.*3402G>A					3402	WARNING_TRANSCRIPT_MULTIPLE_STOP_CODONS	GT:PL:DP:AD:GQ	.	.	.	.	.	.	.	.	1/1:1316,99,0:33:0,33:99	.	.	.	.	.	.	.	.	.	.	.	.	.	.	.	.	.
NC_002677.1	15672	.	G	A	1246.27	.	A	downstream_gene_variant	MODIFIER	alaT	gene8	transcript	rna1	protein_coding		c.*3193G>A					3193	WARNING_TRANSCRIPT_INCOMPLETE	GT:PL:DP:AD:GQ	.	.	.	.	.	.	.	.	1/1:1316,99,0:33:0,33:99	.	.	.	.	.	.	.	.	.	.	.	.	.	.	.	.	.
NC_002677.1	15672	.	G	A	1246.27	.	A	downstream_gene_variant	MODIFIER	ML0009	gene10	transcript	TRANSCRIPT_gene10	protein_coding		c.*1706G>A					1706		GT:PL:DP:AD:GQ	.	.	.	.	.	.	.	.	1/1:1316,99,0:33:0,33:99	.	.	.	.	.	.	.	.	.	.	.	.	.	.	.	.	.
NC_002677.1	15672	.	G	A	1246.27	.	A	downstream_gene_variant	MODIFIER	ML0012	gene13	transcript	TRANSCRIPT_gene13	protein_coding		c.*894C>T					894		GT:PL:DP:AD:GQ	.	.	.	.	.	.	.	.	1/1:1316,99,0:33:0,33:99	.	.	.	.	.	.	.	.	.	.	.	.	.	.	.	.	.
NC_002677.1	15672	.	G	A	1246.27	.	A	downstream_gene_variant	MODIFIER	ML0013	gene14	transcript	TRANSCRIPT_gene14	protein_coding		c.*1462C>T					1462		GT:PL:DP:AD:GQ	.	.	.	.	.	.	.	.	1/1:1316,99,0:33:0,33:99	.	.	.	.	.	.	.	.	.	.	.	.	.	.	.	.	.
NC_002677.1	15672	.	G	A	1246.27	.	A	downstream_gene_variant	MODIFIER	pknB	gene17	transcript	TRANSCRIPT_gene17	protein_coding		c.*3329C>T					3329		GT:PL:DP:AD:GQ	.	.	.	.	.	.	.	.	1/1:1316,99,0:33:0,33:99	.	.	.	.	.	.	.	.	.	.	.	.	.	.	.	.	.
NC_002677.1	15672	.	G	A	1246.27	.	A	intragenic_variant	MODIFIER	ML0010	gene11	gene_variant	gene11			n.15672G>A							GT:PL:DP:AD:GQ	.	.	.	.	.	.	.	.	1/1:1316,99,0:33:0,33:99	.	.	.	.	.	.	.	.	.	.	.	.	.	.	.	.	.
NC_002677.1	15692	.	G	A	1598.77	.	A	upstream_gene_variant	MODIFIER	ML0008	gene9	transcript	TRANSCRIPT_gene9	protein_coding		c.-2462C>T					2462		GT:GQ:DP:AD:PL	.	.	.	.	.	.	.	.	.	.	.	.	.	.	.	.	.	.	.	.	.	.	.	.	.	.
NC_002677.1	15692	.	G	A	1598.77	.	A	upstream_gene_variant	MODIFIER	ppiA	gene12	transcript	TRANSCRIPT_gene12	protein_coding		c.-301G>A					301		GT:GQ:DP:AD:PL	.	.	.	.	.	.	.	.	.	.	.	.	.	.	.	.	.	.	.	.	.	.	.	.	.	.
NC_002677.1	15692	.	G	A	1598.77	.	A	upstream_gene_variant	MODIFIER	pabA	gene16	transcript	TRANSCRIPT_gene16	protein_coding		c.-2633G>A					2633		GT:GQ:DP:AD:PL	.	.	.	.	.	.	.	.	.	.	.	.	.	.	.	.	.	.	.	.	.	.	.	.	.	.
NC_002677.1	15692	.	G	A	1598.77	.	A	downstream_gene_variant	MODIFIER	gyrA	gene5	transcript	TRANSCRIPT_gene5	protein_coding		c.*4625G>A					4625		GT:GQ:DP:AD:PL	.	.	.	.	.	.	.	.	.	.	.	.	.	.	.	.	.	.	.	.	.	.	.	.	.	.
NC_002677.1	15692	.	G	A	1598.77	.	A	downstream_gene_variant	MODIFIER	ML0007	gene6	transcript	TRANSCRIPT_gene6	protein_coding		c.*3586G>A					3586	WARNING_TRANSCRIPT_NO_START_CODON	GT:GQ:DP:AD:PL	.	.	.	.	.	.	.	.	.	.	.	.	.	.	.	.	.	.	.	.	.	.	.	.	.	.
NC_002677.1	15692	.	G	A	1598.77	.	A	downstream_gene_variant	MODIFIER	ileT	gene7	transcript	rna0	protein_coding		c.*3422G>A					3422	WARNING_TRANSCRIPT_MULTIPLE_STOP_CODONS	GT:GQ:DP:AD:PL	.	.	.	.	.	.	.	.	.	.	.	.	.	.	.	.	.	.	.	.	.	.	.	.	.	.
NC_002677.1	15692	.	G	A	1598.77	.	A	downstream_gene_variant	MODIFIER	alaT	gene8	transcript	rna1	protein_coding		c.*3213G>A					3213	WARNING_TRANSCRIPT_INCOMPLETE	GT:GQ:DP:AD:PL	.	.	.	.	.	.	.	.	.	.	.	.	.	.	.	.	.	.	.	.	.	.	.	.	.	.
NC_002677.1	15692	.	G	A	1598.77	.	A	downstream_gene_variant	MODIFIER	ML0009	gene10	transcript	TRANSCRIPT_gene10	protein_coding		c.*1726G>A					1726		GT:GQ:DP:AD:PL	.	.	.	.	.	.	.	.	.	.	.	.	.	.	.	.	.	.	.	.	.	.	.	.	.	.
NC_002677.1	15692	.	G	A	1598.77	.	A	downstream_gene_variant	MODIFIER	ML0012	gene13	transcript	TRANSCRIPT_gene13	protein_coding		c.*874C>T					874		GT:GQ:DP:AD:PL	.	.	.	.	.	.	.	.	.	.	.	.	.	.	.	.	.	.	.	.	.	.	.	.	.	.
NC_002677.1	15692	.	G	A	1598.77	.	A	downstream_gene_variant	MODIFIER	ML0013	gene14	transcript	TRANSCRIPT_gene14	protein_coding		c.*1442C>T					1442		GT:GQ:DP:AD:PL	.	.	.	.	.	.	.	.	.	.	.	.	.	.	.	.	.	.	.	.	.	.	.	.	.	.
NC_002677.1	15692	.	G	A	1598.77	.	A	downstream_gene_variant	MODIFIER	pknB	gene17	transcript	TRANSCRIPT_gene17	protein_coding		c.*3309C>T					3309		GT:GQ:DP:AD:PL	.	.	.	.	.	.	.	.	.	.	.	.	.	.	.	.	.	.	.	.	.	.	.	.	.	.
NC_002677.1	15692	.	G	A	1598.77	.	A	intragenic_variant	MODIFIER	ML0010	gene11	gene_variant	gene11			n.15692G>A							GT:GQ:DP:AD:PL	.	.	.	.	.	.	.	.	.	.	.	.	.	.	.	.	.	.	.	.	.	.	.	.	.	.
NC_002677.1	15809	.	G	A	3323.27	.	A	upstream_gene_variant	MODIFIER	ML0008	gene9	transcript	TRANSCRIPT_gene9	protein_coding		c.-2579C>T					2579		GT:DP:AD:PL:GQ	.	.	.	.	.	.	.	.	.	.	.	.	.	.	.	.	.	.	.	.	.	.	.	.	.	.
NC_002677.1	15809	.	G	A	3323.27	.	A	upstream_gene_variant	MODIFIER	ppiA	gene12	transcript	TRANSCRIPT_gene12	protein_coding		c.-184G>A					184		GT:DP:AD:PL:GQ	.	.	.	.	.	.	.	.	.	.	.	.	.	.	.	.	.	.	.	.	.	.	.	.	.	.
NC_002677.1	15809	.	G	A	3323.27	.	A	upstream_gene_variant	MODIFIER	pabA	gene16	transcript	TRANSCRIPT_gene16	protein_coding		c.-2516G>A					2516		GT:DP:AD:PL:GQ	.	.	.	.	.	.	.	.	.	.	.	.	.	.	.	.	.	.	.	.	.	.	.	.	.	.
NC_002677.1	15809	.	G	A	3323.27	.	A	downstream_gene_variant	MODIFIER	gyrA	gene5	transcript	TRANSCRIPT_gene5	protein_coding		c.*4742G>A					4742		GT:DP:AD:PL:GQ	.	.	.	.	.	.	.	.	.	.	.	.	.	.	.	.	.	.	.	.	.	.	.	.	.	.
NC_002677.1	15809	.	G	A	3323.27	.	A	downstream_gene_variant	MODIFIER	ML0007	gene6	transcript	TRANSCRIPT_gene6	protein_coding		c.*3703G>A					3703	WARNING_TRANSCRIPT_NO_START_CODON	GT:DP:AD:PL:GQ	.	.	.	.	.	.	.	.	.	.	.	.	.	.	.	.	.	.	.	.	.	.	.	.	.	.
NC_002677.1	15809	.	G	A	3323.27	.	A	downstream_gene_variant	MODIFIER	ileT	gene7	transcript	rna0	protein_coding		c.*3539G>A					3539	WARNING_TRANSCRIPT_MULTIPLE_STOP_CODONS	GT:DP:AD:PL:GQ	.	.	.	.	.	.	.	.	.	.	.	.	.	.	.	.	.	.	.	.	.	.	.	.	.	.
NC_002677.1	15809	.	G	A	3323.27	.	A	downstream_gene_variant	MODIFIER	alaT	gene8	transcript	rna1	protein_coding		c.*3330G>A					3330	WARNING_TRANSCRIPT_INCOMPLETE	GT:DP:AD:PL:GQ	.	.	.	.	.	.	.	.	.	.	.	.	.	.	.	.	.	.	.	.	.	.	.	.	.	.
NC_002677.1	15809	.	G	A	3323.27	.	A	downstream_gene_variant	MODIFIER	ML0009	gene10	transcript	TRANSCRIPT_gene10	protein_coding		c.*1843G>A					1843		GT:DP:AD:PL:GQ	.	.	.	.	.	.	.	.	.	.	.	.	.	.	.	.	.	.	.	.	.	.	.	.	.	.
NC_002677.1	15809	.	G	A	3323.27	.	A	downstream_gene_variant	MODIFIER	ML0012	gene13	transcript	TRANSCRIPT_gene13	protein_coding		c.*757C>T					757		GT:DP:AD:PL:GQ	.	.	.	.	.	.	.	.	.	.	.	.	.	.	.	.	.	.	.	.	.	.	.	.	.	.
NC_002677.1	15809	.	G	A	3323.27	.	A	downstream_gene_variant	MODIFIER	ML0013	gene14	transcript	TRANSCRIPT_gene14	protein_coding		c.*1325C>T					1325		GT:DP:AD:PL:GQ	.	.	.	.	.	.	.	.	.	.	.	.	.	.	.	.	.	.	.	.	.	.	.	.	.	.
NC_002677.1	15809	.	G	A	3323.27	.	A	downstream_gene_variant	MODIFIER	pknB	gene17	transcript	TRANSCRIPT_gene17	protein_coding		c.*3192C>T					3192		GT:DP:AD:PL:GQ	.	.	.	.	.	.	.	.	.	.	.	.	.	.	.	.	.	.	.	.	.	.	.	.	.	.
NC_002677.1	15809	.	G	A	3323.27	.	A	intergenic_region	MODIFIER	ML0010-ppiA	gene11-gene12	intergenic_region	gene11-gene12			n.15809G>A							GT:DP:AD:PL:GQ	.	.	.	.	.	.	.	.	.	.	.	.	.	.	.	.	.	.	.	.	.	.	.	.	.	.
NC_002677.1	15970	.	G	A	1627.77	.	A	upstream_gene_variant	MODIFIER	ML0008	gene9	transcript	TRANSCRIPT_gene9	protein_coding		c.-2740C>T					2740		GT:GQ:AD:DP:PL	.	.	.	.	.	.	.	.	.	.	.	.	.	.	.	.	.	.	.	.	.	.	.	.	.	.
NC_002677.1	15970	.	G	A	1627.77	.	A	upstream_gene_variant	MODIFIER	ppiA	gene12	transcript	TRANSCRIPT_gene12	protein_coding		c.-23G>A					23		GT:GQ:AD:DP:PL	.	.	.	.	.	.	.	.	.	.	.	.	.	.	.	.	.	.	.	.	.	.	.	.	.	.
NC_002677.1	15970	.	G	A	1627.77	.	A	upstream_gene_variant	MODIFIER	pabA	gene16	transcript	TRANSCRIPT_gene16	protein_coding		c.-2355G>A					2355		GT:GQ:AD:DP:PL	.	.	.	.	.	.	.	.	.	.	.	.	.	.	.	.	.	.	.	.	.	.	.	.	.	.
NC_002677.1	15970	.	G	A	1627.77	.	A	downstream_gene_variant	MODIFIER	gyrA	gene5	transcript	TRANSCRIPT_gene5	protein_coding		c.*4903G>A					4903		GT:GQ:AD:DP:PL	.	.	.	.	.	.	.	.	.	.	.	.	.	.	.	.	.	.	.	.	.	.	.	.	.	.
NC_002677.1	15970	.	G	A	1627.77	.	A	downstream_gene_variant	MODIFIER	ML0007	gene6	transcript	TRANSCRIPT_gene6	protein_coding		c.*3864G>A					3864	WARNING_TRANSCRIPT_NO_START_CODON	GT:GQ:AD:DP:PL	.	.	.	.	.	.	.	.	.	.	.	.	.	.	.	.	.	.	.	.	.	.	.	.	.	.
NC_002677.1	15970	.	G	A	1627.77	.	A	downstream_gene_variant	MODIFIER	ileT	gene7	transcript	rna0	protein_coding		c.*3700G>A					3700	WARNING_TRANSCRIPT_MULTIPLE_STOP_CODONS	GT:GQ:AD:DP:PL	.	.	.	.	.	.	.	.	.	.	.	.	.	.	.	.	.	.	.	.	.	.	.	.	.	.
NC_002677.1	15970	.	G	A	1627.77	.	A	downstream_gene_variant	MODIFIER	alaT	gene8	transcript	rna1	protein_coding		c.*3491G>A					3491	WARNING_TRANSCRIPT_INCOMPLETE	GT:GQ:AD:DP:PL	.	.	.	.	.	.	.	.	.	.	.	.	.	.	.	.	.	.	.	.	.	.	.	.	.	.
NC_002677.1	15970	.	G	A	1627.77	.	A	downstream_gene_variant	MODIFIER	ML0009	gene10	transcript	TRANSCRIPT_gene10	protein_coding		c.*2004G>A					2004		GT:GQ:AD:DP:PL	.	.	.	.	.	.	.	.	.	.	.	.	.	.	.	.	.	.	.	.	.	.	.	.	.	.
NC_002677.1	15970	.	G	A	1627.77	.	A	downstream_gene_variant	MODIFIER	ML0012	gene13	transcript	TRANSCRIPT_gene13	protein_coding		c.*596C>T					596		GT:GQ:AD:DP:PL	.	.	.	.	.	.	.	.	.	.	.	.	.	.	.	.	.	.	.	.	.	.	.	.	.	.
NC_002677.1	15970	.	G	A	1627.77	.	A	downstream_gene_variant	MODIFIER	ML0013	gene14	transcript	TRANSCRIPT_gene14	protein_coding		c.*1164C>T					1164		GT:GQ:AD:DP:PL	.	.	.	.	.	.	.	.	.	.	.	.	.	.	.	.	.	.	.	.	.	.	.	.	.	.
NC_002677.1	15970	.	G	A	1627.77	.	A	downstream_gene_variant	MODIFIER	pknB	gene17	transcript	TRANSCRIPT_gene17	protein_coding		c.*3031C>T					3031		GT:GQ:AD:DP:PL	.	.	.	.	.	.	.	.	.	.	.	.	.	.	.	.	.	.	.	.	.	.	.	.	.	.
NC_002677.1	15970	.	G	A	1627.77	.	A	downstream_gene_variant	MODIFIER	pknA	gene18	transcript	TRANSCRIPT_gene18	protein_coding		c.*4909C>T					4909		GT:GQ:AD:DP:PL	.	.	.	.	.	.	.	.	.	.	.	.	.	.	.	.	.	.	.	.	.	.	.	.	.	.
NC_002677.1	15970	.	G	A	1627.77	.	A	intergenic_region	MODIFIER	ML0010-ppiA	gene11-gene12	intergenic_region	gene11-gene12			n.15970G>A							GT:GQ:AD:DP:PL	.	.	.	.	.	.	.	.	.	.	.	.	.	.	.	.	.	.	.	.	.	.	.	.	.	.
NC_002677.1	15973	.	G	A	3550.77	.	A	upstream_gene_variant	MODIFIER	ML0008	gene9	transcript	TRANSCRIPT_gene9	protein_coding		c.-2743C>T					2743		GT:PL:DP:AD:GQ	.	.	.	.	.	.	.	.	.	.	.	.	1/1:3579,277,0:94:0,94:99	.	.	.	.	.	.	.	.	.	.	.	.	.
NC_002677.1	15973	.	G	A	3550.77	.	A	upstream_gene_variant	MODIFIER	ppiA	gene12	transcript	TRANSCRIPT_gene12	protein_coding		c.-20G>A					20		GT:PL:DP:AD:GQ	.	.	.	.	.	.	.	.	.	.	.	.	1/1:3579,277,0:94:0,94:99	.	.	.	.	.	.	.	.	.	.	.	.	.
NC_002677.1	15973	.	G	A	3550.77	.	A	upstream_gene_variant	MODIFIER	pabA	gene16	transcript	TRANSCRIPT_gene16	protein_coding		c.-2352G>A					2352		GT:PL:DP:AD:GQ	.	.	.	.	.	.	.	.	.	.	.	.	1/1:3579,277,0:94:0,94:99	.	.	.	.	.	.	.	.	.	.	.	.	.
NC_002677.1	15973	.	G	A	3550.77	.	A	downstream_gene_variant	MODIFIER	gyrA	gene5	transcript	TRANSCRIPT_gene5	protein_coding		c.*4906G>A					4906		GT:PL:DP:AD:GQ	.	.	.	.	.	.	.	.	.	.	.	.	1/1:3579,277,0:94:0,94:99	.	.	.	.	.	.	.	.	.	.	.	.	.
NC_002677.1	15973	.	G	A	3550.77	.	A	downstream_gene_variant	MODIFIER	ML0007	gene6	transcript	TRANSCRIPT_gene6	protein_coding		c.*3867G>A					3867	WARNING_TRANSCRIPT_NO_START_CODON	GT:PL:DP:AD:GQ	.	.	.	.	.	.	.	.	.	.	.	.	1/1:3579,277,0:94:0,94:99	.	.	.	.	.	.	.	.	.	.	.	.	.
NC_002677.1	15973	.	G	A	3550.77	.	A	downstream_gene_variant	MODIFIER	ileT	gene7	transcript	rna0	protein_coding		c.*3703G>A					3703	WARNING_TRANSCRIPT_MULTIPLE_STOP_CODONS	GT:PL:DP:AD:GQ	.	.	.	.	.	.	.	.	.	.	.	.	1/1:3579,277,0:94:0,94:99	.	.	.	.	.	.	.	.	.	.	.	.	.
NC_002677.1	15973	.	G	A	3550.77	.	A	downstream_gene_variant	MODIFIER	alaT	gene8	transcript	rna1	protein_coding		c.*3494G>A					3494	WARNING_TRANSCRIPT_INCOMPLETE	GT:PL:DP:AD:GQ	.	.	.	.	.	.	.	.	.	.	.	.	1/1:3579,277,0:94:0,94:99	.	.	.	.	.	.	.	.	.	.	.	.	.
NC_002677.1	15973	.	G	A	3550.77	.	A	downstream_gene_variant	MODIFIER	ML0009	gene10	transcript	TRANSCRIPT_gene10	protein_coding		c.*2007G>A					2007		GT:PL:DP:AD:GQ	.	.	.	.	.	.	.	.	.	.	.	.	1/1:3579,277,0:94:0,94:99	.	.	.	.	.	.	.	.	.	.	.	.	.
NC_002677.1	15973	.	G	A	3550.77	.	A	downstream_gene_variant	MODIFIER	ML0012	gene13	transcript	TRANSCRIPT_gene13	protein_coding		c.*593C>T					593		GT:PL:DP:AD:GQ	.	.	.	.	.	.	.	.	.	.	.	.	1/1:3579,277,0:94:0,94:99	.	.	.	.	.	.	.	.	.	.	.	.	.
NC_002677.1	15973	.	G	A	3550.77	.	A	downstream_gene_variant	MODIFIER	ML0013	gene14	transcript	TRANSCRIPT_gene14	protein_coding		c.*1161C>T					1161		GT:PL:DP:AD:GQ	.	.	.	.	.	.	.	.	.	.	.	.	1/1:3579,277,0:94:0,94:99	.	.	.	.	.	.	.	.	.	.	.	.	.
NC_002677.1	15973	.	G	A	3550.77	.	A	downstream_gene_variant	MODIFIER	pknB	gene17	transcript	TRANSCRIPT_gene17	protein_coding		c.*3028C>T					3028		GT:PL:DP:AD:GQ	.	.	.	.	.	.	.	.	.	.	.	.	1/1:3579,277,0:94:0,94:99	.	.	.	.	.	.	.	.	.	.	.	.	.
NC_002677.1	15973	.	G	A	3550.77	.	A	downstream_gene_variant	MODIFIER	pknA	gene18	transcript	TRANSCRIPT_gene18	protein_coding		c.*4906C>T					4906		GT:PL:DP:AD:GQ	.	.	.	.	.	.	.	.	.	.	.	.	1/1:3579,277,0:94:0,94:99	.	.	.	.	.	.	.	.	.	.	.	.	.
NC_002677.1	15973	.	G	A	3550.77	.	A	intergenic_region	MODIFIER	ML0010-ppiA	gene11-gene12	intergenic_region	gene11-gene12			n.15973G>A							GT:PL:DP:AD:GQ	.	.	.	.	.	.	.	.	.	.	.	.	1/1:3579,277,0:94:0,94:99	.	.	.	.	.	.	.	.	.	.	.	.	.
NC_002677.1	15985	.	G	A	2590.5	LowQual	A	upstream_gene_variant	MODIFIER	ML0008	gene9	transcript	TRANSCRIPT_gene9	protein_coding		c.-2755C>T					2755		GT:PL:AD:DP:GQ	.	.	.	.	.	.	1/1:3965,307,0:0,102:102:99	.	.	.	1/1:1039,81,0:0,28:28:81	1/1:106,9,0:0,3:3:9	.	.	0/1:887,0,1573:45,28:73:99	.	.	1/1:40,3,0:0,1:1:3	1/1:529,42,0:0,14:14:42	.	.	.	.	.	.	.
NC_002677.1	15985	.	G	A	2590.5	LowQual	A	upstream_gene_variant	MODIFIER	ppiA	gene12	transcript	TRANSCRIPT_gene12	protein_coding		c.-8G>A					8		GT:PL:AD:DP:GQ	.	.	.	.	.	.	1/1:3965,307,0:0,102:102:99	.	.	.	1/1:1039,81,0:0,28:28:81	1/1:106,9,0:0,3:3:9	.	.	0/1:887,0,1573:45,28:73:99	.	.	1/1:40,3,0:0,1:1:3	1/1:529,42,0:0,14:14:42	.	.	.	.	.	.	.
NC_002677.1	15985	.	G	A	2590.5	LowQual	A	upstream_gene_variant	MODIFIER	pabA	gene16	transcript	TRANSCRIPT_gene16	protein_coding		c.-2340G>A					2340		GT:PL:AD:DP:GQ	.	.	.	.	.	.	1/1:3965,307,0:0,102:102:99	.	.	.	1/1:1039,81,0:0,28:28:81	1/1:106,9,0:0,3:3:9	.	.	0/1:887,0,1573:45,28:73:99	.	.	1/1:40,3,0:0,1:1:3	1/1:529,42,0:0,14:14:42	.	.	.	.	.	.	.
NC_002677.1	15985	.	G	A	2590.5	LowQual	A	downstream_gene_variant	MODIFIER	gyrA	gene5	transcript	TRANSCRIPT_gene5	protein_coding		c.*4918G>A					4918		GT:PL:AD:DP:GQ	.	.	.	.	.	.	1/1:3965,307,0:0,102:102:99	.	.	.	1/1:1039,81,0:0,28:28:81	1/1:106,9,0:0,3:3:9	.	.	0/1:887,0,1573:45,28:73:99	.	.	1/1:40,3,0:0,1:1:3	1/1:529,42,0:0,14:14:42	.	.	.	.	.	.	.
NC_002677.1	15985	.	G	A	2590.5	LowQual	A	downstream_gene_variant	MODIFIER	ML0007	gene6	transcript	TRANSCRIPT_gene6	protein_coding		c.*3879G>A					3879	WARNING_TRANSCRIPT_NO_START_CODON	GT:PL:AD:DP:GQ	.	.	.	.	.	.	1/1:3965,307,0:0,102:102:99	.	.	.	1/1:1039,81,0:0,28:28:81	1/1:106,9,0:0,3:3:9	.	.	0/1:887,0,1573:45,28:73:99	.	.	1/1:40,3,0:0,1:1:3	1/1:529,42,0:0,14:14:42	.	.	.	.	.	.	.
NC_002677.1	15985	.	G	A	2590.5	LowQual	A	downstream_gene_variant	MODIFIER	ileT	gene7	transcript	rna0	protein_coding		c.*3715G>A					3715	WARNING_TRANSCRIPT_MULTIPLE_STOP_CODONS	GT:PL:AD:DP:GQ	.	.	.	.	.	.	1/1:3965,307,0:0,102:102:99	.	.	.	1/1:1039,81,0:0,28:28:81	1/1:106,9,0:0,3:3:9	.	.	0/1:887,0,1573:45,28:73:99	.	.	1/1:40,3,0:0,1:1:3	1/1:529,42,0:0,14:14:42	.	.	.	.	.	.	.
NC_002677.1	15985	.	G	A	2590.5	LowQual	A	downstream_gene_variant	MODIFIER	alaT	gene8	transcript	rna1	protein_coding		c.*3506G>A					3506	WARNING_TRANSCRIPT_INCOMPLETE	GT:PL:AD:DP:GQ	.	.	.	.	.	.	1/1:3965,307,0:0,102:102:99	.	.	.	1/1:1039,81,0:0,28:28:81	1/1:106,9,0:0,3:3:9	.	.	0/1:887,0,1573:45,28:73:99	.	.	1/1:40,3,0:0,1:1:3	1/1:529,42,0:0,14:14:42	.	.	.	.	.	.	.
NC_002677.1	15985	.	G	A	2590.5	LowQual	A	downstream_gene_variant	MODIFIER	ML0009	gene10	transcript	TRANSCRIPT_gene10	protein_coding		c.*2019G>A					2019		GT:PL:AD:DP:GQ	.	.	.	.	.	.	1/1:3965,307,0:0,102:102:99	.	.	.	1/1:1039,81,0:0,28:28:81	1/1:106,9,0:0,3:3:9	.	.	0/1:887,0,1573:45,28:73:99	.	.	1/1:40,3,0:0,1:1:3	1/1:529,42,0:0,14:14:42	.	.	.	.	.	.	.
NC_002677.1	15985	.	G	A	2590.5	LowQual	A	downstream_gene_variant	MODIFIER	ML0012	gene13	transcript	TRANSCRIPT_gene13	protein_coding		c.*581C>T					581		GT:PL:AD:DP:GQ	.	.	.	.	.	.	1/1:3965,307,0:0,102:102:99	.	.	.	1/1:1039,81,0:0,28:28:81	1/1:106,9,0:0,3:3:9	.	.	0/1:887,0,1573:45,28:73:99	.	.	1/1:40,3,0:0,1:1:3	1/1:529,42,0:0,14:14:42	.	.	.	.	.	.	.
NC_002677.1	15985	.	G	A	2590.5	LowQual	A	downstream_gene_variant	MODIFIER	ML0013	gene14	transcript	TRANSCRIPT_gene14	protein_coding		c.*1149C>T					1149		GT:PL:AD:DP:GQ	.	.	.	.	.	.	1/1:3965,307,0:0,102:102:99	.	.	.	1/1:1039,81,0:0,28:28:81	1/1:106,9,0:0,3:3:9	.	.	0/1:887,0,1573:45,28:73:99	.	.	1/1:40,3,0:0,1:1:3	1/1:529,42,0:0,14:14:42	.	.	.	.	.	.	.
NC_002677.1	15985	.	G	A	2590.5	LowQual	A	downstream_gene_variant	MODIFIER	pknB	gene17	transcript	TRANSCRIPT_gene17	protein_coding		c.*3016C>T					3016		GT:PL:AD:DP:GQ	.	.	.	.	.	.	1/1:3965,307,0:0,102:102:99	.	.	.	1/1:1039,81,0:0,28:28:81	1/1:106,9,0:0,3:3:9	.	.	0/1:887,0,1573:45,28:73:99	.	.	1/1:40,3,0:0,1:1:3	1/1:529,42,0:0,14:14:42	.	.	.	.	.	.	.
NC_002677.1	15985	.	G	A	2590.5	LowQual	A	downstream_gene_variant	MODIFIER	pknA	gene18	transcript	TRANSCRIPT_gene18	protein_coding		c.*4894C>T					4894		GT:PL:AD:DP:GQ	.	.	.	.	.	.	1/1:3965,307,0:0,102:102:99	.	.	.	1/1:1039,81,0:0,28:28:81	1/1:106,9,0:0,3:3:9	.	.	0/1:887,0,1573:45,28:73:99	.	.	1/1:40,3,0:0,1:1:3	1/1:529,42,0:0,14:14:42	.	.	.	.	.	.	.
NC_002677.1	15985	.	G	A	2590.5	LowQual	A	intergenic_region	MODIFIER	ML0010-ppiA	gene11-gene12	intergenic_region	gene11-gene12			n.15985G>A							GT:PL:AD:DP:GQ	.	.	.	.	.	.	1/1:3965,307,0:0,102:102:99	.	.	.	1/1:1039,81,0:0,28:28:81	1/1:106,9,0:0,3:3:9	.	.	0/1:887,0,1573:45,28:73:99	.	.	1/1:40,3,0:0,1:1:3	1/1:529,42,0:0,14:14:42	.	.	.	.	.	.	.
NC_002677.1	16320	.	C	T	3317.13	.	T	missense_variant	MODERATE	ppiA	gene12	transcript	TRANSCRIPT_gene12	protein_coding	1/1	c.328C>T	p.Pro110Ser	328/549	328/549	110/182			GT:GQ:PL:DP:AD	.	.	.	.	.	.	.	.	.	.	.	.	.	.	.	.	.	.	.	.	.	.	.	.	.	.
NC_002677.1	16320	.	C	T	3317.13	.	T	upstream_gene_variant	MODIFIER	ML0008	gene9	transcript	TRANSCRIPT_gene9	protein_coding		c.-3090G>A					3090		GT:GQ:PL:DP:AD	.	.	.	.	.	.	.	.	.	.	.	.	.	.	.	.	.	.	.	.	.	.	.	.	.	.
NC_002677.1	16320	.	C	T	3317.13	.	T	upstream_gene_variant	MODIFIER	pabA	gene16	transcript	TRANSCRIPT_gene16	protein_coding		c.-2005C>T					2005		GT:GQ:PL:DP:AD	.	.	.	.	.	.	.	.	.	.	.	.	.	.	.	.	.	.	.	.	.	.	.	.	.	.
NC_002677.1	16320	.	C	T	3317.13	.	T	downstream_gene_variant	MODIFIER	ML0007	gene6	transcript	TRANSCRIPT_gene6	protein_coding		c.*4214C>T					4214	WARNING_TRANSCRIPT_NO_START_CODON	GT:GQ:PL:DP:AD	.	.	.	.	.	.	.	.	.	.	.	.	.	.	.	.	.	.	.	.	.	.	.	.	.	.
NC_002677.1	16320	.	C	T	3317.13	.	T	downstream_gene_variant	MODIFIER	ileT	gene7	transcript	rna0	protein_coding		c.*4050C>T					4050	WARNING_TRANSCRIPT_MULTIPLE_STOP_CODONS	GT:GQ:PL:DP:AD	.	.	.	.	.	.	.	.	.	.	.	.	.	.	.	.	.	.	.	.	.	.	.	.	.	.
NC_002677.1	16320	.	C	T	3317.13	.	T	downstream_gene_variant	MODIFIER	alaT	gene8	transcript	rna1	protein_coding		c.*3841C>T					3841	WARNING_TRANSCRIPT_INCOMPLETE	GT:GQ:PL:DP:AD	.	.	.	.	.	.	.	.	.	.	.	.	.	.	.	.	.	.	.	.	.	.	.	.	.	.
NC_002677.1	16320	.	C	T	3317.13	.	T	downstream_gene_variant	MODIFIER	ML0009	gene10	transcript	TRANSCRIPT_gene10	protein_coding		c.*2354C>T					2354		GT:GQ:PL:DP:AD	.	.	.	.	.	.	.	.	.	.	.	.	.	.	.	.	.	.	.	.	.	.	.	.	.	.
NC_002677.1	16320	.	C	T	3317.13	.	T	downstream_gene_variant	MODIFIER	ML0012	gene13	transcript	TRANSCRIPT_gene13	protein_coding		c.*246G>A					246		GT:GQ:PL:DP:AD	.	.	.	.	.	.	.	.	.	.	.	.	.	.	.	.	.	.	.	.	.	.	.	.	.	.
NC_002677.1	16320	.	C	T	3317.13	.	T	downstream_gene_variant	MODIFIER	ML0013	gene14	transcript	TRANSCRIPT_gene14	protein_coding		c.*814G>A					814		GT:GQ:PL:DP:AD	.	.	.	.	.	.	.	.	.	.	.	.	.	.	.	.	.	.	.	.	.	.	.	.	.	.
NC_002677.1	16320	.	C	T	3317.13	.	T	downstream_gene_variant	MODIFIER	pknB	gene17	transcript	TRANSCRIPT_gene17	protein_coding		c.*2681G>A					2681		GT:GQ:PL:DP:AD	.	.	.	.	.	.	.	.	.	.	.	.	.	.	.	.	.	.	.	.	.	.	.	.	.	.
NC_002677.1	16320	.	C	T	3317.13	.	T	downstream_gene_variant	MODIFIER	pknA	gene18	transcript	TRANSCRIPT_gene18	protein_coding		c.*4559G>A					4559		GT:GQ:PL:DP:AD	.	.	.	.	.	.	.	.	.	.	.	.	.	.	.	.	.	.	.	.	.	.	.	.	.	.
NC_002677.1	16559	.	A	G	1218.77	.	G	upstream_gene_variant	MODIFIER	ML0008	gene9	transcript	TRANSCRIPT_gene9	protein_coding		c.-3329T>C					3329		GT:PL:DP:AD:GQ	.	.	.	.	.	.	.	.	.	.	.	.	.	.	.	.	.	.	.	.	.	.	.	.	.	.
NC_002677.1	16559	.	A	G	1218.77	.	G	upstream_gene_variant	MODIFIER	pabA	gene16	transcript	TRANSCRIPT_gene16	protein_coding		c.-1766A>G					1766		GT:PL:DP:AD:GQ	.	.	.	.	.	.	.	.	.	.	.	.	.	.	.	.	.	.	.	.	.	.	.	.	.	.
NC_002677.1	16559	.	A	G	1218.77	.	G	downstream_gene_variant	MODIFIER	ML0007	gene6	transcript	TRANSCRIPT_gene6	protein_coding		c.*4453A>G					4453	WARNING_TRANSCRIPT_NO_START_CODON	GT:PL:DP:AD:GQ	.	.	.	.	.	.	.	.	.	.	.	.	.	.	.	.	.	.	.	.	.	.	.	.	.	.
NC_002677.1	16559	.	A	G	1218.77	.	G	downstream_gene_variant	MODIFIER	ileT	gene7	transcript	rna0	protein_coding		c.*4289A>G					4289	WARNING_TRANSCRIPT_MULTIPLE_STOP_CODONS	GT:PL:DP:AD:GQ	.	.	.	.	.	.	.	.	.	.	.	.	.	.	.	.	.	.	.	.	.	.	.	.	.	.
NC_002677.1	16559	.	A	G	1218.77	.	G	downstream_gene_variant	MODIFIER	alaT	gene8	transcript	rna1	protein_coding		c.*4080A>G					4080	WARNING_TRANSCRIPT_INCOMPLETE	GT:PL:DP:AD:GQ	.	.	.	.	.	.	.	.	.	.	.	.	.	.	.	.	.	.	.	.	.	.	.	.	.	.
NC_002677.1	16559	.	A	G	1218.77	.	G	downstream_gene_variant	MODIFIER	ML0009	gene10	transcript	TRANSCRIPT_gene10	protein_coding		c.*2593A>G					2593		GT:PL:DP:AD:GQ	.	.	.	.	.	.	.	.	.	.	.	.	.	.	.	.	.	.	.	.	.	.	.	.	.	.
NC_002677.1	16559	.	A	G	1218.77	.	G	downstream_gene_variant	MODIFIER	ppiA	gene12	transcript	TRANSCRIPT_gene12	protein_coding		c.*18A>G					18		GT:PL:DP:AD:GQ	.	.	.	.	.	.	.	.	.	.	.	.	.	.	.	.	.	.	.	.	.	.	.	.	.	.
NC_002677.1	16559	.	A	G	1218.77	.	G	downstream_gene_variant	MODIFIER	ML0012	gene13	transcript	TRANSCRIPT_gene13	protein_coding		c.*7T>C					7		GT:PL:DP:AD:GQ	.	.	.	.	.	.	.	.	.	.	.	.	.	.	.	.	.	.	.	.	.	.	.	.	.	.
NC_002677.1	16559	.	A	G	1218.77	.	G	downstream_gene_variant	MODIFIER	ML0013	gene14	transcript	TRANSCRIPT_gene14	protein_coding		c.*575T>C					575		GT:PL:DP:AD:GQ	.	.	.	.	.	.	.	.	.	.	.	.	.	.	.	.	.	.	.	.	.	.	.	.	.	.
NC_002677.1	16559	.	A	G	1218.77	.	G	downstream_gene_variant	MODIFIER	pknB	gene17	transcript	TRANSCRIPT_gene17	protein_coding		c.*2442T>C					2442		GT:PL:DP:AD:GQ	.	.	.	.	.	.	.	.	.	.	.	.	.	.	.	.	.	.	.	.	.	.	.	.	.	.
NC_002677.1	16559	.	A	G	1218.77	.	G	downstream_gene_variant	MODIFIER	pknA	gene18	transcript	TRANSCRIPT_gene18	protein_coding		c.*4320T>C					4320		GT:PL:DP:AD:GQ	.	.	.	.	.	.	.	.	.	.	.	.	.	.	.	.	.	.	.	.	.	.	.	.	.	.
NC_002677.1	16559	.	A	G	1218.77	.	G	intergenic_region	MODIFIER	ppiA-ML0012	gene12-gene13	intergenic_region	gene12-gene13			n.16559A>G							GT:PL:DP:AD:GQ	.	.	.	.	.	.	.	.	.	.	.	.	.	.	.	.	.	.	.	.	.	.	.	.	.	.
NC_002677.1	16736	.	C	T	1630.77	.	T	missense_variant	MODERATE	ML0012	gene13	transcript	TRANSCRIPT_gene13	protein_coding	1/1	c.244G>A	p.Ala82Thr	244/414	244/414	82/137			GT:GQ:AD:DP:PL	.	.	.	.	.	.	.	.	.	.	.	.	.	.	.	.	.	.	.	.	.	.	.	.	.	.
NC_002677.1	16736	.	C	T	1630.77	.	T	upstream_gene_variant	MODIFIER	ML0008	gene9	transcript	TRANSCRIPT_gene9	protein_coding		c.-3506G>A					3506		GT:GQ:AD:DP:PL	.	.	.	.	.	.	.	.	.	.	.	.	.	.	.	.	.	.	.	.	.	.	.	.	.	.
NC_002677.1	16736	.	C	T	1630.77	.	T	upstream_gene_variant	MODIFIER	pabA	gene16	transcript	TRANSCRIPT_gene16	protein_coding		c.-1589C>T					1589		GT:GQ:AD:DP:PL	.	.	.	.	.	.	.	.	.	.	.	.	.	.	.	.	.	.	.	.	.	.	.	.	.	.
NC_002677.1	16736	.	C	T	1630.77	.	T	downstream_gene_variant	MODIFIER	ML0007	gene6	transcript	TRANSCRIPT_gene6	protein_coding		c.*4630C>T					4630	WARNING_TRANSCRIPT_NO_START_CODON	GT:GQ:AD:DP:PL	.	.	.	.	.	.	.	.	.	.	.	.	.	.	.	.	.	.	.	.	.	.	.	.	.	.
NC_002677.1	16736	.	C	T	1630.77	.	T	downstream_gene_variant	MODIFIER	ileT	gene7	transcript	rna0	protein_coding		c.*4466C>T					4466	WARNING_TRANSCRIPT_MULTIPLE_STOP_CODONS	GT:GQ:AD:DP:PL	.	.	.	.	.	.	.	.	.	.	.	.	.	.	.	.	.	.	.	.	.	.	.	.	.	.
NC_002677.1	16736	.	C	T	1630.77	.	T	downstream_gene_variant	MODIFIER	alaT	gene8	transcript	rna1	protein_coding		c.*4257C>T					4257	WARNING_TRANSCRIPT_INCOMPLETE	GT:GQ:AD:DP:PL	.	.	.	.	.	.	.	.	.	.	.	.	.	.	.	.	.	.	.	.	.	.	.	.	.	.
NC_002677.1	16736	.	C	T	1630.77	.	T	downstream_gene_variant	MODIFIER	ML0009	gene10	transcript	TRANSCRIPT_gene10	protein_coding		c.*2770C>T					2770		GT:GQ:AD:DP:PL	.	.	.	.	.	.	.	.	.	.	.	.	.	.	.	.	.	.	.	.	.	.	.	.	.	.
NC_002677.1	16736	.	C	T	1630.77	.	T	downstream_gene_variant	MODIFIER	ppiA	gene12	transcript	TRANSCRIPT_gene12	protein_coding		c.*195C>T					195		GT:GQ:AD:DP:PL	.	.	.	.	.	.	.	.	.	.	.	.	.	.	.	.	.	.	.	.	.	.	.	.	.	.
NC_002677.1	16736	.	C	T	1630.77	.	T	downstream_gene_variant	MODIFIER	ML0013	gene14	transcript	TRANSCRIPT_gene14	protein_coding		c.*398G>A					398		GT:GQ:AD:DP:PL	.	.	.	.	.	.	.	.	.	.	.	.	.	.	.	.	.	.	.	.	.	.	.	.	.	.
NC_002677.1	16736	.	C	T	1630.77	.	T	downstream_gene_variant	MODIFIER	pknB	gene17	transcript	TRANSCRIPT_gene17	protein_coding		c.*2265G>A					2265		GT:GQ:AD:DP:PL	.	.	.	.	.	.	.	.	.	.	.	.	.	.	.	.	.	.	.	.	.	.	.	.	.	.
NC_002677.1	16736	.	C	T	1630.77	.	T	downstream_gene_variant	MODIFIER	pknA	gene18	transcript	TRANSCRIPT_gene18	protein_coding		c.*4143G>A					4143		GT:GQ:AD:DP:PL	.	.	.	.	.	.	.	.	.	.	.	.	.	.	.	.	.	.	.	.	.	.	.	.	.	.
NC_002677.1	16900	.	C	T	2071.77	.	T	missense_variant	MODERATE	ML0012	gene13	transcript	TRANSCRIPT_gene13	protein_coding	1/1	c.80G>A	p.Cys27Tyr	80/414	80/414	27/137			GT:GQ:DP:AD:PL	.	.	.	.	.	.	.	.	.	.	.	.	.	.	.	.	.	.	.	.	.	.	.	.	.	.
NC_002677.1	16900	.	C	T	2071.77	.	T	upstream_gene_variant	MODIFIER	ML0008	gene9	transcript	TRANSCRIPT_gene9	protein_coding		c.-3670G>A					3670		GT:GQ:DP:AD:PL	.	.	.	.	.	.	.	.	.	.	.	.	.	.	.	.	.	.	.	.	.	.	.	.	.	.
NC_002677.1	16900	.	C	T	2071.77	.	T	upstream_gene_variant	MODIFIER	pabA	gene16	transcript	TRANSCRIPT_gene16	protein_coding		c.-1425C>T					1425		GT:GQ:DP:AD:PL	.	.	.	.	.	.	.	.	.	.	.	.	.	.	.	.	.	.	.	.	.	.	.	.	.	.
NC_002677.1	16900	.	C	T	2071.77	.	T	downstream_gene_variant	MODIFIER	ML0007	gene6	transcript	TRANSCRIPT_gene6	protein_coding		c.*4794C>T					4794	WARNING_TRANSCRIPT_NO_START_CODON	GT:GQ:DP:AD:PL	.	.	.	.	.	.	.	.	.	.	.	.	.	.	.	.	.	.	.	.	.	.	.	.	.	.
NC_002677.1	16900	.	C	T	2071.77	.	T	downstream_gene_variant	MODIFIER	ileT	gene7	transcript	rna0	protein_coding		c.*4630C>T					4630	WARNING_TRANSCRIPT_MULTIPLE_STOP_CODONS	GT:GQ:DP:AD:PL	.	.	.	.	.	.	.	.	.	.	.	.	.	.	.	.	.	.	.	.	.	.	.	.	.	.
NC_002677.1	16900	.	C	T	2071.77	.	T	downstream_gene_variant	MODIFIER	alaT	gene8	transcript	rna1	protein_coding		c.*4421C>T					4421	WARNING_TRANSCRIPT_INCOMPLETE	GT:GQ:DP:AD:PL	.	.	.	.	.	.	.	.	.	.	.	.	.	.	.	.	.	.	.	.	.	.	.	.	.	.
NC_002677.1	16900	.	C	T	2071.77	.	T	downstream_gene_variant	MODIFIER	ML0009	gene10	transcript	TRANSCRIPT_gene10	protein_coding		c.*2934C>T					2934		GT:GQ:DP:AD:PL	.	.	.	.	.	.	.	.	.	.	.	.	.	.	.	.	.	.	.	.	.	.	.	.	.	.
NC_002677.1	16900	.	C	T	2071.77	.	T	downstream_gene_variant	MODIFIER	ppiA	gene12	transcript	TRANSCRIPT_gene12	protein_coding		c.*359C>T					359		GT:GQ:DP:AD:PL	.	.	.	.	.	.	.	.	.	.	.	.	.	.	.	.	.	.	.	.	.	.	.	.	.	.
NC_002677.1	16900	.	C	T	2071.77	.	T	downstream_gene_variant	MODIFIER	ML0013	gene14	transcript	TRANSCRIPT_gene14	protein_coding		c.*234G>A					234		GT:GQ:DP:AD:PL	.	.	.	.	.	.	.	.	.	.	.	.	.	.	.	.	.	.	.	.	.	.	.	.	.	.
NC_002677.1	16900	.	C	T	2071.77	.	T	downstream_gene_variant	MODIFIER	pknB	gene17	transcript	TRANSCRIPT_gene17	protein_coding		c.*2101G>A					2101		GT:GQ:DP:AD:PL	.	.	.	.	.	.	.	.	.	.	.	.	.	.	.	.	.	.	.	.	.	.	.	.	.	.
NC_002677.1	16900	.	C	T	2071.77	.	T	downstream_gene_variant	MODIFIER	pknA	gene18	transcript	TRANSCRIPT_gene18	protein_coding		c.*3979G>A					3979		GT:GQ:DP:AD:PL	.	.	.	.	.	.	.	.	.	.	.	.	.	.	.	.	.	.	.	.	.	.	.	.	.	.
NC_002677.1	17116	.	C	A	876.69	LowQual	A	upstream_gene_variant	MODIFIER	ML0008	gene9	transcript	TRANSCRIPT_gene9	protein_coding		c.-3886G>T					3886		GT:GQ:PL:DP:AD	.	.	.	.	.	.	.	.	.	.	.	.	.	.	.	.	.	.	.	.	.	.	.	.	.	.
NC_002677.1	17116	.	C	A	876.69	LowQual	A	upstream_gene_variant	MODIFIER	ML0012	gene13	transcript	TRANSCRIPT_gene13	protein_coding		c.-137G>T					137		GT:GQ:PL:DP:AD	.	.	.	.	.	.	.	.	.	.	.	.	.	.	.	.	.	.	.	.	.	.	.	.	.	.
NC_002677.1	17116	.	C	A	876.69	LowQual	A	upstream_gene_variant	MODIFIER	pabA	gene16	transcript	TRANSCRIPT_gene16	protein_coding		c.-1209C>A					1209		GT:GQ:PL:DP:AD	.	.	.	.	.	.	.	.	.	.	.	.	.	.	.	.	.	.	.	.	.	.	.	.	.	.
NC_002677.1	17116	.	C	A	876.69	LowQual	A	downstream_gene_variant	MODIFIER	ileT	gene7	transcript	rna0	protein_coding		c.*4846C>A					4846	WARNING_TRANSCRIPT_MULTIPLE_STOP_CODONS	GT:GQ:PL:DP:AD	.	.	.	.	.	.	.	.	.	.	.	.	.	.	.	.	.	.	.	.	.	.	.	.	.	.
NC_002677.1	17116	.	C	A	876.69	LowQual	A	downstream_gene_variant	MODIFIER	alaT	gene8	transcript	rna1	protein_coding		c.*4637C>A					4637	WARNING_TRANSCRIPT_INCOMPLETE	GT:GQ:PL:DP:AD	.	.	.	.	.	.	.	.	.	.	.	.	.	.	.	.	.	.	.	.	.	.	.	.	.	.
NC_002677.1	17116	.	C	A	876.69	LowQual	A	downstream_gene_variant	MODIFIER	ML0009	gene10	transcript	TRANSCRIPT_gene10	protein_coding		c.*3150C>A					3150		GT:GQ:PL:DP:AD	.	.	.	.	.	.	.	.	.	.	.	.	.	.	.	.	.	.	.	.	.	.	.	.	.	.
NC_002677.1	17116	.	C	A	876.69	LowQual	A	downstream_gene_variant	MODIFIER	ppiA	gene12	transcript	TRANSCRIPT_gene12	protein_coding		c.*575C>A					575		GT:GQ:PL:DP:AD	.	.	.	.	.	.	.	.	.	.	.	.	.	.	.	.	.	.	.	.	.	.	.	.	.	.
NC_002677.1	17116	.	C	A	876.69	LowQual	A	downstream_gene_variant	MODIFIER	ML0013	gene14	transcript	TRANSCRIPT_gene14	protein_coding		c.*18G>T					18		GT:GQ:PL:DP:AD	.	.	.	.	.	.	.	.	.	.	.	.	.	.	.	.	.	.	.	.	.	.	.	.	.	.
NC_002677.1	17116	.	C	A	876.69	LowQual	A	downstream_gene_variant	MODIFIER	pknB	gene17	transcript	TRANSCRIPT_gene17	protein_coding		c.*1885G>T					1885		GT:GQ:PL:DP:AD	.	.	.	.	.	.	.	.	.	.	.	.	.	.	.	.	.	.	.	.	.	.	.	.	.	.
NC_002677.1	17116	.	C	A	876.69	LowQual	A	downstream_gene_variant	MODIFIER	pknA	gene18	transcript	TRANSCRIPT_gene18	protein_coding		c.*3763G>T					3763		GT:GQ:PL:DP:AD	.	.	.	.	.	.	.	.	.	.	.	.	.	.	.	.	.	.	.	.	.	.	.	.	.	.
NC_002677.1	17116	.	C	A	876.69	LowQual	A	intergenic_region	MODIFIER	ML0012-ML0013	gene13-gene14	intergenic_region	gene13-gene14			n.17116C>A							GT:GQ:PL:DP:AD	.	.	.	.	.	.	.	.	.	.	.	.	.	.	.	.	.	.	.	.	.	.	.	.	.	.
NC_002677.1	17157	.	G	A	1392.81	.	A	synonymous_variant	LOW	ML0013	gene14	transcript	TRANSCRIPT_gene14	protein_coding	1/1	c.259C>T	p.Leu87Leu	259/282	259/282	87/93			GT:AD:DP:PL:GQ	.	.	.	.	.	.	.	.	.	.	.	.	.	.	.	.	.	.	.	.	.	.	.	.	.	.
NC_002677.1	17157	.	G	A	1392.81	.	A	upstream_gene_variant	MODIFIER	ML0008	gene9	transcript	TRANSCRIPT_gene9	protein_coding		c.-3927C>T					3927		GT:AD:DP:PL:GQ	.	.	.	.	.	.	.	.	.	.	.	.	.	.	.	.	.	.	.	.	.	.	.	.	.	.
NC_002677.1	17157	.	G	A	1392.81	.	A	upstream_gene_variant	MODIFIER	ML0012	gene13	transcript	TRANSCRIPT_gene13	protein_coding		c.-178C>T					178		GT:AD:DP:PL:GQ	.	.	.	.	.	.	.	.	.	.	.	.	.	.	.	.	.	.	.	.	.	.	.	.	.	.
NC_002677.1	17157	.	G	A	1392.81	.	A	upstream_gene_variant	MODIFIER	pabA	gene16	transcript	TRANSCRIPT_gene16	protein_coding		c.-1168G>A					1168		GT:AD:DP:PL:GQ	.	.	.	.	.	.	.	.	.	.	.	.	.	.	.	.	.	.	.	.	.	.	.	.	.	.
NC_002677.1	17157	.	G	A	1392.81	.	A	downstream_gene_variant	MODIFIER	ileT	gene7	transcript	rna0	protein_coding		c.*4887G>A					4887	WARNING_TRANSCRIPT_MULTIPLE_STOP_CODONS	GT:AD:DP:PL:GQ	.	.	.	.	.	.	.	.	.	.	.	.	.	.	.	.	.	.	.	.	.	.	.	.	.	.
NC_002677.1	17157	.	G	A	1392.81	.	A	downstream_gene_variant	MODIFIER	alaT	gene8	transcript	rna1	protein_coding		c.*4678G>A					4678	WARNING_TRANSCRIPT_INCOMPLETE	GT:AD:DP:PL:GQ	.	.	.	.	.	.	.	.	.	.	.	.	.	.	.	.	.	.	.	.	.	.	.	.	.	.
NC_002677.1	17157	.	G	A	1392.81	.	A	downstream_gene_variant	MODIFIER	ML0009	gene10	transcript	TRANSCRIPT_gene10	protein_coding		c.*3191G>A					3191		GT:AD:DP:PL:GQ	.	.	.	.	.	.	.	.	.	.	.	.	.	.	.	.	.	.	.	.	.	.	.	.	.	.
NC_002677.1	17157	.	G	A	1392.81	.	A	downstream_gene_variant	MODIFIER	ppiA	gene12	transcript	TRANSCRIPT_gene12	protein_coding		c.*616G>A					616		GT:AD:DP:PL:GQ	.	.	.	.	.	.	.	.	.	.	.	.	.	.	.	.	.	.	.	.	.	.	.	.	.	.
NC_002677.1	17157	.	G	A	1392.81	.	A	downstream_gene_variant	MODIFIER	pknB	gene17	transcript	TRANSCRIPT_gene17	protein_coding		c.*1844C>T					1844		GT:AD:DP:PL:GQ	.	.	.	.	.	.	.	.	.	.	.	.	.	.	.	.	.	.	.	.	.	.	.	.	.	.
NC_002677.1	17157	.	G	A	1392.81	.	A	downstream_gene_variant	MODIFIER	pknA	gene18	transcript	TRANSCRIPT_gene18	protein_coding		c.*3722C>T					3722		GT:AD:DP:PL:GQ	.	.	.	.	.	.	.	.	.	.	.	.	.	.	.	.	.	.	.	.	.	.	.	.	.	.
NC_002677.1	17173	.	G	A	284.41	.	A	synonymous_variant	LOW	ML0013	gene14	transcript	TRANSCRIPT_gene14	protein_coding	1/1	c.243C>T	p.Phe81Phe	243/282	243/282	81/93			GT:GQ:PL:DP:AD	.	.	.	.	.	.	.	.	.	.	.	.	.	.	.	.	.	.	.	.	.	.	.	.	.	.
NC_002677.1	17173	.	G	A	284.41	.	A	upstream_gene_variant	MODIFIER	ML0008	gene9	transcript	TRANSCRIPT_gene9	protein_coding		c.-3943C>T					3943		GT:GQ:PL:DP:AD	.	.	.	.	.	.	.	.	.	.	.	.	.	.	.	.	.	.	.	.	.	.	.	.	.	.
NC_002677.1	17173	.	G	A	284.41	.	A	upstream_gene_variant	MODIFIER	ML0012	gene13	transcript	TRANSCRIPT_gene13	protein_coding		c.-194C>T					194		GT:GQ:PL:DP:AD	.	.	.	.	.	.	.	.	.	.	.	.	.	.	.	.	.	.	.	.	.	.	.	.	.	.
NC_002677.1	17173	.	G	A	284.41	.	A	upstream_gene_variant	MODIFIER	pabA	gene16	transcript	TRANSCRIPT_gene16	protein_coding		c.-1152G>A					1152		GT:GQ:PL:DP:AD	.	.	.	.	.	.	.	.	.	.	.	.	.	.	.	.	.	.	.	.	.	.	.	.	.	.
NC_002677.1	17173	.	G	A	284.41	.	A	downstream_gene_variant	MODIFIER	ileT	gene7	transcript	rna0	protein_coding		c.*4903G>A					4903	WARNING_TRANSCRIPT_MULTIPLE_STOP_CODONS	GT:GQ:PL:DP:AD	.	.	.	.	.	.	.	.	.	.	.	.	.	.	.	.	.	.	.	.	.	.	.	.	.	.
NC_002677.1	17173	.	G	A	284.41	.	A	downstream_gene_variant	MODIFIER	alaT	gene8	transcript	rna1	protein_coding		c.*4694G>A					4694	WARNING_TRANSCRIPT_INCOMPLETE	GT:GQ:PL:DP:AD	.	.	.	.	.	.	.	.	.	.	.	.	.	.	.	.	.	.	.	.	.	.	.	.	.	.
NC_002677.1	17173	.	G	A	284.41	.	A	downstream_gene_variant	MODIFIER	ML0009	gene10	transcript	TRANSCRIPT_gene10	protein_coding		c.*3207G>A					3207		GT:GQ:PL:DP:AD	.	.	.	.	.	.	.	.	.	.	.	.	.	.	.	.	.	.	.	.	.	.	.	.	.	.
NC_002677.1	17173	.	G	A	284.41	.	A	downstream_gene_variant	MODIFIER	ppiA	gene12	transcript	TRANSCRIPT_gene12	protein_coding		c.*632G>A					632		GT:GQ:PL:DP:AD	.	.	.	.	.	.	.	.	.	.	.	.	.	.	.	.	.	.	.	.	.	.	.	.	.	.
NC_002677.1	17173	.	G	A	284.41	.	A	downstream_gene_variant	MODIFIER	pknB	gene17	transcript	TRANSCRIPT_gene17	protein_coding		c.*1828C>T					1828		GT:GQ:PL:DP:AD	.	.	.	.	.	.	.	.	.	.	.	.	.	.	.	.	.	.	.	.	.	.	.	.	.	.
NC_002677.1	17173	.	G	A	284.41	.	A	downstream_gene_variant	MODIFIER	pknA	gene18	transcript	TRANSCRIPT_gene18	protein_coding		c.*3706C>T					3706		GT:GQ:PL:DP:AD	.	.	.	.	.	.	.	.	.	.	.	.	.	.	.	.	.	.	.	.	.	.	.	.	.	.
NC_002677.1	17224	.	T	G	48.74	.	G	missense_variant	MODERATE	ML0013	gene14	transcript	TRANSCRIPT_gene14	protein_coding	1/1	c.192A>C	p.Leu64Phe	192/282	192/282	64/93			GT:PL:AD:DP:GQ	.	.	.	.	.	.	.	.	.	.	.	1/1:76,6,0:0,2:2:6	.	.	.	.	.	.	.	.	.	.	.	.	.	.
NC_002677.1	17224	.	T	G	48.74	.	G	upstream_gene_variant	MODIFIER	ML0008	gene9	transcript	TRANSCRIPT_gene9	protein_coding		c.-3994A>C					3994		GT:PL:AD:DP:GQ	.	.	.	.	.	.	.	.	.	.	.	1/1:76,6,0:0,2:2:6	.	.	.	.	.	.	.	.	.	.	.	.	.	.
NC_002677.1	17224	.	T	G	48.74	.	G	upstream_gene_variant	MODIFIER	ML0012	gene13	transcript	TRANSCRIPT_gene13	protein_coding		c.-245A>C					245		GT:PL:AD:DP:GQ	.	.	.	.	.	.	.	.	.	.	.	1/1:76,6,0:0,2:2:6	.	.	.	.	.	.	.	.	.	.	.	.	.	.
NC_002677.1	17224	.	T	G	48.74	.	G	upstream_gene_variant	MODIFIER	pabA	gene16	transcript	TRANSCRIPT_gene16	protein_coding		c.-1101T>G					1101		GT:PL:AD:DP:GQ	.	.	.	.	.	.	.	.	.	.	.	1/1:76,6,0:0,2:2:6	.	.	.	.	.	.	.	.	.	.	.	.	.	.
NC_002677.1	17224	.	T	G	48.74	.	G	downstream_gene_variant	MODIFIER	ileT	gene7	transcript	rna0	protein_coding		c.*4954T>G					4954	WARNING_TRANSCRIPT_MULTIPLE_STOP_CODONS	GT:PL:AD:DP:GQ	.	.	.	.	.	.	.	.	.	.	.	1/1:76,6,0:0,2:2:6	.	.	.	.	.	.	.	.	.	.	.	.	.	.
NC_002677.1	17224	.	T	G	48.74	.	G	downstream_gene_variant	MODIFIER	alaT	gene8	transcript	rna1	protein_coding		c.*4745T>G					4745	WARNING_TRANSCRIPT_INCOMPLETE	GT:PL:AD:DP:GQ	.	.	.	.	.	.	.	.	.	.	.	1/1:76,6,0:0,2:2:6	.	.	.	.	.	.	.	.	.	.	.	.	.	.
NC_002677.1	17224	.	T	G	48.74	.	G	downstream_gene_variant	MODIFIER	ML0009	gene10	transcript	TRANSCRIPT_gene10	protein_coding		c.*3258T>G					3258		GT:PL:AD:DP:GQ	.	.	.	.	.	.	.	.	.	.	.	1/1:76,6,0:0,2:2:6	.	.	.	.	.	.	.	.	.	.	.	.	.	.
NC_002677.1	17224	.	T	G	48.74	.	G	downstream_gene_variant	MODIFIER	ppiA	gene12	transcript	TRANSCRIPT_gene12	protein_coding		c.*683T>G					683		GT:PL:AD:DP:GQ	.	.	.	.	.	.	.	.	.	.	.	1/1:76,6,0:0,2:2:6	.	.	.	.	.	.	.	.	.	.	.	.	.	.
NC_002677.1	17224	.	T	G	48.74	.	G	downstream_gene_variant	MODIFIER	pknB	gene17	transcript	TRANSCRIPT_gene17	protein_coding		c.*1777A>C					1777		GT:PL:AD:DP:GQ	.	.	.	.	.	.	.	.	.	.	.	1/1:76,6,0:0,2:2:6	.	.	.	.	.	.	.	.	.	.	.	.	.	.
NC_002677.1	17224	.	T	G	48.74	.	G	downstream_gene_variant	MODIFIER	pknA	gene18	transcript	TRANSCRIPT_gene18	protein_coding		c.*3655A>C					3655		GT:PL:AD:DP:GQ	.	.	.	.	.	.	.	.	.	.	.	1/1:76,6,0:0,2:2:6	.	.	.	.	.	.	.	.	.	.	.	.	.	.
NC_002677.1	17224	.	T	G	48.74	.	G	downstream_gene_variant	MODIFIER	pbpA	gene19	transcript	TRANSCRIPT_gene19	protein_coding		c.*4965A>C					4965		GT:PL:AD:DP:GQ	.	.	.	.	.	.	.	.	.	.	.	1/1:76,6,0:0,2:2:6	.	.	.	.	.	.	.	.	.	.	.	.	.	.
NC_002677.1	17278	.	G	A	963.77	.	A	synonymous_variant	LOW	ML0013	gene14	transcript	TRANSCRIPT_gene14	protein_coding	1/1	c.138C>T	p.Val46Val	138/282	138/282	46/93			GT:PL:DP:AD:GQ	.	.	.	.	.	.	.	.	.	.	.	.	.	.	.	.	.	.	.	.	.	.	.	.	.	.
NC_002677.1	17278	.	G	A	963.77	.	A	upstream_gene_variant	MODIFIER	ML0008	gene9	transcript	TRANSCRIPT_gene9	protein_coding		c.-4048C>T					4048		GT:PL:DP:AD:GQ	.	.	.	.	.	.	.	.	.	.	.	.	.	.	.	.	.	.	.	.	.	.	.	.	.	.
NC_002677.1	17278	.	G	A	963.77	.	A	upstream_gene_variant	MODIFIER	ML0012	gene13	transcript	TRANSCRIPT_gene13	protein_coding		c.-299C>T					299		GT:PL:DP:AD:GQ	.	.	.	.	.	.	.	.	.	.	.	.	.	.	.	.	.	.	.	.	.	.	.	.	.	.
NC_002677.1	17278	.	G	A	963.77	.	A	upstream_gene_variant	MODIFIER	pabA	gene16	transcript	TRANSCRIPT_gene16	protein_coding		c.-1047G>A					1047		GT:PL:DP:AD:GQ	.	.	.	.	.	.	.	.	.	.	.	.	.	.	.	.	.	.	.	.	.	.	.	.	.	.
NC_002677.1	17278	.	G	A	963.77	.	A	downstream_gene_variant	MODIFIER	alaT	gene8	transcript	rna1	protein_coding		c.*4799G>A					4799	WARNING_TRANSCRIPT_INCOMPLETE	GT:PL:DP:AD:GQ	.	.	.	.	.	.	.	.	.	.	.	.	.	.	.	.	.	.	.	.	.	.	.	.	.	.
NC_002677.1	17278	.	G	A	963.77	.	A	downstream_gene_variant	MODIFIER	ML0009	gene10	transcript	TRANSCRIPT_gene10	protein_coding		c.*3312G>A					3312		GT:PL:DP:AD:GQ	.	.	.	.	.	.	.	.	.	.	.	.	.	.	.	.	.	.	.	.	.	.	.	.	.	.
NC_002677.1	17278	.	G	A	963.77	.	A	downstream_gene_variant	MODIFIER	ppiA	gene12	transcript	TRANSCRIPT_gene12	protein_coding		c.*737G>A					737		GT:PL:DP:AD:GQ	.	.	.	.	.	.	.	.	.	.	.	.	.	.	.	.	.	.	.	.	.	.	.	.	.	.
NC_002677.1	17278	.	G	A	963.77	.	A	downstream_gene_variant	MODIFIER	pknB	gene17	transcript	TRANSCRIPT_gene17	protein_coding		c.*1723C>T					1723		GT:PL:DP:AD:GQ	.	.	.	.	.	.	.	.	.	.	.	.	.	.	.	.	.	.	.	.	.	.	.	.	.	.
NC_002677.1	17278	.	G	A	963.77	.	A	downstream_gene_variant	MODIFIER	pknA	gene18	transcript	TRANSCRIPT_gene18	protein_coding		c.*3601C>T					3601		GT:PL:DP:AD:GQ	.	.	.	.	.	.	.	.	.	.	.	.	.	.	.	.	.	.	.	.	.	.	.	.	.	.
NC_002677.1	17278	.	G	A	963.77	.	A	downstream_gene_variant	MODIFIER	pbpA	gene19	transcript	TRANSCRIPT_gene19	protein_coding		c.*4911C>T					4911		GT:PL:DP:AD:GQ	.	.	.	.	.	.	.	.	.	.	.	.	.	.	.	.	.	.	.	.	.	.	.	.	.	.
NC_002677.1	17427	.	G	A	2265.77	.	A	upstream_gene_variant	MODIFIER	ML0008	gene9	transcript	TRANSCRIPT_gene9	protein_coding		c.-4197C>T					4197		GT:DP:AD:PL:GQ	.	.	.	.	.	.	.	.	.	.	.	.	.	.	.	.	.	.	.	.	.	.	.	.	.	.
NC_002677.1	17427	.	G	A	2265.77	.	A	upstream_gene_variant	MODIFIER	ML0012	gene13	transcript	TRANSCRIPT_gene13	protein_coding		c.-448C>T					448		GT:DP:AD:PL:GQ	.	.	.	.	.	.	.	.	.	.	.	.	.	.	.	.	.	.	.	.	.	.	.	.	.	.
NC_002677.1	17427	.	G	A	2265.77	.	A	upstream_gene_variant	MODIFIER	ML0013	gene14	transcript	TRANSCRIPT_gene14	protein_coding		c.-12C>T					12		GT:DP:AD:PL:GQ	.	.	.	.	.	.	.	.	.	.	.	.	.	.	.	.	.	.	.	.	.	.	.	.	.	.
NC_002677.1	17427	.	G	A	2265.77	.	A	upstream_gene_variant	MODIFIER	pabA	gene16	transcript	TRANSCRIPT_gene16	protein_coding		c.-898G>A					898		GT:DP:AD:PL:GQ	.	.	.	.	.	.	.	.	.	.	.	.	.	.	.	.	.	.	.	.	.	.	.	.	.	.
NC_002677.1	17427	.	G	A	2265.77	.	A	downstream_gene_variant	MODIFIER	alaT	gene8	transcript	rna1	protein_coding		c.*4948G>A					4948	WARNING_TRANSCRIPT_INCOMPLETE	GT:DP:AD:PL:GQ	.	.	.	.	.	.	.	.	.	.	.	.	.	.	.	.	.	.	.	.	.	.	.	.	.	.
NC_002677.1	17427	.	G	A	2265.77	.	A	downstream_gene_variant	MODIFIER	ML0009	gene10	transcript	TRANSCRIPT_gene10	protein_coding		c.*3461G>A					3461		GT:DP:AD:PL:GQ	.	.	.	.	.	.	.	.	.	.	.	.	.	.	.	.	.	.	.	.	.	.	.	.	.	.
NC_002677.1	17427	.	G	A	2265.77	.	A	downstream_gene_variant	MODIFIER	ppiA	gene12	transcript	TRANSCRIPT_gene12	protein_coding		c.*886G>A					886		GT:DP:AD:PL:GQ	.	.	.	.	.	.	.	.	.	.	.	.	.	.	.	.	.	.	.	.	.	.	.	.	.	.
NC_002677.1	17427	.	G	A	2265.77	.	A	downstream_gene_variant	MODIFIER	pknB	gene17	transcript	TRANSCRIPT_gene17	protein_coding		c.*1574C>T					1574		GT:DP:AD:PL:GQ	.	.	.	.	.	.	.	.	.	.	.	.	.	.	.	.	.	.	.	.	.	.	.	.	.	.
NC_002677.1	17427	.	G	A	2265.77	.	A	downstream_gene_variant	MODIFIER	pknA	gene18	transcript	TRANSCRIPT_gene18	protein_coding		c.*3452C>T					3452		GT:DP:AD:PL:GQ	.	.	.	.	.	.	.	.	.	.	.	.	.	.	.	.	.	.	.	.	.	.	.	.	.	.
NC_002677.1	17427	.	G	A	2265.77	.	A	downstream_gene_variant	MODIFIER	pbpA	gene19	transcript	TRANSCRIPT_gene19	protein_coding		c.*4762C>T					4762		GT:DP:AD:PL:GQ	.	.	.	.	.	.	.	.	.	.	.	.	.	.	.	.	.	.	.	.	.	.	.	.	.	.
NC_002677.1	17427	.	G	A	2265.77	.	A	intergenic_region	MODIFIER	ML0013-ML0014	gene14-gene15	intergenic_region	gene14-gene15			n.17427G>A							GT:DP:AD:PL:GQ	.	.	.	.	.	.	.	.	.	.	.	.	.	.	.	.	.	.	.	.	.	.	.	.	.	.
NC_002677.1	17669	.	C	T	700.73	.	T	upstream_gene_variant	MODIFIER	ML0008	gene9	transcript	TRANSCRIPT_gene9	protein_coding		c.-4439G>A					4439		GT:GQ:PL:AD:DP	.	.	.	.	.	.	.	1/1:9:120,9,0:0,3:3	.	.	.	.	1/1:48:621,48,0:0,17:17	.	0/1:32:488,0,32:2,14:16	.	1/1:6:79,6,0:0,3:3	.	.	.	.	.	.	.	.	.
NC_002677.1	17669	.	C	T	700.73	.	T	upstream_gene_variant	MODIFIER	ML0012	gene13	transcript	TRANSCRIPT_gene13	protein_coding		c.-690G>A					690		GT:GQ:PL:AD:DP	.	.	.	.	.	.	.	1/1:9:120,9,0:0,3:3	.	.	.	.	1/1:48:621,48,0:0,17:17	.	0/1:32:488,0,32:2,14:16	.	1/1:6:79,6,0:0,3:3	.	.	.	.	.	.	.	.	.
NC_002677.1	17669	.	C	T	700.73	.	T	upstream_gene_variant	MODIFIER	ML0013	gene14	transcript	TRANSCRIPT_gene14	protein_coding		c.-254G>A					254		GT:GQ:PL:AD:DP	.	.	.	.	.	.	.	1/1:9:120,9,0:0,3:3	.	.	.	.	1/1:48:621,48,0:0,17:17	.	0/1:32:488,0,32:2,14:16	.	1/1:6:79,6,0:0,3:3	.	.	.	.	.	.	.	.	.
NC_002677.1	17669	.	C	T	700.73	.	T	upstream_gene_variant	MODIFIER	pabA	gene16	transcript	TRANSCRIPT_gene16	protein_coding		c.-656C>T					656		GT:GQ:PL:AD:DP	.	.	.	.	.	.	.	1/1:9:120,9,0:0,3:3	.	.	.	.	1/1:48:621,48,0:0,17:17	.	0/1:32:488,0,32:2,14:16	.	1/1:6:79,6,0:0,3:3	.	.	.	.	.	.	.	.	.
NC_002677.1	17669	.	C	T	700.73	.	T	downstream_gene_variant	MODIFIER	ML0009	gene10	transcript	TRANSCRIPT_gene10	protein_coding		c.*3703C>T					3703		GT:GQ:PL:AD:DP	.	.	.	.	.	.	.	1/1:9:120,9,0:0,3:3	.	.	.	.	1/1:48:621,48,0:0,17:17	.	0/1:32:488,0,32:2,14:16	.	1/1:6:79,6,0:0,3:3	.	.	.	.	.	.	.	.	.
NC_002677.1	17669	.	C	T	700.73	.	T	downstream_gene_variant	MODIFIER	ppiA	gene12	transcript	TRANSCRIPT_gene12	protein_coding		c.*1128C>T					1128		GT:GQ:PL:AD:DP	.	.	.	.	.	.	.	1/1:9:120,9,0:0,3:3	.	.	.	.	1/1:48:621,48,0:0,17:17	.	0/1:32:488,0,32:2,14:16	.	1/1:6:79,6,0:0,3:3	.	.	.	.	.	.	.	.	.
NC_002677.1	17669	.	C	T	700.73	.	T	downstream_gene_variant	MODIFIER	pknB	gene17	transcript	TRANSCRIPT_gene17	protein_coding		c.*1332G>A					1332		GT:GQ:PL:AD:DP	.	.	.	.	.	.	.	1/1:9:120,9,0:0,3:3	.	.	.	.	1/1:48:621,48,0:0,17:17	.	0/1:32:488,0,32:2,14:16	.	1/1:6:79,6,0:0,3:3	.	.	.	.	.	.	.	.	.
NC_002677.1	17669	.	C	T	700.73	.	T	downstream_gene_variant	MODIFIER	pknA	gene18	transcript	TRANSCRIPT_gene18	protein_coding		c.*3210G>A					3210		GT:GQ:PL:AD:DP	.	.	.	.	.	.	.	1/1:9:120,9,0:0,3:3	.	.	.	.	1/1:48:621,48,0:0,17:17	.	0/1:32:488,0,32:2,14:16	.	1/1:6:79,6,0:0,3:3	.	.	.	.	.	.	.	.	.
NC_002677.1	17669	.	C	T	700.73	.	T	downstream_gene_variant	MODIFIER	pbpA	gene19	transcript	TRANSCRIPT_gene19	protein_coding		c.*4520G>A					4520		GT:GQ:PL:AD:DP	.	.	.	.	.	.	.	1/1:9:120,9,0:0,3:3	.	.	.	.	1/1:48:621,48,0:0,17:17	.	0/1:32:488,0,32:2,14:16	.	1/1:6:79,6,0:0,3:3	.	.	.	.	.	.	.	.	.
NC_002677.1	17669	.	C	T	700.73	.	T	intragenic_variant	MODIFIER	ML0014	gene15	gene_variant	gene15			n.17669C>T							GT:GQ:PL:AD:DP	.	.	.	.	.	.	.	1/1:9:120,9,0:0,3:3	.	.	.	.	1/1:48:621,48,0:0,17:17	.	0/1:32:488,0,32:2,14:16	.	1/1:6:79,6,0:0,3:3	.	.	.	.	.	.	.	.	.
NC_002677.1	17895	.	G	A	4395.77	.	A	upstream_gene_variant	MODIFIER	ML0008	gene9	transcript	TRANSCRIPT_gene9	protein_coding		c.-4665C>T					4665		GT:GQ:DP:AD:PL	.	.	.	.	.	.	.	.	.	.	.	.	.	.	.	.	.	.	.	.	.	.	.	.	.	.
NC_002677.1	17895	.	G	A	4395.77	.	A	upstream_gene_variant	MODIFIER	ML0012	gene13	transcript	TRANSCRIPT_gene13	protein_coding		c.-916C>T					916		GT:GQ:DP:AD:PL	.	.	.	.	.	.	.	.	.	.	.	.	.	.	.	.	.	.	.	.	.	.	.	.	.	.
NC_002677.1	17895	.	G	A	4395.77	.	A	upstream_gene_variant	MODIFIER	ML0013	gene14	transcript	TRANSCRIPT_gene14	protein_coding		c.-480C>T					480		GT:GQ:DP:AD:PL	.	.	.	.	.	.	.	.	.	.	.	.	.	.	.	.	.	.	.	.	.	.	.	.	.	.
NC_002677.1	17895	.	G	A	4395.77	.	A	upstream_gene_variant	MODIFIER	pabA	gene16	transcript	TRANSCRIPT_gene16	protein_coding		c.-430G>A					430		GT:GQ:DP:AD:PL	.	.	.	.	.	.	.	.	.	.	.	.	.	.	.	.	.	.	.	.	.	.	.	.	.	.
NC_002677.1	17895	.	G	A	4395.77	.	A	downstream_gene_variant	MODIFIER	ML0009	gene10	transcript	TRANSCRIPT_gene10	protein_coding		c.*3929G>A					3929		GT:GQ:DP:AD:PL	.	.	.	.	.	.	.	.	.	.	.	.	.	.	.	.	.	.	.	.	.	.	.	.	.	.
NC_002677.1	17895	.	G	A	4395.77	.	A	downstream_gene_variant	MODIFIER	ppiA	gene12	transcript	TRANSCRIPT_gene12	protein_coding		c.*1354G>A					1354		GT:GQ:DP:AD:PL	.	.	.	.	.	.	.	.	.	.	.	.	.	.	.	.	.	.	.	.	.	.	.	.	.	.
NC_002677.1	17895	.	G	A	4395.77	.	A	downstream_gene_variant	MODIFIER	pknB	gene17	transcript	TRANSCRIPT_gene17	protein_coding		c.*1106C>T					1106		GT:GQ:DP:AD:PL	.	.	.	.	.	.	.	.	.	.	.	.	.	.	.	.	.	.	.	.	.	.	.	.	.	.
NC_002677.1	17895	.	G	A	4395.77	.	A	downstream_gene_variant	MODIFIER	pknA	gene18	transcript	TRANSCRIPT_gene18	protein_coding		c.*2984C>T					2984		GT:GQ:DP:AD:PL	.	.	.	.	.	.	.	.	.	.	.	.	.	.	.	.	.	.	.	.	.	.	.	.	.	.
NC_002677.1	17895	.	G	A	4395.77	.	A	downstream_gene_variant	MODIFIER	pbpA	gene19	transcript	TRANSCRIPT_gene19	protein_coding		c.*4294C>T					4294		GT:GQ:DP:AD:PL	.	.	.	.	.	.	.	.	.	.	.	.	.	.	.	.	.	.	.	.	.	.	.	.	.	.
NC_002677.1	17895	.	G	A	4395.77	.	A	intragenic_variant	MODIFIER	ML0014	gene15	gene_variant	gene15			n.17895G>A							GT:GQ:DP:AD:PL	.	.	.	.	.	.	.	.	.	.	.	.	.	.	.	.	.	.	.	.	.	.	.	.	.	.
NC_002677.1	17925	.	A	T	58.05	LowQual	T	upstream_gene_variant	MODIFIER	ML0008	gene9	transcript	TRANSCRIPT_gene9	protein_coding		c.-4695T>A					4695		GT:GQ:PL:DP:AD	.	0/1:99:238,0,419:23:14,9	.	.	.	1/1:3:40,3,0:1:0,1	.	.	.	.	.	0/1:31:67,0,31:3:1,2	.	.	.	.	.	.	0/1:34:34,0,34:2:1,1	.	.	.	.	.	.	.
NC_002677.1	17925	.	A	T	58.05	LowQual	T	upstream_gene_variant	MODIFIER	ML0012	gene13	transcript	TRANSCRIPT_gene13	protein_coding		c.-946T>A					946		GT:GQ:PL:DP:AD	.	0/1:99:238,0,419:23:14,9	.	.	.	1/1:3:40,3,0:1:0,1	.	.	.	.	.	0/1:31:67,0,31:3:1,2	.	.	.	.	.	.	0/1:34:34,0,34:2:1,1	.	.	.	.	.	.	.
NC_002677.1	17925	.	A	T	58.05	LowQual	T	upstream_gene_variant	MODIFIER	ML0013	gene14	transcript	TRANSCRIPT_gene14	protein_coding		c.-510T>A					510		GT:GQ:PL:DP:AD	.	0/1:99:238,0,419:23:14,9	.	.	.	1/1:3:40,3,0:1:0,1	.	.	.	.	.	0/1:31:67,0,31:3:1,2	.	.	.	.	.	.	0/1:34:34,0,34:2:1,1	.	.	.	.	.	.	.
NC_002677.1	17925	.	A	T	58.05	LowQual	T	upstream_gene_variant	MODIFIER	pabA	gene16	transcript	TRANSCRIPT_gene16	protein_coding		c.-400A>T					400		GT:GQ:PL:DP:AD	.	0/1:99:238,0,419:23:14,9	.	.	.	1/1:3:40,3,0:1:0,1	.	.	.	.	.	0/1:31:67,0,31:3:1,2	.	.	.	.	.	.	0/1:34:34,0,34:2:1,1	.	.	.	.	.	.	.
NC_002677.1	17925	.	A	T	58.05	LowQual	T	downstream_gene_variant	MODIFIER	ML0009	gene10	transcript	TRANSCRIPT_gene10	protein_coding		c.*3959A>T					3959		GT:GQ:PL:DP:AD	.	0/1:99:238,0,419:23:14,9	.	.	.	1/1:3:40,3,0:1:0,1	.	.	.	.	.	0/1:31:67,0,31:3:1,2	.	.	.	.	.	.	0/1:34:34,0,34:2:1,1	.	.	.	.	.	.	.
NC_002677.1	17925	.	A	T	58.05	LowQual	T	downstream_gene_variant	MODIFIER	ppiA	gene12	transcript	TRANSCRIPT_gene12	protein_coding		c.*1384A>T					1384		GT:GQ:PL:DP:AD	.	0/1:99:238,0,419:23:14,9	.	.	.	1/1:3:40,3,0:1:0,1	.	.	.	.	.	0/1:31:67,0,31:3:1,2	.	.	.	.	.	.	0/1:34:34,0,34:2:1,1	.	.	.	.	.	.	.
NC_002677.1	17925	.	A	T	58.05	LowQual	T	downstream_gene_variant	MODIFIER	pknB	gene17	transcript	TRANSCRIPT_gene17	protein_coding		c.*1076T>A					1076		GT:GQ:PL:DP:AD	.	0/1:99:238,0,419:23:14,9	.	.	.	1/1:3:40,3,0:1:0,1	.	.	.	.	.	0/1:31:67,0,31:3:1,2	.	.	.	.	.	.	0/1:34:34,0,34:2:1,1	.	.	.	.	.	.	.
NC_002677.1	17925	.	A	T	58.05	LowQual	T	downstream_gene_variant	MODIFIER	pknA	gene18	transcript	TRANSCRIPT_gene18	protein_coding		c.*2954T>A					2954		GT:GQ:PL:DP:AD	.	0/1:99:238,0,419:23:14,9	.	.	.	1/1:3:40,3,0:1:0,1	.	.	.	.	.	0/1:31:67,0,31:3:1,2	.	.	.	.	.	.	0/1:34:34,0,34:2:1,1	.	.	.	.	.	.	.
NC_002677.1	17925	.	A	T	58.05	LowQual	T	downstream_gene_variant	MODIFIER	pbpA	gene19	transcript	TRANSCRIPT_gene19	protein_coding		c.*4264T>A					4264		GT:GQ:PL:DP:AD	.	0/1:99:238,0,419:23:14,9	.	.	.	1/1:3:40,3,0:1:0,1	.	.	.	.	.	0/1:31:67,0,31:3:1,2	.	.	.	.	.	.	0/1:34:34,0,34:2:1,1	.	.	.	.	.	.	.
NC_002677.1	17925	.	A	T	58.05	LowQual	T	intragenic_variant	MODIFIER	ML0014	gene15	gene_variant	gene15			n.17925A>T							GT:GQ:PL:DP:AD	.	0/1:99:238,0,419:23:14,9	.	.	.	1/1:3:40,3,0:1:0,1	.	.	.	.	.	0/1:31:67,0,31:3:1,2	.	.	.	.	.	.	0/1:34:34,0,34:2:1,1	.	.	.	.	.	.	.
NC_002677.1	17928	.	G	A	54.72	LowQual	A	upstream_gene_variant	MODIFIER	ML0008	gene9	transcript	TRANSCRIPT_gene9	protein_coding		c.-4698C>T					4698		GT:DP:AD:PL:GQ	.	0/1:32:24,8:174,0,798:99	.	0/1:2:1,1:34,0,24:24	1/1:1:0,1:40,3,0:3	.	0/1:20:13,7:191,0,459:99	.	.	.	1/1:1:0,1:40,3,0:3	0/1:3:2,1:31,0,67:31	.	.	.	.	.	.	0/1:2:1,1:30,0,34:30	.	.	.	.	.	.	.
NC_002677.1	17928	.	G	A	54.72	LowQual	A	upstream_gene_variant	MODIFIER	ML0012	gene13	transcript	TRANSCRIPT_gene13	protein_coding		c.-949C>T					949		GT:DP:AD:PL:GQ	.	0/1:32:24,8:174,0,798:99	.	0/1:2:1,1:34,0,24:24	1/1:1:0,1:40,3,0:3	.	0/1:20:13,7:191,0,459:99	.	.	.	1/1:1:0,1:40,3,0:3	0/1:3:2,1:31,0,67:31	.	.	.	.	.	.	0/1:2:1,1:30,0,34:30	.	.	.	.	.	.	.
NC_002677.1	17928	.	G	A	54.72	LowQual	A	upstream_gene_variant	MODIFIER	ML0013	gene14	transcript	TRANSCRIPT_gene14	protein_coding		c.-513C>T					513		GT:DP:AD:PL:GQ	.	0/1:32:24,8:174,0,798:99	.	0/1:2:1,1:34,0,24:24	1/1:1:0,1:40,3,0:3	.	0/1:20:13,7:191,0,459:99	.	.	.	1/1:1:0,1:40,3,0:3	0/1:3:2,1:31,0,67:31	.	.	.	.	.	.	0/1:2:1,1:30,0,34:30	.	.	.	.	.	.	.
NC_002677.1	17928	.	G	A	54.72	LowQual	A	upstream_gene_variant	MODIFIER	pabA	gene16	transcript	TRANSCRIPT_gene16	protein_coding		c.-397G>A					397		GT:DP:AD:PL:GQ	.	0/1:32:24,8:174,0,798:99	.	0/1:2:1,1:34,0,24:24	1/1:1:0,1:40,3,0:3	.	0/1:20:13,7:191,0,459:99	.	.	.	1/1:1:0,1:40,3,0:3	0/1:3:2,1:31,0,67:31	.	.	.	.	.	.	0/1:2:1,1:30,0,34:30	.	.	.	.	.	.	.
NC_002677.1	17928	.	G	A	54.72	LowQual	A	downstream_gene_variant	MODIFIER	ML0009	gene10	transcript	TRANSCRIPT_gene10	protein_coding		c.*3962G>A					3962		GT:DP:AD:PL:GQ	.	0/1:32:24,8:174,0,798:99	.	0/1:2:1,1:34,0,24:24	1/1:1:0,1:40,3,0:3	.	0/1:20:13,7:191,0,459:99	.	.	.	1/1:1:0,1:40,3,0:3	0/1:3:2,1:31,0,67:31	.	.	.	.	.	.	0/1:2:1,1:30,0,34:30	.	.	.	.	.	.	.
NC_002677.1	17928	.	G	A	54.72	LowQual	A	downstream_gene_variant	MODIFIER	ppiA	gene12	transcript	TRANSCRIPT_gene12	protein_coding		c.*1387G>A					1387		GT:DP:AD:PL:GQ	.	0/1:32:24,8:174,0,798:99	.	0/1:2:1,1:34,0,24:24	1/1:1:0,1:40,3,0:3	.	0/1:20:13,7:191,0,459:99	.	.	.	1/1:1:0,1:40,3,0:3	0/1:3:2,1:31,0,67:31	.	.	.	.	.	.	0/1:2:1,1:30,0,34:30	.	.	.	.	.	.	.
NC_002677.1	17928	.	G	A	54.72	LowQual	A	downstream_gene_variant	MODIFIER	pknB	gene17	transcript	TRANSCRIPT_gene17	protein_coding		c.*1073C>T					1073		GT:DP:AD:PL:GQ	.	0/1:32:24,8:174,0,798:99	.	0/1:2:1,1:34,0,24:24	1/1:1:0,1:40,3,0:3	.	0/1:20:13,7:191,0,459:99	.	.	.	1/1:1:0,1:40,3,0:3	0/1:3:2,1:31,0,67:31	.	.	.	.	.	.	0/1:2:1,1:30,0,34:30	.	.	.	.	.	.	.
NC_002677.1	17928	.	G	A	54.72	LowQual	A	downstream_gene_variant	MODIFIER	pknA	gene18	transcript	TRANSCRIPT_gene18	protein_coding		c.*2951C>T					2951		GT:DP:AD:PL:GQ	.	0/1:32:24,8:174,0,798:99	.	0/1:2:1,1:34,0,24:24	1/1:1:0,1:40,3,0:3	.	0/1:20:13,7:191,0,459:99	.	.	.	1/1:1:0,1:40,3,0:3	0/1:3:2,1:31,0,67:31	.	.	.	.	.	.	0/1:2:1,1:30,0,34:30	.	.	.	.	.	.	.
NC_002677.1	17928	.	G	A	54.72	LowQual	A	downstream_gene_variant	MODIFIER	pbpA	gene19	transcript	TRANSCRIPT_gene19	protein_coding		c.*4261C>T					4261		GT:DP:AD:PL:GQ	.	0/1:32:24,8:174,0,798:99	.	0/1:2:1,1:34,0,24:24	1/1:1:0,1:40,3,0:3	.	0/1:20:13,7:191,0,459:99	.	.	.	1/1:1:0,1:40,3,0:3	0/1:3:2,1:31,0,67:31	.	.	.	.	.	.	0/1:2:1,1:30,0,34:30	.	.	.	.	.	.	.
NC_002677.1	17928	.	G	A	54.72	LowQual	A	intragenic_variant	MODIFIER	ML0014	gene15	gene_variant	gene15			n.17928G>A							GT:DP:AD:PL:GQ	.	0/1:32:24,8:174,0,798:99	.	0/1:2:1,1:34,0,24:24	1/1:1:0,1:40,3,0:3	.	0/1:20:13,7:191,0,459:99	.	.	.	1/1:1:0,1:40,3,0:3	0/1:3:2,1:31,0,67:31	.	.	.	.	.	.	0/1:2:1,1:30,0,34:30	.	.	.	.	.	.	.
NC_002677.1	17935	.	T	C	1326.27	.	C	upstream_gene_variant	MODIFIER	ML0008	gene9	transcript	TRANSCRIPT_gene9	protein_coding		c.-4705A>G					4705		GT:GQ:DP:AD:PL	.	.	.	.	.	.	.	.	.	.	.	.	.	.	.	.	.	.	.	.	.	.	.	.	.	.
NC_002677.1	17935	.	T	C	1326.27	.	C	upstream_gene_variant	MODIFIER	ML0012	gene13	transcript	TRANSCRIPT_gene13	protein_coding		c.-956A>G					956		GT:GQ:DP:AD:PL	.	.	.	.	.	.	.	.	.	.	.	.	.	.	.	.	.	.	.	.	.	.	.	.	.	.
NC_002677.1	17935	.	T	C	1326.27	.	C	upstream_gene_variant	MODIFIER	ML0013	gene14	transcript	TRANSCRIPT_gene14	protein_coding		c.-520A>G					520		GT:GQ:DP:AD:PL	.	.	.	.	.	.	.	.	.	.	.	.	.	.	.	.	.	.	.	.	.	.	.	.	.	.
NC_002677.1	17935	.	T	C	1326.27	.	C	upstream_gene_variant	MODIFIER	pabA	gene16	transcript	TRANSCRIPT_gene16	protein_coding		c.-390T>C					390		GT:GQ:DP:AD:PL	.	.	.	.	.	.	.	.	.	.	.	.	.	.	.	.	.	.	.	.	.	.	.	.	.	.
NC_002677.1	17935	.	T	C	1326.27	.	C	downstream_gene_variant	MODIFIER	ML0009	gene10	transcript	TRANSCRIPT_gene10	protein_coding		c.*3969T>C					3969		GT:GQ:DP:AD:PL	.	.	.	.	.	.	.	.	.	.	.	.	.	.	.	.	.	.	.	.	.	.	.	.	.	.
NC_002677.1	17935	.	T	C	1326.27	.	C	downstream_gene_variant	MODIFIER	ppiA	gene12	transcript	TRANSCRIPT_gene12	protein_coding		c.*1394T>C					1394		GT:GQ:DP:AD:PL	.	.	.	.	.	.	.	.	.	.	.	.	.	.	.	.	.	.	.	.	.	.	.	.	.	.
NC_002677.1	17935	.	T	C	1326.27	.	C	downstream_gene_variant	MODIFIER	pknB	gene17	transcript	TRANSCRIPT_gene17	protein_coding		c.*1066A>G					1066		GT:GQ:DP:AD:PL	.	.	.	.	.	.	.	.	.	.	.	.	.	.	.	.	.	.	.	.	.	.	.	.	.	.
NC_002677.1	17935	.	T	C	1326.27	.	C	downstream_gene_variant	MODIFIER	pknA	gene18	transcript	TRANSCRIPT_gene18	protein_coding		c.*2944A>G					2944		GT:GQ:DP:AD:PL	.	.	.	.	.	.	.	.	.	.	.	.	.	.	.	.	.	.	.	.	.	.	.	.	.	.
NC_002677.1	17935	.	T	C	1326.27	.	C	downstream_gene_variant	MODIFIER	pbpA	gene19	transcript	TRANSCRIPT_gene19	protein_coding		c.*4254A>G					4254		GT:GQ:DP:AD:PL	.	.	.	.	.	.	.	.	.	.	.	.	.	.	.	.	.	.	.	.	.	.	.	.	.	.
NC_002677.1	17935	.	T	C	1326.27	.	C	intragenic_variant	MODIFIER	ML0014	gene15	gene_variant	gene15			n.17935T>C							GT:GQ:DP:AD:PL	.	.	.	.	.	.	.	.	.	.	.	.	.	.	.	.	.	.	.	.	.	.	.	.	.	.
NC_002677.1	18026	.	C	T	1637.84	.	T	upstream_gene_variant	MODIFIER	ML0008	gene9	transcript	TRANSCRIPT_gene9	protein_coding		c.-4796G>A					4796		GT:GQ:AD:DP:PL	.	.	.	.	.	.	.	.	.	.	.	.	.	.	.	.	.	.	.	.	.	.	.	.	.	.
NC_002677.1	18026	.	C	T	1637.84	.	T	upstream_gene_variant	MODIFIER	ML0012	gene13	transcript	TRANSCRIPT_gene13	protein_coding		c.-1047G>A					1047		GT:GQ:AD:DP:PL	.	.	.	.	.	.	.	.	.	.	.	.	.	.	.	.	.	.	.	.	.	.	.	.	.	.
NC_002677.1	18026	.	C	T	1637.84	.	T	upstream_gene_variant	MODIFIER	ML0013	gene14	transcript	TRANSCRIPT_gene14	protein_coding		c.-611G>A					611		GT:GQ:AD:DP:PL	.	.	.	.	.	.	.	.	.	.	.	.	.	.	.	.	.	.	.	.	.	.	.	.	.	.
NC_002677.1	18026	.	C	T	1637.84	.	T	upstream_gene_variant	MODIFIER	pabA	gene16	transcript	TRANSCRIPT_gene16	protein_coding		c.-299C>T					299		GT:GQ:AD:DP:PL	.	.	.	.	.	.	.	.	.	.	.	.	.	.	.	.	.	.	.	.	.	.	.	.	.	.
NC_002677.1	18026	.	C	T	1637.84	.	T	downstream_gene_variant	MODIFIER	ML0009	gene10	transcript	TRANSCRIPT_gene10	protein_coding		c.*4060C>T					4060		GT:GQ:AD:DP:PL	.	.	.	.	.	.	.	.	.	.	.	.	.	.	.	.	.	.	.	.	.	.	.	.	.	.
NC_002677.1	18026	.	C	T	1637.84	.	T	downstream_gene_variant	MODIFIER	ppiA	gene12	transcript	TRANSCRIPT_gene12	protein_coding		c.*1485C>T					1485		GT:GQ:AD:DP:PL	.	.	.	.	.	.	.	.	.	.	.	.	.	.	.	.	.	.	.	.	.	.	.	.	.	.
NC_002677.1	18026	.	C	T	1637.84	.	T	downstream_gene_variant	MODIFIER	pknB	gene17	transcript	TRANSCRIPT_gene17	protein_coding		c.*975G>A					975		GT:GQ:AD:DP:PL	.	.	.	.	.	.	.	.	.	.	.	.	.	.	.	.	.	.	.	.	.	.	.	.	.	.
NC_002677.1	18026	.	C	T	1637.84	.	T	downstream_gene_variant	MODIFIER	pknA	gene18	transcript	TRANSCRIPT_gene18	protein_coding		c.*2853G>A					2853		GT:GQ:AD:DP:PL	.	.	.	.	.	.	.	.	.	.	.	.	.	.	.	.	.	.	.	.	.	.	.	.	.	.
NC_002677.1	18026	.	C	T	1637.84	.	T	downstream_gene_variant	MODIFIER	pbpA	gene19	transcript	TRANSCRIPT_gene19	protein_coding		c.*4163G>A					4163		GT:GQ:AD:DP:PL	.	.	.	.	.	.	.	.	.	.	.	.	.	.	.	.	.	.	.	.	.	.	.	.	.	.
NC_002677.1	18026	.	C	T	1637.84	.	T	intragenic_variant	MODIFIER	ML0014	gene15	gene_variant	gene15			n.18026C>T							GT:GQ:AD:DP:PL	.	.	.	.	.	.	.	.	.	.	.	.	.	.	.	.	.	.	.	.	.	.	.	.	.	.
NC_002677.1	18439	.	G	A	3959.77	.	A	missense_variant	MODERATE	pabA	gene16	transcript	TRANSCRIPT_gene16	protein_coding	1/1	c.115G>A	p.Asp39Asn	115/699	115/699	39/232			GT:AD:DP:PL:GQ	.	.	.	.	.	.	.	.	.	.	.	.	.	.	.	.	.	.	.	.	.	.	.	.	.	.
NC_002677.1	18439	.	G	A	3959.77	.	A	upstream_gene_variant	MODIFIER	ML0012	gene13	transcript	TRANSCRIPT_gene13	protein_coding		c.-1460C>T					1460		GT:AD:DP:PL:GQ	.	.	.	.	.	.	.	.	.	.	.	.	.	.	.	.	.	.	.	.	.	.	.	.	.	.
NC_002677.1	18439	.	G	A	3959.77	.	A	upstream_gene_variant	MODIFIER	ML0013	gene14	transcript	TRANSCRIPT_gene14	protein_coding		c.-1024C>T					1024		GT:AD:DP:PL:GQ	.	.	.	.	.	.	.	.	.	.	.	.	.	.	.	.	.	.	.	.	.	.	.	.	.	.
NC_002677.1	18439	.	G	A	3959.77	.	A	downstream_gene_variant	MODIFIER	ML0009	gene10	transcript	TRANSCRIPT_gene10	protein_coding		c.*4473G>A					4473		GT:AD:DP:PL:GQ	.	.	.	.	.	.	.	.	.	.	.	.	.	.	.	.	.	.	.	.	.	.	.	.	.	.
NC_002677.1	18439	.	G	A	3959.77	.	A	downstream_gene_variant	MODIFIER	ppiA	gene12	transcript	TRANSCRIPT_gene12	protein_coding		c.*1898G>A					1898		GT:AD:DP:PL:GQ	.	.	.	.	.	.	.	.	.	.	.	.	.	.	.	.	.	.	.	.	.	.	.	.	.	.
NC_002677.1	18439	.	G	A	3959.77	.	A	downstream_gene_variant	MODIFIER	pknB	gene17	transcript	TRANSCRIPT_gene17	protein_coding		c.*562C>T					562		GT:AD:DP:PL:GQ	.	.	.	.	.	.	.	.	.	.	.	.	.	.	.	.	.	.	.	.	.	.	.	.	.	.
NC_002677.1	18439	.	G	A	3959.77	.	A	downstream_gene_variant	MODIFIER	pknA	gene18	transcript	TRANSCRIPT_gene18	protein_coding		c.*2440C>T					2440		GT:AD:DP:PL:GQ	.	.	.	.	.	.	.	.	.	.	.	.	.	.	.	.	.	.	.	.	.	.	.	.	.	.
NC_002677.1	18439	.	G	A	3959.77	.	A	downstream_gene_variant	MODIFIER	pbpA	gene19	transcript	TRANSCRIPT_gene19	protein_coding		c.*3750C>T					3750		GT:AD:DP:PL:GQ	.	.	.	.	.	.	.	.	.	.	.	.	.	.	.	.	.	.	.	.	.	.	.	.	.	.
NC_002677.1	18544	.	G	A	234.96	.	A	missense_variant	MODERATE	pabA	gene16	transcript	TRANSCRIPT_gene16	protein_coding	1/1	c.220G>A	p.Ala74Thr	220/699	220/699	74/232			GT:AD:DP:PL:GQ	.	.	.	.	.	.	.	.	.	.	.	.	.	.	.	.	.	.	.	.	.	.	.	.	.	.
NC_002677.1	18544	.	G	A	234.96	.	A	upstream_gene_variant	MODIFIER	ML0012	gene13	transcript	TRANSCRIPT_gene13	protein_coding		c.-1565C>T					1565		GT:AD:DP:PL:GQ	.	.	.	.	.	.	.	.	.	.	.	.	.	.	.	.	.	.	.	.	.	.	.	.	.	.
NC_002677.1	18544	.	G	A	234.96	.	A	upstream_gene_variant	MODIFIER	ML0013	gene14	transcript	TRANSCRIPT_gene14	protein_coding		c.-1129C>T					1129		GT:AD:DP:PL:GQ	.	.	.	.	.	.	.	.	.	.	.	.	.	.	.	.	.	.	.	.	.	.	.	.	.	.
NC_002677.1	18544	.	G	A	234.96	.	A	downstream_gene_variant	MODIFIER	ML0009	gene10	transcript	TRANSCRIPT_gene10	protein_coding		c.*4578G>A					4578		GT:AD:DP:PL:GQ	.	.	.	.	.	.	.	.	.	.	.	.	.	.	.	.	.	.	.	.	.	.	.	.	.	.
NC_002677.1	18544	.	G	A	234.96	.	A	downstream_gene_variant	MODIFIER	ppiA	gene12	transcript	TRANSCRIPT_gene12	protein_coding		c.*2003G>A					2003		GT:AD:DP:PL:GQ	.	.	.	.	.	.	.	.	.	.	.	.	.	.	.	.	.	.	.	.	.	.	.	.	.	.
NC_002677.1	18544	.	G	A	234.96	.	A	downstream_gene_variant	MODIFIER	pknB	gene17	transcript	TRANSCRIPT_gene17	protein_coding		c.*457C>T					457		GT:AD:DP:PL:GQ	.	.	.	.	.	.	.	.	.	.	.	.	.	.	.	.	.	.	.	.	.	.	.	.	.	.
NC_002677.1	18544	.	G	A	234.96	.	A	downstream_gene_variant	MODIFIER	pknA	gene18	transcript	TRANSCRIPT_gene18	protein_coding		c.*2335C>T					2335		GT:AD:DP:PL:GQ	.	.	.	.	.	.	.	.	.	.	.	.	.	.	.	.	.	.	.	.	.	.	.	.	.	.
NC_002677.1	18544	.	G	A	234.96	.	A	downstream_gene_variant	MODIFIER	pbpA	gene19	transcript	TRANSCRIPT_gene19	protein_coding		c.*3645C>T					3645		GT:AD:DP:PL:GQ	.	.	.	.	.	.	.	.	.	.	.	.	.	.	.	.	.	.	.	.	.	.	.	.	.	.
NC_002677.1	18915	.	C	T	4714.77	.	T	synonymous_variant	LOW	pabA	gene16	transcript	TRANSCRIPT_gene16	protein_coding	1/1	c.591C>T	p.Asp197Asp	591/699	591/699	197/232			GT:GQ:PL:DP:AD	.	.	.	.	.	.	.	.	.	.	.	.	.	.	.	.	.	.	.	.	.	.	.	.	.	.
NC_002677.1	18915	.	C	T	4714.77	.	T	upstream_gene_variant	MODIFIER	ML0012	gene13	transcript	TRANSCRIPT_gene13	protein_coding		c.-1936G>A					1936		GT:GQ:PL:DP:AD	.	.	.	.	.	.	.	.	.	.	.	.	.	.	.	.	.	.	.	.	.	.	.	.	.	.
NC_002677.1	18915	.	C	T	4714.77	.	T	upstream_gene_variant	MODIFIER	ML0013	gene14	transcript	TRANSCRIPT_gene14	protein_coding		c.-1500G>A					1500		GT:GQ:PL:DP:AD	.	.	.	.	.	.	.	.	.	.	.	.	.	.	.	.	.	.	.	.	.	.	.	.	.	.
NC_002677.1	18915	.	C	T	4714.77	.	T	downstream_gene_variant	MODIFIER	ML0009	gene10	transcript	TRANSCRIPT_gene10	protein_coding		c.*4949C>T					4949		GT:GQ:PL:DP:AD	.	.	.	.	.	.	.	.	.	.	.	.	.	.	.	.	.	.	.	.	.	.	.	.	.	.
NC_002677.1	18915	.	C	T	4714.77	.	T	downstream_gene_variant	MODIFIER	ppiA	gene12	transcript	TRANSCRIPT_gene12	protein_coding		c.*2374C>T					2374		GT:GQ:PL:DP:AD	.	.	.	.	.	.	.	.	.	.	.	.	.	.	.	.	.	.	.	.	.	.	.	.	.	.
NC_002677.1	18915	.	C	T	4714.77	.	T	downstream_gene_variant	MODIFIER	pknB	gene17	transcript	TRANSCRIPT_gene17	protein_coding		c.*86G>A					86		GT:GQ:PL:DP:AD	.	.	.	.	.	.	.	.	.	.	.	.	.	.	.	.	.	.	.	.	.	.	.	.	.	.
NC_002677.1	18915	.	C	T	4714.77	.	T	downstream_gene_variant	MODIFIER	pknA	gene18	transcript	TRANSCRIPT_gene18	protein_coding		c.*1964G>A					1964		GT:GQ:PL:DP:AD	.	.	.	.	.	.	.	.	.	.	.	.	.	.	.	.	.	.	.	.	.	.	.	.	.	.
NC_002677.1	18915	.	C	T	4714.77	.	T	downstream_gene_variant	MODIFIER	pbpA	gene19	transcript	TRANSCRIPT_gene19	protein_coding		c.*3274G>A					3274		GT:GQ:PL:DP:AD	.	.	.	.	.	.	.	.	.	.	.	.	.	.	.	.	.	.	.	.	.	.	.	.	.	.
NC_002677.1	18915	.	C	T	4714.77	.	T	downstream_gene_variant	MODIFIER	rodA	gene20	transcript	TRANSCRIPT_gene20	protein_coding		c.*4749G>A					4749		GT:GQ:PL:DP:AD	.	.	.	.	.	.	.	.	.	.	.	.	.	.	.	.	.	.	.	.	.	.	.	.	.	.
NC_002677.1	18929	.	G	A	1262.77	.	A	missense_variant	MODERATE	pabA	gene16	transcript	TRANSCRIPT_gene16	protein_coding	1/1	c.605G>A	p.Arg202His	605/699	605/699	202/232			GT:GQ:DP:AD:PL	.	.	.	.	.	.	.	.	.	.	.	.	.	.	.	.	.	.	.	.	.	.	.	.	.	.
NC_002677.1	18929	.	G	A	1262.77	.	A	upstream_gene_variant	MODIFIER	ML0012	gene13	transcript	TRANSCRIPT_gene13	protein_coding		c.-1950C>T					1950		GT:GQ:DP:AD:PL	.	.	.	.	.	.	.	.	.	.	.	.	.	.	.	.	.	.	.	.	.	.	.	.	.	.
NC_002677.1	18929	.	G	A	1262.77	.	A	upstream_gene_variant	MODIFIER	ML0013	gene14	transcript	TRANSCRIPT_gene14	protein_coding		c.-1514C>T					1514		GT:GQ:DP:AD:PL	.	.	.	.	.	.	.	.	.	.	.	.	.	.	.	.	.	.	.	.	.	.	.	.	.	.
NC_002677.1	18929	.	G	A	1262.77	.	A	downstream_gene_variant	MODIFIER	ML0009	gene10	transcript	TRANSCRIPT_gene10	protein_coding		c.*4963G>A					4963		GT:GQ:DP:AD:PL	.	.	.	.	.	.	.	.	.	.	.	.	.	.	.	.	.	.	.	.	.	.	.	.	.	.
NC_002677.1	18929	.	G	A	1262.77	.	A	downstream_gene_variant	MODIFIER	ppiA	gene12	transcript	TRANSCRIPT_gene12	protein_coding		c.*2388G>A					2388		GT:GQ:DP:AD:PL	.	.	.	.	.	.	.	.	.	.	.	.	.	.	.	.	.	.	.	.	.	.	.	.	.	.
NC_002677.1	18929	.	G	A	1262.77	.	A	downstream_gene_variant	MODIFIER	pknB	gene17	transcript	TRANSCRIPT_gene17	protein_coding		c.*72C>T					72		GT:GQ:DP:AD:PL	.	.	.	.	.	.	.	.	.	.	.	.	.	.	.	.	.	.	.	.	.	.	.	.	.	.
NC_002677.1	18929	.	G	A	1262.77	.	A	downstream_gene_variant	MODIFIER	pknA	gene18	transcript	TRANSCRIPT_gene18	protein_coding		c.*1950C>T					1950		GT:GQ:DP:AD:PL	.	.	.	.	.	.	.	.	.	.	.	.	.	.	.	.	.	.	.	.	.	.	.	.	.	.
NC_002677.1	18929	.	G	A	1262.77	.	A	downstream_gene_variant	MODIFIER	pbpA	gene19	transcript	TRANSCRIPT_gene19	protein_coding		c.*3260C>T					3260		GT:GQ:DP:AD:PL	.	.	.	.	.	.	.	.	.	.	.	.	.	.	.	.	.	.	.	.	.	.	.	.	.	.
NC_002677.1	18929	.	G	A	1262.77	.	A	downstream_gene_variant	MODIFIER	rodA	gene20	transcript	TRANSCRIPT_gene20	protein_coding		c.*4735C>T					4735		GT:GQ:DP:AD:PL	.	.	.	.	.	.	.	.	.	.	.	.	.	.	.	.	.	.	.	.	.	.	.	.	.	.
NC_002677.1	19071	.	G	A	1627.02	.	A	missense_variant	MODERATE	pknB	gene17	transcript	TRANSCRIPT_gene17	protein_coding	1/1	c.1799C>T	p.Ala600Val	1799/1869	1799/1869	600/622			GT:GQ:AD:DP:PL	.	.	.	.	.	.	.	.	.	.	.	.	.	.	.	.	.	.	.	.	.	.	.	.	.	.
NC_002677.1	19071	.	G	A	1627.02	.	A	upstream_gene_variant	MODIFIER	ML0012	gene13	transcript	TRANSCRIPT_gene13	protein_coding		c.-2092C>T					2092		GT:GQ:AD:DP:PL	.	.	.	.	.	.	.	.	.	.	.	.	.	.	.	.	.	.	.	.	.	.	.	.	.	.
NC_002677.1	19071	.	G	A	1627.02	.	A	upstream_gene_variant	MODIFIER	ML0013	gene14	transcript	TRANSCRIPT_gene14	protein_coding		c.-1656C>T					1656		GT:GQ:AD:DP:PL	.	.	.	.	.	.	.	.	.	.	.	.	.	.	.	.	.	.	.	.	.	.	.	.	.	.
NC_002677.1	19071	.	G	A	1627.02	.	A	downstream_gene_variant	MODIFIER	ppiA	gene12	transcript	TRANSCRIPT_gene12	protein_coding		c.*2530G>A					2530		GT:GQ:AD:DP:PL	.	.	.	.	.	.	.	.	.	.	.	.	.	.	.	.	.	.	.	.	.	.	.	.	.	.
NC_002677.1	19071	.	G	A	1627.02	.	A	downstream_gene_variant	MODIFIER	pabA	gene16	transcript	TRANSCRIPT_gene16	protein_coding		c.*48G>A					48		GT:GQ:AD:DP:PL	.	.	.	.	.	.	.	.	.	.	.	.	.	.	.	.	.	.	.	.	.	.	.	.	.	.
NC_002677.1	19071	.	G	A	1627.02	.	A	downstream_gene_variant	MODIFIER	pknA	gene18	transcript	TRANSCRIPT_gene18	protein_coding		c.*1808C>T					1808		GT:GQ:AD:DP:PL	.	.	.	.	.	.	.	.	.	.	.	.	.	.	.	.	.	.	.	.	.	.	.	.	.	.
NC_002677.1	19071	.	G	A	1627.02	.	A	downstream_gene_variant	MODIFIER	pbpA	gene19	transcript	TRANSCRIPT_gene19	protein_coding		c.*3118C>T					3118		GT:GQ:AD:DP:PL	.	.	.	.	.	.	.	.	.	.	.	.	.	.	.	.	.	.	.	.	.	.	.	.	.	.
NC_002677.1	19071	.	G	A	1627.02	.	A	downstream_gene_variant	MODIFIER	rodA	gene20	transcript	TRANSCRIPT_gene20	protein_coding		c.*4593C>T					4593		GT:GQ:AD:DP:PL	.	.	.	.	.	.	.	.	.	.	.	.	.	.	.	.	.	.	.	.	.	.	.	.	.	.
NC_002677.1	19452	.	G	A	4481.33	.	A	missense_variant	MODERATE	pknB	gene17	transcript	TRANSCRIPT_gene17	protein_coding	1/1	c.1418C>T	p.Thr473Ile	1418/1869	1418/1869	473/622			GT:GQ:DP:AD:PL	.	.	.	.	.	.	.	.	.	.	.	.	.	.	.	.	.	.	.	.	.	.	.	.	.	.
NC_002677.1	19452	.	G	A	4481.33	.	A	upstream_gene_variant	MODIFIER	ML0012	gene13	transcript	TRANSCRIPT_gene13	protein_coding		c.-2473C>T					2473		GT:GQ:DP:AD:PL	.	.	.	.	.	.	.	.	.	.	.	.	.	.	.	.	.	.	.	.	.	.	.	.	.	.
NC_002677.1	19452	.	G	A	4481.33	.	A	upstream_gene_variant	MODIFIER	ML0013	gene14	transcript	TRANSCRIPT_gene14	protein_coding		c.-2037C>T					2037		GT:GQ:DP:AD:PL	.	.	.	.	.	.	.	.	.	.	.	.	.	.	.	.	.	.	.	.	.	.	.	.	.	.
NC_002677.1	19452	.	G	A	4481.33	.	A	downstream_gene_variant	MODIFIER	ppiA	gene12	transcript	TRANSCRIPT_gene12	protein_coding		c.*2911G>A					2911		GT:GQ:DP:AD:PL	.	.	.	.	.	.	.	.	.	.	.	.	.	.	.	.	.	.	.	.	.	.	.	.	.	.
NC_002677.1	19452	.	G	A	4481.33	.	A	downstream_gene_variant	MODIFIER	pabA	gene16	transcript	TRANSCRIPT_gene16	protein_coding		c.*429G>A					429		GT:GQ:DP:AD:PL	.	.	.	.	.	.	.	.	.	.	.	.	.	.	.	.	.	.	.	.	.	.	.	.	.	.
NC_002677.1	19452	.	G	A	4481.33	.	A	downstream_gene_variant	MODIFIER	pknA	gene18	transcript	TRANSCRIPT_gene18	protein_coding		c.*1427C>T					1427		GT:GQ:DP:AD:PL	.	.	.	.	.	.	.	.	.	.	.	.	.	.	.	.	.	.	.	.	.	.	.	.	.	.
NC_002677.1	19452	.	G	A	4481.33	.	A	downstream_gene_variant	MODIFIER	pbpA	gene19	transcript	TRANSCRIPT_gene19	protein_coding		c.*2737C>T					2737		GT:GQ:DP:AD:PL	.	.	.	.	.	.	.	.	.	.	.	.	.	.	.	.	.	.	.	.	.	.	.	.	.	.
NC_002677.1	19452	.	G	A	4481.33	.	A	downstream_gene_variant	MODIFIER	rodA	gene20	transcript	TRANSCRIPT_gene20	protein_coding		c.*4212C>T					4212		GT:GQ:DP:AD:PL	.	.	.	.	.	.	.	.	.	.	.	.	.	.	.	.	.	.	.	.	.	.	.	.	.	.
NC_002677.1	19469	.	G	A	6303.77	.	A	synonymous_variant	LOW	pknB	gene17	transcript	TRANSCRIPT_gene17	protein_coding	1/1	c.1401C>T	p.Asn467Asn	1401/1869	1401/1869	467/622			GT:GQ:PL:AD:DP	.	.	.	.	.	.	.	.	.	.	.	.	.	.	.	.	.	.	.	.	.	.	.	.	.	.
NC_002677.1	19469	.	G	A	6303.77	.	A	upstream_gene_variant	MODIFIER	ML0012	gene13	transcript	TRANSCRIPT_gene13	protein_coding		c.-2490C>T					2490		GT:GQ:PL:AD:DP	.	.	.	.	.	.	.	.	.	.	.	.	.	.	.	.	.	.	.	.	.	.	.	.	.	.
NC_002677.1	19469	.	G	A	6303.77	.	A	upstream_gene_variant	MODIFIER	ML0013	gene14	transcript	TRANSCRIPT_gene14	protein_coding		c.-2054C>T					2054		GT:GQ:PL:AD:DP	.	.	.	.	.	.	.	.	.	.	.	.	.	.	.	.	.	.	.	.	.	.	.	.	.	.
NC_002677.1	19469	.	G	A	6303.77	.	A	downstream_gene_variant	MODIFIER	ppiA	gene12	transcript	TRANSCRIPT_gene12	protein_coding		c.*2928G>A					2928		GT:GQ:PL:AD:DP	.	.	.	.	.	.	.	.	.	.	.	.	.	.	.	.	.	.	.	.	.	.	.	.	.	.
NC_002677.1	19469	.	G	A	6303.77	.	A	downstream_gene_variant	MODIFIER	pabA	gene16	transcript	TRANSCRIPT_gene16	protein_coding		c.*446G>A					446		GT:GQ:PL:AD:DP	.	.	.	.	.	.	.	.	.	.	.	.	.	.	.	.	.	.	.	.	.	.	.	.	.	.
NC_002677.1	19469	.	G	A	6303.77	.	A	downstream_gene_variant	MODIFIER	pknA	gene18	transcript	TRANSCRIPT_gene18	protein_coding		c.*1410C>T					1410		GT:GQ:PL:AD:DP	.	.	.	.	.	.	.	.	.	.	.	.	.	.	.	.	.	.	.	.	.	.	.	.	.	.
NC_002677.1	19469	.	G	A	6303.77	.	A	downstream_gene_variant	MODIFIER	pbpA	gene19	transcript	TRANSCRIPT_gene19	protein_coding		c.*2720C>T					2720		GT:GQ:PL:AD:DP	.	.	.	.	.	.	.	.	.	.	.	.	.	.	.	.	.	.	.	.	.	.	.	.	.	.
NC_002677.1	19469	.	G	A	6303.77	.	A	downstream_gene_variant	MODIFIER	rodA	gene20	transcript	TRANSCRIPT_gene20	protein_coding		c.*4195C>T					4195		GT:GQ:PL:AD:DP	.	.	.	.	.	.	.	.	.	.	.	.	.	.	.	.	.	.	.	.	.	.	.	.	.	.
NC_002677.1	19659	.	G	A	4187.77	.	A	missense_variant	MODERATE	pknB	gene17	transcript	TRANSCRIPT_gene17	protein_coding	1/1	c.1211C>T	p.Ala404Val	1211/1869	1211/1869	404/622			GT:GQ:PL:AD:DP	.	.	.	.	.	.	.	.	.	.	.	.	.	.	.	.	.	.	.	.	.	.	.	.	.	.
NC_002677.1	19659	.	G	A	4187.77	.	A	upstream_gene_variant	MODIFIER	ML0012	gene13	transcript	TRANSCRIPT_gene13	protein_coding		c.-2680C>T					2680		GT:GQ:PL:AD:DP	.	.	.	.	.	.	.	.	.	.	.	.	.	.	.	.	.	.	.	.	.	.	.	.	.	.
NC_002677.1	19659	.	G	A	4187.77	.	A	upstream_gene_variant	MODIFIER	ML0013	gene14	transcript	TRANSCRIPT_gene14	protein_coding		c.-2244C>T					2244		GT:GQ:PL:AD:DP	.	.	.	.	.	.	.	.	.	.	.	.	.	.	.	.	.	.	.	.	.	.	.	.	.	.
NC_002677.1	19659	.	G	A	4187.77	.	A	downstream_gene_variant	MODIFIER	ppiA	gene12	transcript	TRANSCRIPT_gene12	protein_coding		c.*3118G>A					3118		GT:GQ:PL:AD:DP	.	.	.	.	.	.	.	.	.	.	.	.	.	.	.	.	.	.	.	.	.	.	.	.	.	.
NC_002677.1	19659	.	G	A	4187.77	.	A	downstream_gene_variant	MODIFIER	pabA	gene16	transcript	TRANSCRIPT_gene16	protein_coding		c.*636G>A					636		GT:GQ:PL:AD:DP	.	.	.	.	.	.	.	.	.	.	.	.	.	.	.	.	.	.	.	.	.	.	.	.	.	.
NC_002677.1	19659	.	G	A	4187.77	.	A	downstream_gene_variant	MODIFIER	pknA	gene18	transcript	TRANSCRIPT_gene18	protein_coding		c.*1220C>T					1220		GT:GQ:PL:AD:DP	.	.	.	.	.	.	.	.	.	.	.	.	.	.	.	.	.	.	.	.	.	.	.	.	.	.
NC_002677.1	19659	.	G	A	4187.77	.	A	downstream_gene_variant	MODIFIER	pbpA	gene19	transcript	TRANSCRIPT_gene19	protein_coding		c.*2530C>T					2530		GT:GQ:PL:AD:DP	.	.	.	.	.	.	.	.	.	.	.	.	.	.	.	.	.	.	.	.	.	.	.	.	.	.
NC_002677.1	19659	.	G	A	4187.77	.	A	downstream_gene_variant	MODIFIER	rodA	gene20	transcript	TRANSCRIPT_gene20	protein_coding		c.*4005C>T					4005		GT:GQ:PL:AD:DP	.	.	.	.	.	.	.	.	.	.	.	.	.	.	.	.	.	.	.	.	.	.	.	.	.	.
NC_002677.1	19802	.	G	A	79.84	.	A	synonymous_variant	LOW	pknB	gene17	transcript	TRANSCRIPT_gene17	protein_coding	1/1	c.1068C>T	p.Val356Val	1068/1869	1068/1869	356/622			GT:GQ:DP:AD:PL	.	.	.	.	.	.	.	.	.	.	.	.	.	.	.	.	.	.	.	.	.	.	.	.	.	.
NC_002677.1	19802	.	G	A	79.84	.	A	upstream_gene_variant	MODIFIER	ML0012	gene13	transcript	TRANSCRIPT_gene13	protein_coding		c.-2823C>T					2823		GT:GQ:DP:AD:PL	.	.	.	.	.	.	.	.	.	.	.	.	.	.	.	.	.	.	.	.	.	.	.	.	.	.
NC_002677.1	19802	.	G	A	79.84	.	A	upstream_gene_variant	MODIFIER	ML0013	gene14	transcript	TRANSCRIPT_gene14	protein_coding		c.-2387C>T					2387		GT:GQ:DP:AD:PL	.	.	.	.	.	.	.	.	.	.	.	.	.	.	.	.	.	.	.	.	.	.	.	.	.	.
NC_002677.1	19802	.	G	A	79.84	.	A	downstream_gene_variant	MODIFIER	ppiA	gene12	transcript	TRANSCRIPT_gene12	protein_coding		c.*3261G>A					3261		GT:GQ:DP:AD:PL	.	.	.	.	.	.	.	.	.	.	.	.	.	.	.	.	.	.	.	.	.	.	.	.	.	.
NC_002677.1	19802	.	G	A	79.84	.	A	downstream_gene_variant	MODIFIER	pabA	gene16	transcript	TRANSCRIPT_gene16	protein_coding		c.*779G>A					779		GT:GQ:DP:AD:PL	.	.	.	.	.	.	.	.	.	.	.	.	.	.	.	.	.	.	.	.	.	.	.	.	.	.
NC_002677.1	19802	.	G	A	79.84	.	A	downstream_gene_variant	MODIFIER	pknA	gene18	transcript	TRANSCRIPT_gene18	protein_coding		c.*1077C>T					1077		GT:GQ:DP:AD:PL	.	.	.	.	.	.	.	.	.	.	.	.	.	.	.	.	.	.	.	.	.	.	.	.	.	.
NC_002677.1	19802	.	G	A	79.84	.	A	downstream_gene_variant	MODIFIER	pbpA	gene19	transcript	TRANSCRIPT_gene19	protein_coding		c.*2387C>T					2387		GT:GQ:DP:AD:PL	.	.	.	.	.	.	.	.	.	.	.	.	.	.	.	.	.	.	.	.	.	.	.	.	.	.
NC_002677.1	19802	.	G	A	79.84	.	A	downstream_gene_variant	MODIFIER	rodA	gene20	transcript	TRANSCRIPT_gene20	protein_coding		c.*3862C>T					3862		GT:GQ:DP:AD:PL	.	.	.	.	.	.	.	.	.	.	.	.	.	.	.	.	.	.	.	.	.	.	.	.	.	.
NC_002677.1	19848	.	G	A	3698.87	.	A	missense_variant	MODERATE	pknB	gene17	transcript	TRANSCRIPT_gene17	protein_coding	1/1	c.1022C>T	p.Ala341Val	1022/1869	1022/1869	341/622			GT:AD:DP:PL:GQ	.	.	.	.	.	.	.	.	.	.	.	.	.	.	.	.	.	.	.	.	.	.	.	.	.	.
NC_002677.1	19848	.	G	A	3698.87	.	A	upstream_gene_variant	MODIFIER	ML0012	gene13	transcript	TRANSCRIPT_gene13	protein_coding		c.-2869C>T					2869		GT:AD:DP:PL:GQ	.	.	.	.	.	.	.	.	.	.	.	.	.	.	.	.	.	.	.	.	.	.	.	.	.	.
NC_002677.1	19848	.	G	A	3698.87	.	A	upstream_gene_variant	MODIFIER	ML0013	gene14	transcript	TRANSCRIPT_gene14	protein_coding		c.-2433C>T					2433		GT:AD:DP:PL:GQ	.	.	.	.	.	.	.	.	.	.	.	.	.	.	.	.	.	.	.	.	.	.	.	.	.	.
NC_002677.1	19848	.	G	A	3698.87	.	A	downstream_gene_variant	MODIFIER	ppiA	gene12	transcript	TRANSCRIPT_gene12	protein_coding		c.*3307G>A					3307		GT:AD:DP:PL:GQ	.	.	.	.	.	.	.	.	.	.	.	.	.	.	.	.	.	.	.	.	.	.	.	.	.	.
NC_002677.1	19848	.	G	A	3698.87	.	A	downstream_gene_variant	MODIFIER	pabA	gene16	transcript	TRANSCRIPT_gene16	protein_coding		c.*825G>A					825		GT:AD:DP:PL:GQ	.	.	.	.	.	.	.	.	.	.	.	.	.	.	.	.	.	.	.	.	.	.	.	.	.	.
NC_002677.1	19848	.	G	A	3698.87	.	A	downstream_gene_variant	MODIFIER	pknA	gene18	transcript	TRANSCRIPT_gene18	protein_coding		c.*1031C>T					1031		GT:AD:DP:PL:GQ	.	.	.	.	.	.	.	.	.	.	.	.	.	.	.	.	.	.	.	.	.	.	.	.	.	.
NC_002677.1	19848	.	G	A	3698.87	.	A	downstream_gene_variant	MODIFIER	pbpA	gene19	transcript	TRANSCRIPT_gene19	protein_coding		c.*2341C>T					2341		GT:AD:DP:PL:GQ	.	.	.	.	.	.	.	.	.	.	.	.	.	.	.	.	.	.	.	.	.	.	.	.	.	.
NC_002677.1	19848	.	G	A	3698.87	.	A	downstream_gene_variant	MODIFIER	rodA	gene20	transcript	TRANSCRIPT_gene20	protein_coding		c.*3816C>T					3816		GT:AD:DP:PL:GQ	.	.	.	.	.	.	.	.	.	.	.	.	.	.	.	.	.	.	.	.	.	.	.	.	.	.
NC_002677.1	19909	.	T	A	889.77	.	A	missense_variant	MODERATE	pknB	gene17	transcript	TRANSCRIPT_gene17	protein_coding	1/1	c.961A>T	p.Ser321Cys	961/1869	961/1869	321/622			GT:AD:DP:PL:GQ	.	.	.	.	.	.	.	.	.	.	.	.	.	.	.	.	.	.	.	.	.	.	.	.	.	.
NC_002677.1	19909	.	T	A	889.77	.	A	upstream_gene_variant	MODIFIER	ML0012	gene13	transcript	TRANSCRIPT_gene13	protein_coding		c.-2930A>T					2930		GT:AD:DP:PL:GQ	.	.	.	.	.	.	.	.	.	.	.	.	.	.	.	.	.	.	.	.	.	.	.	.	.	.
NC_002677.1	19909	.	T	A	889.77	.	A	upstream_gene_variant	MODIFIER	ML0013	gene14	transcript	TRANSCRIPT_gene14	protein_coding		c.-2494A>T					2494		GT:AD:DP:PL:GQ	.	.	.	.	.	.	.	.	.	.	.	.	.	.	.	.	.	.	.	.	.	.	.	.	.	.
NC_002677.1	19909	.	T	A	889.77	.	A	downstream_gene_variant	MODIFIER	ppiA	gene12	transcript	TRANSCRIPT_gene12	protein_coding		c.*3368T>A					3368		GT:AD:DP:PL:GQ	.	.	.	.	.	.	.	.	.	.	.	.	.	.	.	.	.	.	.	.	.	.	.	.	.	.
NC_002677.1	19909	.	T	A	889.77	.	A	downstream_gene_variant	MODIFIER	pabA	gene16	transcript	TRANSCRIPT_gene16	protein_coding		c.*886T>A					886		GT:AD:DP:PL:GQ	.	.	.	.	.	.	.	.	.	.	.	.	.	.	.	.	.	.	.	.	.	.	.	.	.	.
NC_002677.1	19909	.	T	A	889.77	.	A	downstream_gene_variant	MODIFIER	pknA	gene18	transcript	TRANSCRIPT_gene18	protein_coding		c.*970A>T					970		GT:AD:DP:PL:GQ	.	.	.	.	.	.	.	.	.	.	.	.	.	.	.	.	.	.	.	.	.	.	.	.	.	.
NC_002677.1	19909	.	T	A	889.77	.	A	downstream_gene_variant	MODIFIER	pbpA	gene19	transcript	TRANSCRIPT_gene19	protein_coding		c.*2280A>T					2280		GT:AD:DP:PL:GQ	.	.	.	.	.	.	.	.	.	.	.	.	.	.	.	.	.	.	.	.	.	.	.	.	.	.
NC_002677.1	19909	.	T	A	889.77	.	A	downstream_gene_variant	MODIFIER	rodA	gene20	transcript	TRANSCRIPT_gene20	protein_coding		c.*3755A>T					3755		GT:AD:DP:PL:GQ	.	.	.	.	.	.	.	.	.	.	.	.	.	.	.	.	.	.	.	.	.	.	.	.	.	.
NC_002677.1	20060	.	G	A	2350.77	.	A	synonymous_variant	LOW	pknB	gene17	transcript	TRANSCRIPT_gene17	protein_coding	1/1	c.810C>T	p.Ala270Ala	810/1869	810/1869	270/622			GT:AD:DP:PL:GQ	.	.	.	.	.	.	.	.	.	.	.	.	.	.	.	.	.	.	.	.	.	.	.	.	.	.
NC_002677.1	20060	.	G	A	2350.77	.	A	upstream_gene_variant	MODIFIER	ML0012	gene13	transcript	TRANSCRIPT_gene13	protein_coding		c.-3081C>T					3081		GT:AD:DP:PL:GQ	.	.	.	.	.	.	.	.	.	.	.	.	.	.	.	.	.	.	.	.	.	.	.	.	.	.
NC_002677.1	20060	.	G	A	2350.77	.	A	upstream_gene_variant	MODIFIER	ML0013	gene14	transcript	TRANSCRIPT_gene14	protein_coding		c.-2645C>T					2645		GT:AD:DP:PL:GQ	.	.	.	.	.	.	.	.	.	.	.	.	.	.	.	.	.	.	.	.	.	.	.	.	.	.
NC_002677.1	20060	.	G	A	2350.77	.	A	downstream_gene_variant	MODIFIER	ppiA	gene12	transcript	TRANSCRIPT_gene12	protein_coding		c.*3519G>A					3519		GT:AD:DP:PL:GQ	.	.	.	.	.	.	.	.	.	.	.	.	.	.	.	.	.	.	.	.	.	.	.	.	.	.
NC_002677.1	20060	.	G	A	2350.77	.	A	downstream_gene_variant	MODIFIER	pabA	gene16	transcript	TRANSCRIPT_gene16	protein_coding		c.*1037G>A					1037		GT:AD:DP:PL:GQ	.	.	.	.	.	.	.	.	.	.	.	.	.	.	.	.	.	.	.	.	.	.	.	.	.	.
NC_002677.1	20060	.	G	A	2350.77	.	A	downstream_gene_variant	MODIFIER	pknA	gene18	transcript	TRANSCRIPT_gene18	protein_coding		c.*819C>T					819		GT:AD:DP:PL:GQ	.	.	.	.	.	.	.	.	.	.	.	.	.	.	.	.	.	.	.	.	.	.	.	.	.	.
NC_002677.1	20060	.	G	A	2350.77	.	A	downstream_gene_variant	MODIFIER	pbpA	gene19	transcript	TRANSCRIPT_gene19	protein_coding		c.*2129C>T					2129		GT:AD:DP:PL:GQ	.	.	.	.	.	.	.	.	.	.	.	.	.	.	.	.	.	.	.	.	.	.	.	.	.	.
NC_002677.1	20060	.	G	A	2350.77	.	A	downstream_gene_variant	MODIFIER	rodA	gene20	transcript	TRANSCRIPT_gene20	protein_coding		c.*3604C>T					3604		GT:AD:DP:PL:GQ	.	.	.	.	.	.	.	.	.	.	.	.	.	.	.	.	.	.	.	.	.	.	.	.	.	.
NC_002677.1	20060	.	G	A	2350.77	.	A	downstream_gene_variant	MODIFIER	ML0020	gene21	transcript	TRANSCRIPT_gene21	protein_coding		c.*4998C>T					4998	WARNING_TRANSCRIPT_NO_START_CODON	GT:AD:DP:PL:GQ	.	.	.	.	.	.	.	.	.	.	.	.	.	.	.	.	.	.	.	.	.	.	.	.	.	.
NC_002677.1	20582	.	G	A	426.86	.	A	synonymous_variant	LOW	pknB	gene17	transcript	TRANSCRIPT_gene17	protein_coding	1/1	c.288C>T	p.Asp96Asp	288/1869	288/1869	96/622			GT:DP:AD:PL:GQ	.	.	.	.	.	.	.	.	.	.	.	.	.	.	.	.	.	.	.	.	.	.	.	.	.	.
NC_002677.1	20582	.	G	A	426.86	.	A	upstream_gene_variant	MODIFIER	ML0012	gene13	transcript	TRANSCRIPT_gene13	protein_coding		c.-3603C>T					3603		GT:DP:AD:PL:GQ	.	.	.	.	.	.	.	.	.	.	.	.	.	.	.	.	.	.	.	.	.	.	.	.	.	.
NC_002677.1	20582	.	G	A	426.86	.	A	upstream_gene_variant	MODIFIER	ML0013	gene14	transcript	TRANSCRIPT_gene14	protein_coding		c.-3167C>T					3167		GT:DP:AD:PL:GQ	.	.	.	.	.	.	.	.	.	.	.	.	.	.	.	.	.	.	.	.	.	.	.	.	.	.
NC_002677.1	20582	.	G	A	426.86	.	A	downstream_gene_variant	MODIFIER	ppiA	gene12	transcript	TRANSCRIPT_gene12	protein_coding		c.*4041G>A					4041		GT:DP:AD:PL:GQ	.	.	.	.	.	.	.	.	.	.	.	.	.	.	.	.	.	.	.	.	.	.	.	.	.	.
NC_002677.1	20582	.	G	A	426.86	.	A	downstream_gene_variant	MODIFIER	pabA	gene16	transcript	TRANSCRIPT_gene16	protein_coding		c.*1559G>A					1559		GT:DP:AD:PL:GQ	.	.	.	.	.	.	.	.	.	.	.	.	.	.	.	.	.	.	.	.	.	.	.	.	.	.
NC_002677.1	20582	.	G	A	426.86	.	A	downstream_gene_variant	MODIFIER	pknA	gene18	transcript	TRANSCRIPT_gene18	protein_coding		c.*297C>T					297		GT:DP:AD:PL:GQ	.	.	.	.	.	.	.	.	.	.	.	.	.	.	.	.	.	.	.	.	.	.	.	.	.	.
NC_002677.1	20582	.	G	A	426.86	.	A	downstream_gene_variant	MODIFIER	pbpA	gene19	transcript	TRANSCRIPT_gene19	protein_coding		c.*1607C>T					1607		GT:DP:AD:PL:GQ	.	.	.	.	.	.	.	.	.	.	.	.	.	.	.	.	.	.	.	.	.	.	.	.	.	.
NC_002677.1	20582	.	G	A	426.86	.	A	downstream_gene_variant	MODIFIER	rodA	gene20	transcript	TRANSCRIPT_gene20	protein_coding		c.*3082C>T					3082		GT:DP:AD:PL:GQ	.	.	.	.	.	.	.	.	.	.	.	.	.	.	.	.	.	.	.	.	.	.	.	.	.	.
NC_002677.1	20582	.	G	A	426.86	.	A	downstream_gene_variant	MODIFIER	ML0020	gene21	transcript	TRANSCRIPT_gene21	protein_coding		c.*4476C>T					4476	WARNING_TRANSCRIPT_NO_START_CODON	GT:DP:AD:PL:GQ	.	.	.	.	.	.	.	.	.	.	.	.	.	.	.	.	.	.	.	.	.	.	.	.	.	.
NC_002677.1	20621	.	G	A	340.44	.	A	synonymous_variant	LOW	pknB	gene17	transcript	TRANSCRIPT_gene17	protein_coding	1/1	c.249C>T	p.Ser83Ser	249/1869	249/1869	83/622			GT:GQ:DP:AD:PL	.	.	.	.	.	.	.	.	.	.	.	.	.	.	.	.	.	.	.	.	.	.	.	.	.	.
NC_002677.1	20621	.	G	A	340.44	.	A	upstream_gene_variant	MODIFIER	ML0012	gene13	transcript	TRANSCRIPT_gene13	protein_coding		c.-3642C>T					3642		GT:GQ:DP:AD:PL	.	.	.	.	.	.	.	.	.	.	.	.	.	.	.	.	.	.	.	.	.	.	.	.	.	.
NC_002677.1	20621	.	G	A	340.44	.	A	upstream_gene_variant	MODIFIER	ML0013	gene14	transcript	TRANSCRIPT_gene14	protein_coding		c.-3206C>T					3206		GT:GQ:DP:AD:PL	.	.	.	.	.	.	.	.	.	.	.	.	.	.	.	.	.	.	.	.	.	.	.	.	.	.
NC_002677.1	20621	.	G	A	340.44	.	A	downstream_gene_variant	MODIFIER	ppiA	gene12	transcript	TRANSCRIPT_gene12	protein_coding		c.*4080G>A					4080		GT:GQ:DP:AD:PL	.	.	.	.	.	.	.	.	.	.	.	.	.	.	.	.	.	.	.	.	.	.	.	.	.	.
NC_002677.1	20621	.	G	A	340.44	.	A	downstream_gene_variant	MODIFIER	pabA	gene16	transcript	TRANSCRIPT_gene16	protein_coding		c.*1598G>A					1598		GT:GQ:DP:AD:PL	.	.	.	.	.	.	.	.	.	.	.	.	.	.	.	.	.	.	.	.	.	.	.	.	.	.
NC_002677.1	20621	.	G	A	340.44	.	A	downstream_gene_variant	MODIFIER	pknA	gene18	transcript	TRANSCRIPT_gene18	protein_coding		c.*258C>T					258		GT:GQ:DP:AD:PL	.	.	.	.	.	.	.	.	.	.	.	.	.	.	.	.	.	.	.	.	.	.	.	.	.	.
NC_002677.1	20621	.	G	A	340.44	.	A	downstream_gene_variant	MODIFIER	pbpA	gene19	transcript	TRANSCRIPT_gene19	protein_coding		c.*1568C>T					1568		GT:GQ:DP:AD:PL	.	.	.	.	.	.	.	.	.	.	.	.	.	.	.	.	.	.	.	.	.	.	.	.	.	.
NC_002677.1	20621	.	G	A	340.44	.	A	downstream_gene_variant	MODIFIER	rodA	gene20	transcript	TRANSCRIPT_gene20	protein_coding		c.*3043C>T					3043		GT:GQ:DP:AD:PL	.	.	.	.	.	.	.	.	.	.	.	.	.	.	.	.	.	.	.	.	.	.	.	.	.	.
NC_002677.1	20621	.	G	A	340.44	.	A	downstream_gene_variant	MODIFIER	ML0020	gene21	transcript	TRANSCRIPT_gene21	protein_coding		c.*4437C>T					4437	WARNING_TRANSCRIPT_NO_START_CODON	GT:GQ:DP:AD:PL	.	.	.	.	.	.	.	.	.	.	.	.	.	.	.	.	.	.	.	.	.	.	.	.	.	.
NC_002677.1	20714	.	G	A	323.52	LowQual	A	synonymous_variant	LOW	pknB	gene17	transcript	TRANSCRIPT_gene17	protein_coding	1/1	c.156C>T	p.Phe52Phe	156/1869	156/1869	52/622			GT:GQ:PL:AD:DP	.	.	.	.	.	.	.	.	.	.	.	.	.	.	.	.	.	.	.	.	.	.	.	.	.	.
NC_002677.1	20714	.	G	A	323.52	LowQual	A	upstream_gene_variant	MODIFIER	ML0012	gene13	transcript	TRANSCRIPT_gene13	protein_coding		c.-3735C>T					3735		GT:GQ:PL:AD:DP	.	.	.	.	.	.	.	.	.	.	.	.	.	.	.	.	.	.	.	.	.	.	.	.	.	.
NC_002677.1	20714	.	G	A	323.52	LowQual	A	upstream_gene_variant	MODIFIER	ML0013	gene14	transcript	TRANSCRIPT_gene14	protein_coding		c.-3299C>T					3299		GT:GQ:PL:AD:DP	.	.	.	.	.	.	.	.	.	.	.	.	.	.	.	.	.	.	.	.	.	.	.	.	.	.
NC_002677.1	20714	.	G	A	323.52	LowQual	A	downstream_gene_variant	MODIFIER	ppiA	gene12	transcript	TRANSCRIPT_gene12	protein_coding		c.*4173G>A					4173		GT:GQ:PL:AD:DP	.	.	.	.	.	.	.	.	.	.	.	.	.	.	.	.	.	.	.	.	.	.	.	.	.	.
NC_002677.1	20714	.	G	A	323.52	LowQual	A	downstream_gene_variant	MODIFIER	pabA	gene16	transcript	TRANSCRIPT_gene16	protein_coding		c.*1691G>A					1691		GT:GQ:PL:AD:DP	.	.	.	.	.	.	.	.	.	.	.	.	.	.	.	.	.	.	.	.	.	.	.	.	.	.
NC_002677.1	20714	.	G	A	323.52	LowQual	A	downstream_gene_variant	MODIFIER	pknA	gene18	transcript	TRANSCRIPT_gene18	protein_coding		c.*165C>T					165		GT:GQ:PL:AD:DP	.	.	.	.	.	.	.	.	.	.	.	.	.	.	.	.	.	.	.	.	.	.	.	.	.	.
NC_002677.1	20714	.	G	A	323.52	LowQual	A	downstream_gene_variant	MODIFIER	pbpA	gene19	transcript	TRANSCRIPT_gene19	protein_coding		c.*1475C>T					1475		GT:GQ:PL:AD:DP	.	.	.	.	.	.	.	.	.	.	.	.	.	.	.	.	.	.	.	.	.	.	.	.	.	.
NC_002677.1	20714	.	G	A	323.52	LowQual	A	downstream_gene_variant	MODIFIER	rodA	gene20	transcript	TRANSCRIPT_gene20	protein_coding		c.*2950C>T					2950		GT:GQ:PL:AD:DP	.	.	.	.	.	.	.	.	.	.	.	.	.	.	.	.	.	.	.	.	.	.	.	.	.	.
NC_002677.1	20714	.	G	A	323.52	LowQual	A	downstream_gene_variant	MODIFIER	ML0020	gene21	transcript	TRANSCRIPT_gene21	protein_coding		c.*4344C>T					4344	WARNING_TRANSCRIPT_NO_START_CODON	GT:GQ:PL:AD:DP	.	.	.	.	.	.	.	.	.	.	.	.	.	.	.	.	.	.	.	.	.	.	.	.	.	.
NC_002677.1	20910	.	G	A	3258.11	.	A	missense_variant	MODERATE	pknA	gene18	transcript	TRANSCRIPT_gene18	protein_coding	1/1	c.1283C>T	p.Thr428Ile	1283/1314	1283/1314	428/437			GT:DP:AD:PL:GQ	1/1:53:0,53:2007,159,0:99	.	.	.	.	.	.	.	.	.	.	.	.	.	.	.	.	.	.	1/1:7:0,7:244,21,0:21	1/1:15:1,14:514,16,0:16	.	1/1:53:0,53:1858,153,0:99	0/1:61:5,56:1997,0,19:19	.	1/1:104:0,104:4076,313,0:99
NC_002677.1	20910	.	G	A	3258.11	.	A	upstream_gene_variant	MODIFIER	ML0012	gene13	transcript	TRANSCRIPT_gene13	protein_coding		c.-3931C>T					3931		GT:DP:AD:PL:GQ	1/1:53:0,53:2007,159,0:99	.	.	.	.	.	.	.	.	.	.	.	.	.	.	.	.	.	.	1/1:7:0,7:244,21,0:21	1/1:15:1,14:514,16,0:16	.	1/1:53:0,53:1858,153,0:99	0/1:61:5,56:1997,0,19:19	.	1/1:104:0,104:4076,313,0:99
NC_002677.1	20910	.	G	A	3258.11	.	A	upstream_gene_variant	MODIFIER	ML0013	gene14	transcript	TRANSCRIPT_gene14	protein_coding		c.-3495C>T					3495		GT:DP:AD:PL:GQ	1/1:53:0,53:2007,159,0:99	.	.	.	.	.	.	.	.	.	.	.	.	.	.	.	.	.	.	1/1:7:0,7:244,21,0:21	1/1:15:1,14:514,16,0:16	.	1/1:53:0,53:1858,153,0:99	0/1:61:5,56:1997,0,19:19	.	1/1:104:0,104:4076,313,0:99
NC_002677.1	20910	.	G	A	3258.11	.	A	upstream_gene_variant	MODIFIER	pknB	gene17	transcript	TRANSCRIPT_gene17	protein_coding		c.-41C>T					41		GT:DP:AD:PL:GQ	1/1:53:0,53:2007,159,0:99	.	.	.	.	.	.	.	.	.	.	.	.	.	.	.	.	.	.	1/1:7:0,7:244,21,0:21	1/1:15:1,14:514,16,0:16	.	1/1:53:0,53:1858,153,0:99	0/1:61:5,56:1997,0,19:19	.	1/1:104:0,104:4076,313,0:99
NC_002677.1	20910	.	G	A	3258.11	.	A	downstream_gene_variant	MODIFIER	ppiA	gene12	transcript	TRANSCRIPT_gene12	protein_coding		c.*4369G>A					4369		GT:DP:AD:PL:GQ	1/1:53:0,53:2007,159,0:99	.	.	.	.	.	.	.	.	.	.	.	.	.	.	.	.	.	.	1/1:7:0,7:244,21,0:21	1/1:15:1,14:514,16,0:16	.	1/1:53:0,53:1858,153,0:99	0/1:61:5,56:1997,0,19:19	.	1/1:104:0,104:4076,313,0:99
NC_002677.1	20910	.	G	A	3258.11	.	A	downstream_gene_variant	MODIFIER	pabA	gene16	transcript	TRANSCRIPT_gene16	protein_coding		c.*1887G>A					1887		GT:DP:AD:PL:GQ	1/1:53:0,53:2007,159,0:99	.	.	.	.	.	.	.	.	.	.	.	.	.	.	.	.	.	.	1/1:7:0,7:244,21,0:21	1/1:15:1,14:514,16,0:16	.	1/1:53:0,53:1858,153,0:99	0/1:61:5,56:1997,0,19:19	.	1/1:104:0,104:4076,313,0:99
NC_002677.1	20910	.	G	A	3258.11	.	A	downstream_gene_variant	MODIFIER	pbpA	gene19	transcript	TRANSCRIPT_gene19	protein_coding		c.*1279C>T					1279		GT:DP:AD:PL:GQ	1/1:53:0,53:2007,159,0:99	.	.	.	.	.	.	.	.	.	.	.	.	.	.	.	.	.	.	1/1:7:0,7:244,21,0:21	1/1:15:1,14:514,16,0:16	.	1/1:53:0,53:1858,153,0:99	0/1:61:5,56:1997,0,19:19	.	1/1:104:0,104:4076,313,0:99
NC_002677.1	20910	.	G	A	3258.11	.	A	downstream_gene_variant	MODIFIER	rodA	gene20	transcript	TRANSCRIPT_gene20	protein_coding		c.*2754C>T					2754		GT:DP:AD:PL:GQ	1/1:53:0,53:2007,159,0:99	.	.	.	.	.	.	.	.	.	.	.	.	.	.	.	.	.	.	1/1:7:0,7:244,21,0:21	1/1:15:1,14:514,16,0:16	.	1/1:53:0,53:1858,153,0:99	0/1:61:5,56:1997,0,19:19	.	1/1:104:0,104:4076,313,0:99
NC_002677.1	20910	.	G	A	3258.11	.	A	downstream_gene_variant	MODIFIER	ML0020	gene21	transcript	TRANSCRIPT_gene21	protein_coding		c.*4148C>T					4148	WARNING_TRANSCRIPT_NO_START_CODON	GT:DP:AD:PL:GQ	1/1:53:0,53:2007,159,0:99	.	.	.	.	.	.	.	.	.	.	.	.	.	.	.	.	.	.	1/1:7:0,7:244,21,0:21	1/1:15:1,14:514,16,0:16	.	1/1:53:0,53:1858,153,0:99	0/1:61:5,56:1997,0,19:19	.	1/1:104:0,104:4076,313,0:99
NC_002677.1	20918	.	G	A	1010.77	.	A	synonymous_variant	LOW	pknA	gene18	transcript	TRANSCRIPT_gene18	protein_coding	1/1	c.1275C>T	p.Ala425Ala	1275/1314	1275/1314	425/437			GT:GQ:DP:AD:PL	.	.	.	.	.	.	.	.	.	.	.	.	.	.	.	.	.	.	.	.	.	.	.	.	.	.
NC_002677.1	20918	.	G	A	1010.77	.	A	upstream_gene_variant	MODIFIER	ML0012	gene13	transcript	TRANSCRIPT_gene13	protein_coding		c.-3939C>T					3939		GT:GQ:DP:AD:PL	.	.	.	.	.	.	.	.	.	.	.	.	.	.	.	.	.	.	.	.	.	.	.	.	.	.
NC_002677.1	20918	.	G	A	1010.77	.	A	upstream_gene_variant	MODIFIER	ML0013	gene14	transcript	TRANSCRIPT_gene14	protein_coding		c.-3503C>T					3503		GT:GQ:DP:AD:PL	.	.	.	.	.	.	.	.	.	.	.	.	.	.	.	.	.	.	.	.	.	.	.	.	.	.
NC_002677.1	20918	.	G	A	1010.77	.	A	upstream_gene_variant	MODIFIER	pknB	gene17	transcript	TRANSCRIPT_gene17	protein_coding		c.-49C>T					49		GT:GQ:DP:AD:PL	.	.	.	.	.	.	.	.	.	.	.	.	.	.	.	.	.	.	.	.	.	.	.	.	.	.
NC_002677.1	20918	.	G	A	1010.77	.	A	downstream_gene_variant	MODIFIER	ppiA	gene12	transcript	TRANSCRIPT_gene12	protein_coding		c.*4377G>A					4377		GT:GQ:DP:AD:PL	.	.	.	.	.	.	.	.	.	.	.	.	.	.	.	.	.	.	.	.	.	.	.	.	.	.
NC_002677.1	20918	.	G	A	1010.77	.	A	downstream_gene_variant	MODIFIER	pabA	gene16	transcript	TRANSCRIPT_gene16	protein_coding		c.*1895G>A					1895		GT:GQ:DP:AD:PL	.	.	.	.	.	.	.	.	.	.	.	.	.	.	.	.	.	.	.	.	.	.	.	.	.	.
NC_002677.1	20918	.	G	A	1010.77	.	A	downstream_gene_variant	MODIFIER	pbpA	gene19	transcript	TRANSCRIPT_gene19	protein_coding		c.*1271C>T					1271		GT:GQ:DP:AD:PL	.	.	.	.	.	.	.	.	.	.	.	.	.	.	.	.	.	.	.	.	.	.	.	.	.	.
NC_002677.1	20918	.	G	A	1010.77	.	A	downstream_gene_variant	MODIFIER	rodA	gene20	transcript	TRANSCRIPT_gene20	protein_coding		c.*2746C>T					2746		GT:GQ:DP:AD:PL	.	.	.	.	.	.	.	.	.	.	.	.	.	.	.	.	.	.	.	.	.	.	.	.	.	.
NC_002677.1	20918	.	G	A	1010.77	.	A	downstream_gene_variant	MODIFIER	ML0020	gene21	transcript	TRANSCRIPT_gene21	protein_coding		c.*4140C>T					4140	WARNING_TRANSCRIPT_NO_START_CODON	GT:GQ:DP:AD:PL	.	.	.	.	.	.	.	.	.	.	.	.	.	.	.	.	.	.	.	.	.	.	.	.	.	.
NC_002677.1	21139	.	G	T	1261.77	.	T	missense_variant	MODERATE	pknA	gene18	transcript	TRANSCRIPT_gene18	protein_coding	1/1	c.1054C>A	p.Leu352Met	1054/1314	1054/1314	352/437			GT:PL:AD:DP:GQ	.	.	.	.	.	.	.	.	.	.	.	.	.	.	.	.	.	.	.	.	.	.	.	.	.	.
NC_002677.1	21139	.	G	T	1261.77	.	T	upstream_gene_variant	MODIFIER	ML0012	gene13	transcript	TRANSCRIPT_gene13	protein_coding		c.-4160C>A					4160		GT:PL:AD:DP:GQ	.	.	.	.	.	.	.	.	.	.	.	.	.	.	.	.	.	.	.	.	.	.	.	.	.	.
NC_002677.1	21139	.	G	T	1261.77	.	T	upstream_gene_variant	MODIFIER	ML0013	gene14	transcript	TRANSCRIPT_gene14	protein_coding		c.-3724C>A					3724		GT:PL:AD:DP:GQ	.	.	.	.	.	.	.	.	.	.	.	.	.	.	.	.	.	.	.	.	.	.	.	.	.	.
NC_002677.1	21139	.	G	T	1261.77	.	T	upstream_gene_variant	MODIFIER	pknB	gene17	transcript	TRANSCRIPT_gene17	protein_coding		c.-270C>A					270		GT:PL:AD:DP:GQ	.	.	.	.	.	.	.	.	.	.	.	.	.	.	.	.	.	.	.	.	.	.	.	.	.	.
NC_002677.1	21139	.	G	T	1261.77	.	T	downstream_gene_variant	MODIFIER	ppiA	gene12	transcript	TRANSCRIPT_gene12	protein_coding		c.*4598G>T					4598		GT:PL:AD:DP:GQ	.	.	.	.	.	.	.	.	.	.	.	.	.	.	.	.	.	.	.	.	.	.	.	.	.	.
NC_002677.1	21139	.	G	T	1261.77	.	T	downstream_gene_variant	MODIFIER	pabA	gene16	transcript	TRANSCRIPT_gene16	protein_coding		c.*2116G>T					2116		GT:PL:AD:DP:GQ	.	.	.	.	.	.	.	.	.	.	.	.	.	.	.	.	.	.	.	.	.	.	.	.	.	.
NC_002677.1	21139	.	G	T	1261.77	.	T	downstream_gene_variant	MODIFIER	pbpA	gene19	transcript	TRANSCRIPT_gene19	protein_coding		c.*1050C>A					1050		GT:PL:AD:DP:GQ	.	.	.	.	.	.	.	.	.	.	.	.	.	.	.	.	.	.	.	.	.	.	.	.	.	.
NC_002677.1	21139	.	G	T	1261.77	.	T	downstream_gene_variant	MODIFIER	rodA	gene20	transcript	TRANSCRIPT_gene20	protein_coding		c.*2525C>A					2525		GT:PL:AD:DP:GQ	.	.	.	.	.	.	.	.	.	.	.	.	.	.	.	.	.	.	.	.	.	.	.	.	.	.
NC_002677.1	21139	.	G	T	1261.77	.	T	downstream_gene_variant	MODIFIER	ML0020	gene21	transcript	TRANSCRIPT_gene21	protein_coding		c.*3919C>A					3919	WARNING_TRANSCRIPT_NO_START_CODON	GT:PL:AD:DP:GQ	.	.	.	.	.	.	.	.	.	.	.	.	.	.	.	.	.	.	.	.	.	.	.	.	.	.
NC_002677.1	21212	.	G	A	900.77	.	A	synonymous_variant	LOW	pknA	gene18	transcript	TRANSCRIPT_gene18	protein_coding	1/1	c.981C>T	p.Arg327Arg	981/1314	981/1314	327/437			GT:GQ:DP:AD:PL	.	.	.	.	.	.	.	.	.	.	.	.	.	.	.	.	.	.	.	.	.	.	.	.	.	.
NC_002677.1	21212	.	G	A	900.77	.	A	upstream_gene_variant	MODIFIER	ML0012	gene13	transcript	TRANSCRIPT_gene13	protein_coding		c.-4233C>T					4233		GT:GQ:DP:AD:PL	.	.	.	.	.	.	.	.	.	.	.	.	.	.	.	.	.	.	.	.	.	.	.	.	.	.
NC_002677.1	21212	.	G	A	900.77	.	A	upstream_gene_variant	MODIFIER	ML0013	gene14	transcript	TRANSCRIPT_gene14	protein_coding		c.-3797C>T					3797		GT:GQ:DP:AD:PL	.	.	.	.	.	.	.	.	.	.	.	.	.	.	.	.	.	.	.	.	.	.	.	.	.	.
NC_002677.1	21212	.	G	A	900.77	.	A	upstream_gene_variant	MODIFIER	pknB	gene17	transcript	TRANSCRIPT_gene17	protein_coding		c.-343C>T					343		GT:GQ:DP:AD:PL	.	.	.	.	.	.	.	.	.	.	.	.	.	.	.	.	.	.	.	.	.	.	.	.	.	.
NC_002677.1	21212	.	G	A	900.77	.	A	downstream_gene_variant	MODIFIER	ppiA	gene12	transcript	TRANSCRIPT_gene12	protein_coding		c.*4671G>A					4671		GT:GQ:DP:AD:PL	.	.	.	.	.	.	.	.	.	.	.	.	.	.	.	.	.	.	.	.	.	.	.	.	.	.
NC_002677.1	21212	.	G	A	900.77	.	A	downstream_gene_variant	MODIFIER	pabA	gene16	transcript	TRANSCRIPT_gene16	protein_coding		c.*2189G>A					2189		GT:GQ:DP:AD:PL	.	.	.	.	.	.	.	.	.	.	.	.	.	.	.	.	.	.	.	.	.	.	.	.	.	.
NC_002677.1	21212	.	G	A	900.77	.	A	downstream_gene_variant	MODIFIER	pbpA	gene19	transcript	TRANSCRIPT_gene19	protein_coding		c.*977C>T					977		GT:GQ:DP:AD:PL	.	.	.	.	.	.	.	.	.	.	.	.	.	.	.	.	.	.	.	.	.	.	.	.	.	.
NC_002677.1	21212	.	G	A	900.77	.	A	downstream_gene_variant	MODIFIER	rodA	gene20	transcript	TRANSCRIPT_gene20	protein_coding		c.*2452C>T					2452		GT:GQ:DP:AD:PL	.	.	.	.	.	.	.	.	.	.	.	.	.	.	.	.	.	.	.	.	.	.	.	.	.	.
NC_002677.1	21212	.	G	A	900.77	.	A	downstream_gene_variant	MODIFIER	ML0020	gene21	transcript	TRANSCRIPT_gene21	protein_coding		c.*3846C>T					3846	WARNING_TRANSCRIPT_NO_START_CODON	GT:GQ:DP:AD:PL	.	.	.	.	.	.	.	.	.	.	.	.	.	.	.	.	.	.	.	.	.	.	.	.	.	.
NC_002677.1	21266	.	G	A	281.78	.	A	synonymous_variant	LOW	pknA	gene18	transcript	TRANSCRIPT_gene18	protein_coding	1/1	c.927C>T	p.Cys309Cys	927/1314	927/1314	309/437			GT:GQ:AD:DP:PL	.	.	.	.	.	.	.	.	.	.	.	.	.	.	.	.	.	.	.	.	.	.	.	.	.	.
NC_002677.1	21266	.	G	A	281.78	.	A	upstream_gene_variant	MODIFIER	ML0012	gene13	transcript	TRANSCRIPT_gene13	protein_coding		c.-4287C>T					4287		GT:GQ:AD:DP:PL	.	.	.	.	.	.	.	.	.	.	.	.	.	.	.	.	.	.	.	.	.	.	.	.	.	.
NC_002677.1	21266	.	G	A	281.78	.	A	upstream_gene_variant	MODIFIER	ML0013	gene14	transcript	TRANSCRIPT_gene14	protein_coding		c.-3851C>T					3851		GT:GQ:AD:DP:PL	.	.	.	.	.	.	.	.	.	.	.	.	.	.	.	.	.	.	.	.	.	.	.	.	.	.
NC_002677.1	21266	.	G	A	281.78	.	A	upstream_gene_variant	MODIFIER	pknB	gene17	transcript	TRANSCRIPT_gene17	protein_coding		c.-397C>T					397		GT:GQ:AD:DP:PL	.	.	.	.	.	.	.	.	.	.	.	.	.	.	.	.	.	.	.	.	.	.	.	.	.	.
NC_002677.1	21266	.	G	A	281.78	.	A	downstream_gene_variant	MODIFIER	ppiA	gene12	transcript	TRANSCRIPT_gene12	protein_coding		c.*4725G>A					4725		GT:GQ:AD:DP:PL	.	.	.	.	.	.	.	.	.	.	.	.	.	.	.	.	.	.	.	.	.	.	.	.	.	.
NC_002677.1	21266	.	G	A	281.78	.	A	downstream_gene_variant	MODIFIER	pabA	gene16	transcript	TRANSCRIPT_gene16	protein_coding		c.*2243G>A					2243		GT:GQ:AD:DP:PL	.	.	.	.	.	.	.	.	.	.	.	.	.	.	.	.	.	.	.	.	.	.	.	.	.	.
NC_002677.1	21266	.	G	A	281.78	.	A	downstream_gene_variant	MODIFIER	pbpA	gene19	transcript	TRANSCRIPT_gene19	protein_coding		c.*923C>T					923		GT:GQ:AD:DP:PL	.	.	.	.	.	.	.	.	.	.	.	.	.	.	.	.	.	.	.	.	.	.	.	.	.	.
NC_002677.1	21266	.	G	A	281.78	.	A	downstream_gene_variant	MODIFIER	rodA	gene20	transcript	TRANSCRIPT_gene20	protein_coding		c.*2398C>T					2398		GT:GQ:AD:DP:PL	.	.	.	.	.	.	.	.	.	.	.	.	.	.	.	.	.	.	.	.	.	.	.	.	.	.
NC_002677.1	21266	.	G	A	281.78	.	A	downstream_gene_variant	MODIFIER	ML0020	gene21	transcript	TRANSCRIPT_gene21	protein_coding		c.*3792C>T					3792	WARNING_TRANSCRIPT_NO_START_CODON	GT:GQ:AD:DP:PL	.	.	.	.	.	.	.	.	.	.	.	.	.	.	.	.	.	.	.	.	.	.	.	.	.	.
NC_002677.1	21959	.	G	A	3109.37	.	A	synonymous_variant	LOW	pknA	gene18	transcript	TRANSCRIPT_gene18	protein_coding	1/1	c.234C>T	p.Asp78Asp	234/1314	234/1314	78/437			GT:AD:DP:PL:GQ	.	.	.	.	.	.	.	.	.	.	.	.	.	.	.	.	.	.	.	.	.	.	.	.	.	.
NC_002677.1	21959	.	G	A	3109.37	.	A	upstream_gene_variant	MODIFIER	ML0012	gene13	transcript	TRANSCRIPT_gene13	protein_coding		c.-4980C>T					4980		GT:AD:DP:PL:GQ	.	.	.	.	.	.	.	.	.	.	.	.	.	.	.	.	.	.	.	.	.	.	.	.	.	.
NC_002677.1	21959	.	G	A	3109.37	.	A	upstream_gene_variant	MODIFIER	ML0013	gene14	transcript	TRANSCRIPT_gene14	protein_coding		c.-4544C>T					4544		GT:AD:DP:PL:GQ	.	.	.	.	.	.	.	.	.	.	.	.	.	.	.	.	.	.	.	.	.	.	.	.	.	.
NC_002677.1	21959	.	G	A	3109.37	.	A	upstream_gene_variant	MODIFIER	pknB	gene17	transcript	TRANSCRIPT_gene17	protein_coding		c.-1090C>T					1090		GT:AD:DP:PL:GQ	.	.	.	.	.	.	.	.	.	.	.	.	.	.	.	.	.	.	.	.	.	.	.	.	.	.
NC_002677.1	21959	.	G	A	3109.37	.	A	downstream_gene_variant	MODIFIER	pabA	gene16	transcript	TRANSCRIPT_gene16	protein_coding		c.*2936G>A					2936		GT:AD:DP:PL:GQ	.	.	.	.	.	.	.	.	.	.	.	.	.	.	.	.	.	.	.	.	.	.	.	.	.	.
NC_002677.1	21959	.	G	A	3109.37	.	A	downstream_gene_variant	MODIFIER	pbpA	gene19	transcript	TRANSCRIPT_gene19	protein_coding		c.*230C>T					230		GT:AD:DP:PL:GQ	.	.	.	.	.	.	.	.	.	.	.	.	.	.	.	.	.	.	.	.	.	.	.	.	.	.
NC_002677.1	21959	.	G	A	3109.37	.	A	downstream_gene_variant	MODIFIER	rodA	gene20	transcript	TRANSCRIPT_gene20	protein_coding		c.*1705C>T					1705		GT:AD:DP:PL:GQ	.	.	.	.	.	.	.	.	.	.	.	.	.	.	.	.	.	.	.	.	.	.	.	.	.	.
NC_002677.1	21959	.	G	A	3109.37	.	A	downstream_gene_variant	MODIFIER	ML0020	gene21	transcript	TRANSCRIPT_gene21	protein_coding		c.*3099C>T					3099	WARNING_TRANSCRIPT_NO_START_CODON	GT:AD:DP:PL:GQ	.	.	.	.	.	.	.	.	.	.	.	.	.	.	.	.	.	.	.	.	.	.	.	.	.	.
NC_002677.1	21959	.	G	A	3109.37	.	A	downstream_gene_variant	MODIFIER	ML0021	gene22	transcript	TRANSCRIPT_gene22	protein_coding		c.*4625C>T					4625		GT:AD:DP:PL:GQ	.	.	.	.	.	.	.	.	.	.	.	.	.	.	.	.	.	.	.	.	.	.	.	.	.	.
NC_002677.1	22061	.	G	A	2598.27	.	A	synonymous_variant	LOW	pknA	gene18	transcript	TRANSCRIPT_gene18	protein_coding	1/1	c.132C>T	p.Leu44Leu	132/1314	132/1314	44/437			GT:GQ:AD:DP:PL	.	.	.	.	.	.	.	.	.	.	.	.	.	.	.	.	.	.	.	.	.	.	.	.	.	.
NC_002677.1	22061	.	G	A	2598.27	.	A	upstream_gene_variant	MODIFIER	ML0013	gene14	transcript	TRANSCRIPT_gene14	protein_coding		c.-4646C>T					4646		GT:GQ:AD:DP:PL	.	.	.	.	.	.	.	.	.	.	.	.	.	.	.	.	.	.	.	.	.	.	.	.	.	.
NC_002677.1	22061	.	G	A	2598.27	.	A	upstream_gene_variant	MODIFIER	pknB	gene17	transcript	TRANSCRIPT_gene17	protein_coding		c.-1192C>T					1192		GT:GQ:AD:DP:PL	.	.	.	.	.	.	.	.	.	.	.	.	.	.	.	.	.	.	.	.	.	.	.	.	.	.
NC_002677.1	22061	.	G	A	2598.27	.	A	downstream_gene_variant	MODIFIER	pabA	gene16	transcript	TRANSCRIPT_gene16	protein_coding		c.*3038G>A					3038		GT:GQ:AD:DP:PL	.	.	.	.	.	.	.	.	.	.	.	.	.	.	.	.	.	.	.	.	.	.	.	.	.	.
NC_002677.1	22061	.	G	A	2598.27	.	A	downstream_gene_variant	MODIFIER	pbpA	gene19	transcript	TRANSCRIPT_gene19	protein_coding		c.*128C>T					128		GT:GQ:AD:DP:PL	.	.	.	.	.	.	.	.	.	.	.	.	.	.	.	.	.	.	.	.	.	.	.	.	.	.
NC_002677.1	22061	.	G	A	2598.27	.	A	downstream_gene_variant	MODIFIER	rodA	gene20	transcript	TRANSCRIPT_gene20	protein_coding		c.*1603C>T					1603		GT:GQ:AD:DP:PL	.	.	.	.	.	.	.	.	.	.	.	.	.	.	.	.	.	.	.	.	.	.	.	.	.	.
NC_002677.1	22061	.	G	A	2598.27	.	A	downstream_gene_variant	MODIFIER	ML0020	gene21	transcript	TRANSCRIPT_gene21	protein_coding		c.*2997C>T					2997	WARNING_TRANSCRIPT_NO_START_CODON	GT:GQ:AD:DP:PL	.	.	.	.	.	.	.	.	.	.	.	.	.	.	.	.	.	.	.	.	.	.	.	.	.	.
NC_002677.1	22061	.	G	A	2598.27	.	A	downstream_gene_variant	MODIFIER	ML0021	gene22	transcript	TRANSCRIPT_gene22	protein_coding		c.*4523C>T					4523		GT:GQ:AD:DP:PL	.	.	.	.	.	.	.	.	.	.	.	.	.	.	.	.	.	.	.	.	.	.	.	.	.	.
NC_002677.1	22151	.	G	A	2810.77	.	A	synonymous_variant	LOW	pknA	gene18	transcript	TRANSCRIPT_gene18	protein_coding	1/1	c.42C>T	p.Arg14Arg	42/1314	42/1314	14/437			GT:GQ:AD:DP:PL	.	.	.	.	.	.	.	.	.	.	.	.	.	.	.	.	.	.	.	.	.	.	.	.	.	.
NC_002677.1	22151	.	G	A	2810.77	.	A	upstream_gene_variant	MODIFIER	ML0013	gene14	transcript	TRANSCRIPT_gene14	protein_coding		c.-4736C>T					4736		GT:GQ:AD:DP:PL	.	.	.	.	.	.	.	.	.	.	.	.	.	.	.	.	.	.	.	.	.	.	.	.	.	.
NC_002677.1	22151	.	G	A	2810.77	.	A	upstream_gene_variant	MODIFIER	pknB	gene17	transcript	TRANSCRIPT_gene17	protein_coding		c.-1282C>T					1282		GT:GQ:AD:DP:PL	.	.	.	.	.	.	.	.	.	.	.	.	.	.	.	.	.	.	.	.	.	.	.	.	.	.
NC_002677.1	22151	.	G	A	2810.77	.	A	downstream_gene_variant	MODIFIER	pabA	gene16	transcript	TRANSCRIPT_gene16	protein_coding		c.*3128G>A					3128		GT:GQ:AD:DP:PL	.	.	.	.	.	.	.	.	.	.	.	.	.	.	.	.	.	.	.	.	.	.	.	.	.	.
NC_002677.1	22151	.	G	A	2810.77	.	A	downstream_gene_variant	MODIFIER	pbpA	gene19	transcript	TRANSCRIPT_gene19	protein_coding		c.*38C>T					38		GT:GQ:AD:DP:PL	.	.	.	.	.	.	.	.	.	.	.	.	.	.	.	.	.	.	.	.	.	.	.	.	.	.
NC_002677.1	22151	.	G	A	2810.77	.	A	downstream_gene_variant	MODIFIER	rodA	gene20	transcript	TRANSCRIPT_gene20	protein_coding		c.*1513C>T					1513		GT:GQ:AD:DP:PL	.	.	.	.	.	.	.	.	.	.	.	.	.	.	.	.	.	.	.	.	.	.	.	.	.	.
NC_002677.1	22151	.	G	A	2810.77	.	A	downstream_gene_variant	MODIFIER	ML0020	gene21	transcript	TRANSCRIPT_gene21	protein_coding		c.*2907C>T					2907	WARNING_TRANSCRIPT_NO_START_CODON	GT:GQ:AD:DP:PL	.	.	.	.	.	.	.	.	.	.	.	.	.	.	.	.	.	.	.	.	.	.	.	.	.	.
NC_002677.1	22151	.	G	A	2810.77	.	A	downstream_gene_variant	MODIFIER	ML0021	gene22	transcript	TRANSCRIPT_gene22	protein_coding		c.*4433C>T					4433		GT:GQ:AD:DP:PL	.	.	.	.	.	.	.	.	.	.	.	.	.	.	.	.	.	.	.	.	.	.	.	.	.	.
NC_002677.1	22488	.	G	A	2474.83	.	A	missense_variant	MODERATE	pbpA	gene19	transcript	TRANSCRIPT_gene19	protein_coding	1/1	c.1180C>T	p.Pro394Ser	1180/1479	1180/1479	394/492			GT:GQ:PL:AD:DP	.	.	.	.	.	.	1/1:99:4227,331,0:0,111:111	.	.	.	1/1:30:388,30,0:0,10:10	1/1:21:268,21,0:0,7:7	.	.	0/1:91:91,0,1121:31,5:36	.	.	1/1:9:105,9,0:0,3:3	1/1:60:755,60,0:0,20:20	.	.	.	.	.	.	.
NC_002677.1	22488	.	G	A	2474.83	.	A	upstream_gene_variant	MODIFIER	pknB	gene17	transcript	TRANSCRIPT_gene17	protein_coding		c.-1619C>T					1619		GT:GQ:PL:AD:DP	.	.	.	.	.	.	1/1:99:4227,331,0:0,111:111	.	.	.	1/1:30:388,30,0:0,10:10	1/1:21:268,21,0:0,7:7	.	.	0/1:91:91,0,1121:31,5:36	.	.	1/1:9:105,9,0:0,3:3	1/1:60:755,60,0:0,20:20	.	.	.	.	.	.	.
NC_002677.1	22488	.	G	A	2474.83	.	A	upstream_gene_variant	MODIFIER	pknA	gene18	transcript	TRANSCRIPT_gene18	protein_coding		c.-296C>T					296		GT:GQ:PL:AD:DP	.	.	.	.	.	.	1/1:99:4227,331,0:0,111:111	.	.	.	1/1:30:388,30,0:0,10:10	1/1:21:268,21,0:0,7:7	.	.	0/1:91:91,0,1121:31,5:36	.	.	1/1:9:105,9,0:0,3:3	1/1:60:755,60,0:0,20:20	.	.	.	.	.	.	.
NC_002677.1	22488	.	G	A	2474.83	.	A	downstream_gene_variant	MODIFIER	pabA	gene16	transcript	TRANSCRIPT_gene16	protein_coding		c.*3465G>A					3465		GT:GQ:PL:AD:DP	.	.	.	.	.	.	1/1:99:4227,331,0:0,111:111	.	.	.	1/1:30:388,30,0:0,10:10	1/1:21:268,21,0:0,7:7	.	.	0/1:91:91,0,1121:31,5:36	.	.	1/1:9:105,9,0:0,3:3	1/1:60:755,60,0:0,20:20	.	.	.	.	.	.	.
NC_002677.1	22488	.	G	A	2474.83	.	A	downstream_gene_variant	MODIFIER	rodA	gene20	transcript	TRANSCRIPT_gene20	protein_coding		c.*1176C>T					1176		GT:GQ:PL:AD:DP	.	.	.	.	.	.	1/1:99:4227,331,0:0,111:111	.	.	.	1/1:30:388,30,0:0,10:10	1/1:21:268,21,0:0,7:7	.	.	0/1:91:91,0,1121:31,5:36	.	.	1/1:9:105,9,0:0,3:3	1/1:60:755,60,0:0,20:20	.	.	.	.	.	.	.
NC_002677.1	22488	.	G	A	2474.83	.	A	downstream_gene_variant	MODIFIER	ML0020	gene21	transcript	TRANSCRIPT_gene21	protein_coding		c.*2570C>T					2570	WARNING_TRANSCRIPT_NO_START_CODON	GT:GQ:PL:AD:DP	.	.	.	.	.	.	1/1:99:4227,331,0:0,111:111	.	.	.	1/1:30:388,30,0:0,10:10	1/1:21:268,21,0:0,7:7	.	.	0/1:91:91,0,1121:31,5:36	.	.	1/1:9:105,9,0:0,3:3	1/1:60:755,60,0:0,20:20	.	.	.	.	.	.	.
NC_002677.1	22488	.	G	A	2474.83	.	A	downstream_gene_variant	MODIFIER	ML0021	gene22	transcript	TRANSCRIPT_gene22	protein_coding		c.*4096C>T					4096		GT:GQ:PL:AD:DP	.	.	.	.	.	.	1/1:99:4227,331,0:0,111:111	.	.	.	1/1:30:388,30,0:0,10:10	1/1:21:268,21,0:0,7:7	.	.	0/1:91:91,0,1121:31,5:36	.	.	1/1:9:105,9,0:0,3:3	1/1:60:755,60,0:0,20:20	.	.	.	.	.	.	.
NC_002677.1	22488	.	G	A	2474.83	.	A	downstream_gene_variant	MODIFIER	ML0022	gene23	transcript	TRANSCRIPT_gene23	protein_coding		c.*4685C>T					4685		GT:GQ:PL:AD:DP	.	.	.	.	.	.	1/1:99:4227,331,0:0,111:111	.	.	.	1/1:30:388,30,0:0,10:10	1/1:21:268,21,0:0,7:7	.	.	0/1:91:91,0,1121:31,5:36	.	.	1/1:9:105,9,0:0,3:3	1/1:60:755,60,0:0,20:20	.	.	.	.	.	.	.
NC_002677.1	22719	.	G	A	3069.46	LowQual	A	synonymous_variant	LOW	pbpA	gene19	transcript	TRANSCRIPT_gene19	protein_coding	1/1	c.949C>T	p.Leu317Leu	949/1479	949/1479	317/492			GT:GQ:PL:AD:DP	.	.	.	.	.	.	.	.	.	.	.	.	.	.	.	.	.	.	.	1/1:12:157,12,0:0,4:4	1/1:19:650,19,0:1,18:19	.	1/1:99:1567,126,0:0,44:44	1/1:55:1623,55,0:3,44:47	.	1/1:99:4337,294,0:1,110:111
NC_002677.1	22719	.	G	A	3069.46	LowQual	A	upstream_gene_variant	MODIFIER	pknB	gene17	transcript	TRANSCRIPT_gene17	protein_coding		c.-1850C>T					1850		GT:GQ:PL:AD:DP	.	.	.	.	.	.	.	.	.	.	.	.	.	.	.	.	.	.	.	1/1:12:157,12,0:0,4:4	1/1:19:650,19,0:1,18:19	.	1/1:99:1567,126,0:0,44:44	1/1:55:1623,55,0:3,44:47	.	1/1:99:4337,294,0:1,110:111
NC_002677.1	22719	.	G	A	3069.46	LowQual	A	upstream_gene_variant	MODIFIER	pknA	gene18	transcript	TRANSCRIPT_gene18	protein_coding		c.-527C>T					527		GT:GQ:PL:AD:DP	.	.	.	.	.	.	.	.	.	.	.	.	.	.	.	.	.	.	.	1/1:12:157,12,0:0,4:4	1/1:19:650,19,0:1,18:19	.	1/1:99:1567,126,0:0,44:44	1/1:55:1623,55,0:3,44:47	.	1/1:99:4337,294,0:1,110:111
NC_002677.1	22719	.	G	A	3069.46	LowQual	A	downstream_gene_variant	MODIFIER	pabA	gene16	transcript	TRANSCRIPT_gene16	protein_coding		c.*3696G>A					3696		GT:GQ:PL:AD:DP	.	.	.	.	.	.	.	.	.	.	.	.	.	.	.	.	.	.	.	1/1:12:157,12,0:0,4:4	1/1:19:650,19,0:1,18:19	.	1/1:99:1567,126,0:0,44:44	1/1:55:1623,55,0:3,44:47	.	1/1:99:4337,294,0:1,110:111
NC_002677.1	22719	.	G	A	3069.46	LowQual	A	downstream_gene_variant	MODIFIER	rodA	gene20	transcript	TRANSCRIPT_gene20	protein_coding		c.*945C>T					945		GT:GQ:PL:AD:DP	.	.	.	.	.	.	.	.	.	.	.	.	.	.	.	.	.	.	.	1/1:12:157,12,0:0,4:4	1/1:19:650,19,0:1,18:19	.	1/1:99:1567,126,0:0,44:44	1/1:55:1623,55,0:3,44:47	.	1/1:99:4337,294,0:1,110:111
NC_002677.1	22719	.	G	A	3069.46	LowQual	A	downstream_gene_variant	MODIFIER	ML0020	gene21	transcript	TRANSCRIPT_gene21	protein_coding		c.*2339C>T					2339	WARNING_TRANSCRIPT_NO_START_CODON	GT:GQ:PL:AD:DP	.	.	.	.	.	.	.	.	.	.	.	.	.	.	.	.	.	.	.	1/1:12:157,12,0:0,4:4	1/1:19:650,19,0:1,18:19	.	1/1:99:1567,126,0:0,44:44	1/1:55:1623,55,0:3,44:47	.	1/1:99:4337,294,0:1,110:111
NC_002677.1	22719	.	G	A	3069.46	LowQual	A	downstream_gene_variant	MODIFIER	ML0021	gene22	transcript	TRANSCRIPT_gene22	protein_coding		c.*3865C>T					3865		GT:GQ:PL:AD:DP	.	.	.	.	.	.	.	.	.	.	.	.	.	.	.	.	.	.	.	1/1:12:157,12,0:0,4:4	1/1:19:650,19,0:1,18:19	.	1/1:99:1567,126,0:0,44:44	1/1:55:1623,55,0:3,44:47	.	1/1:99:4337,294,0:1,110:111
NC_002677.1	22719	.	G	A	3069.46	LowQual	A	downstream_gene_variant	MODIFIER	ML0022	gene23	transcript	TRANSCRIPT_gene23	protein_coding		c.*4454C>T					4454		GT:GQ:PL:AD:DP	.	.	.	.	.	.	.	.	.	.	.	.	.	.	.	.	.	.	.	1/1:12:157,12,0:0,4:4	1/1:19:650,19,0:1,18:19	.	1/1:99:1567,126,0:0,44:44	1/1:55:1623,55,0:3,44:47	.	1/1:99:4337,294,0:1,110:111
NC_002677.1	22909	.	G	A	4533.77	.	A	synonymous_variant	LOW	pbpA	gene19	transcript	TRANSCRIPT_gene19	protein_coding	1/1	c.759C>T	p.Pro253Pro	759/1479	759/1479	253/492			GT:PL:AD:DP:GQ	.	.	.	.	.	.	.	.	.	.	.	.	.	.	.	.	.	.	.	.	.	1/1:3724,289,0:0,100:100:99	.	.	.	.
NC_002677.1	22909	.	G	A	4533.77	.	A	upstream_gene_variant	MODIFIER	pknB	gene17	transcript	TRANSCRIPT_gene17	protein_coding		c.-2040C>T					2040		GT:PL:AD:DP:GQ	.	.	.	.	.	.	.	.	.	.	.	.	.	.	.	.	.	.	.	.	.	1/1:3724,289,0:0,100:100:99	.	.	.	.
NC_002677.1	22909	.	G	A	4533.77	.	A	upstream_gene_variant	MODIFIER	pknA	gene18	transcript	TRANSCRIPT_gene18	protein_coding		c.-717C>T					717		GT:PL:AD:DP:GQ	.	.	.	.	.	.	.	.	.	.	.	.	.	.	.	.	.	.	.	.	.	1/1:3724,289,0:0,100:100:99	.	.	.	.
NC_002677.1	22909	.	G	A	4533.77	.	A	downstream_gene_variant	MODIFIER	pabA	gene16	transcript	TRANSCRIPT_gene16	protein_coding		c.*3886G>A					3886		GT:PL:AD:DP:GQ	.	.	.	.	.	.	.	.	.	.	.	.	.	.	.	.	.	.	.	.	.	1/1:3724,289,0:0,100:100:99	.	.	.	.
NC_002677.1	22909	.	G	A	4533.77	.	A	downstream_gene_variant	MODIFIER	rodA	gene20	transcript	TRANSCRIPT_gene20	protein_coding		c.*755C>T					755		GT:PL:AD:DP:GQ	.	.	.	.	.	.	.	.	.	.	.	.	.	.	.	.	.	.	.	.	.	1/1:3724,289,0:0,100:100:99	.	.	.	.
NC_002677.1	22909	.	G	A	4533.77	.	A	downstream_gene_variant	MODIFIER	ML0020	gene21	transcript	TRANSCRIPT_gene21	protein_coding		c.*2149C>T					2149	WARNING_TRANSCRIPT_NO_START_CODON	GT:PL:AD:DP:GQ	.	.	.	.	.	.	.	.	.	.	.	.	.	.	.	.	.	.	.	.	.	1/1:3724,289,0:0,100:100:99	.	.	.	.
NC_002677.1	22909	.	G	A	4533.77	.	A	downstream_gene_variant	MODIFIER	ML0021	gene22	transcript	TRANSCRIPT_gene22	protein_coding		c.*3675C>T					3675		GT:PL:AD:DP:GQ	.	.	.	.	.	.	.	.	.	.	.	.	.	.	.	.	.	.	.	.	.	1/1:3724,289,0:0,100:100:99	.	.	.	.
NC_002677.1	22909	.	G	A	4533.77	.	A	downstream_gene_variant	MODIFIER	ML0022	gene23	transcript	TRANSCRIPT_gene23	protein_coding		c.*4264C>T					4264		GT:PL:AD:DP:GQ	.	.	.	.	.	.	.	.	.	.	.	.	.	.	.	.	.	.	.	.	.	1/1:3724,289,0:0,100:100:99	.	.	.	.
NC_002677.1	23040	.	G	A	4494.77	.	A	synonymous_variant	LOW	pbpA	gene19	transcript	TRANSCRIPT_gene19	protein_coding	1/1	c.628C>T	p.Leu210Leu	628/1479	628/1479	210/492			GT:GQ:PL:AD:DP	.	.	.	.	.	.	.	.	.	.	.	.	.	.	.	.	.	.	.	.	.	.	.	.	.	.
NC_002677.1	23040	.	G	A	4494.77	.	A	upstream_gene_variant	MODIFIER	pknB	gene17	transcript	TRANSCRIPT_gene17	protein_coding		c.-2171C>T					2171		GT:GQ:PL:AD:DP	.	.	.	.	.	.	.	.	.	.	.	.	.	.	.	.	.	.	.	.	.	.	.	.	.	.
NC_002677.1	23040	.	G	A	4494.77	.	A	upstream_gene_variant	MODIFIER	pknA	gene18	transcript	TRANSCRIPT_gene18	protein_coding		c.-848C>T					848		GT:GQ:PL:AD:DP	.	.	.	.	.	.	.	.	.	.	.	.	.	.	.	.	.	.	.	.	.	.	.	.	.	.
NC_002677.1	23040	.	G	A	4494.77	.	A	downstream_gene_variant	MODIFIER	pabA	gene16	transcript	TRANSCRIPT_gene16	protein_coding		c.*4017G>A					4017		GT:GQ:PL:AD:DP	.	.	.	.	.	.	.	.	.	.	.	.	.	.	.	.	.	.	.	.	.	.	.	.	.	.
NC_002677.1	23040	.	G	A	4494.77	.	A	downstream_gene_variant	MODIFIER	rodA	gene20	transcript	TRANSCRIPT_gene20	protein_coding		c.*624C>T					624		GT:GQ:PL:AD:DP	.	.	.	.	.	.	.	.	.	.	.	.	.	.	.	.	.	.	.	.	.	.	.	.	.	.
NC_002677.1	23040	.	G	A	4494.77	.	A	downstream_gene_variant	MODIFIER	ML0020	gene21	transcript	TRANSCRIPT_gene21	protein_coding		c.*2018C>T					2018	WARNING_TRANSCRIPT_NO_START_CODON	GT:GQ:PL:AD:DP	.	.	.	.	.	.	.	.	.	.	.	.	.	.	.	.	.	.	.	.	.	.	.	.	.	.
NC_002677.1	23040	.	G	A	4494.77	.	A	downstream_gene_variant	MODIFIER	ML0021	gene22	transcript	TRANSCRIPT_gene22	protein_coding		c.*3544C>T					3544		GT:GQ:PL:AD:DP	.	.	.	.	.	.	.	.	.	.	.	.	.	.	.	.	.	.	.	.	.	.	.	.	.	.
NC_002677.1	23040	.	G	A	4494.77	.	A	downstream_gene_variant	MODIFIER	ML0022	gene23	transcript	TRANSCRIPT_gene23	protein_coding		c.*4133C>T					4133		GT:GQ:PL:AD:DP	.	.	.	.	.	.	.	.	.	.	.	.	.	.	.	.	.	.	.	.	.	.	.	.	.	.
NC_002677.1	23164	.	C	T	470.53	.	T	synonymous_variant	LOW	pbpA	gene19	transcript	TRANSCRIPT_gene19	protein_coding	1/1	c.504G>A	p.Pro168Pro	504/1479	504/1479	168/492			GT:DP:AD:PL:GQ	.	.	.	.	.	.	.	.	.	.	.	.	.	.	1/1:24:0,24:878,69,0:69	.	1/1:3:0,3:119,9,0:9	.	.	.	.	.	.	.	.	.
NC_002677.1	23164	.	C	T	470.53	.	T	upstream_gene_variant	MODIFIER	pknB	gene17	transcript	TRANSCRIPT_gene17	protein_coding		c.-2295G>A					2295		GT:DP:AD:PL:GQ	.	.	.	.	.	.	.	.	.	.	.	.	.	.	1/1:24:0,24:878,69,0:69	.	1/1:3:0,3:119,9,0:9	.	.	.	.	.	.	.	.	.
NC_002677.1	23164	.	C	T	470.53	.	T	upstream_gene_variant	MODIFIER	pknA	gene18	transcript	TRANSCRIPT_gene18	protein_coding		c.-972G>A					972		GT:DP:AD:PL:GQ	.	.	.	.	.	.	.	.	.	.	.	.	.	.	1/1:24:0,24:878,69,0:69	.	1/1:3:0,3:119,9,0:9	.	.	.	.	.	.	.	.	.
NC_002677.1	23164	.	C	T	470.53	.	T	downstream_gene_variant	MODIFIER	pabA	gene16	transcript	TRANSCRIPT_gene16	protein_coding		c.*4141C>T					4141		GT:DP:AD:PL:GQ	.	.	.	.	.	.	.	.	.	.	.	.	.	.	1/1:24:0,24:878,69,0:69	.	1/1:3:0,3:119,9,0:9	.	.	.	.	.	.	.	.	.
NC_002677.1	23164	.	C	T	470.53	.	T	downstream_gene_variant	MODIFIER	rodA	gene20	transcript	TRANSCRIPT_gene20	protein_coding		c.*500G>A					500		GT:DP:AD:PL:GQ	.	.	.	.	.	.	.	.	.	.	.	.	.	.	1/1:24:0,24:878,69,0:69	.	1/1:3:0,3:119,9,0:9	.	.	.	.	.	.	.	.	.
NC_002677.1	23164	.	C	T	470.53	.	T	downstream_gene_variant	MODIFIER	ML0020	gene21	transcript	TRANSCRIPT_gene21	protein_coding		c.*1894G>A					1894	WARNING_TRANSCRIPT_NO_START_CODON	GT:DP:AD:PL:GQ	.	.	.	.	.	.	.	.	.	.	.	.	.	.	1/1:24:0,24:878,69,0:69	.	1/1:3:0,3:119,9,0:9	.	.	.	.	.	.	.	.	.
NC_002677.1	23164	.	C	T	470.53	.	T	downstream_gene_variant	MODIFIER	ML0021	gene22	transcript	TRANSCRIPT_gene22	protein_coding		c.*3420G>A					3420		GT:DP:AD:PL:GQ	.	.	.	.	.	.	.	.	.	.	.	.	.	.	1/1:24:0,24:878,69,0:69	.	1/1:3:0,3:119,9,0:9	.	.	.	.	.	.	.	.	.
NC_002677.1	23164	.	C	T	470.53	.	T	downstream_gene_variant	MODIFIER	ML0022	gene23	transcript	TRANSCRIPT_gene23	protein_coding		c.*4009G>A					4009		GT:DP:AD:PL:GQ	.	.	.	.	.	.	.	.	.	.	.	.	.	.	1/1:24:0,24:878,69,0:69	.	1/1:3:0,3:119,9,0:9	.	.	.	.	.	.	.	.	.
NC_002677.1	23299	.	G	A	330.78	.	A	synonymous_variant	LOW	pbpA	gene19	transcript	TRANSCRIPT_gene19	protein_coding	1/1	c.369C>T	p.Phe123Phe	369/1479	369/1479	123/492			GT:GQ:PL:DP:AD	.	.	.	.	.	.	.	.	.	.	.	.	.	.	.	.	.	.	.	.	.	.	.	.	.	.
NC_002677.1	23299	.	G	A	330.78	.	A	upstream_gene_variant	MODIFIER	pknB	gene17	transcript	TRANSCRIPT_gene17	protein_coding		c.-2430C>T					2430		GT:GQ:PL:DP:AD	.	.	.	.	.	.	.	.	.	.	.	.	.	.	.	.	.	.	.	.	.	.	.	.	.	.
NC_002677.1	23299	.	G	A	330.78	.	A	upstream_gene_variant	MODIFIER	pknA	gene18	transcript	TRANSCRIPT_gene18	protein_coding		c.-1107C>T					1107		GT:GQ:PL:DP:AD	.	.	.	.	.	.	.	.	.	.	.	.	.	.	.	.	.	.	.	.	.	.	.	.	.	.
NC_002677.1	23299	.	G	A	330.78	.	A	downstream_gene_variant	MODIFIER	pabA	gene16	transcript	TRANSCRIPT_gene16	protein_coding		c.*4276G>A					4276		GT:GQ:PL:DP:AD	.	.	.	.	.	.	.	.	.	.	.	.	.	.	.	.	.	.	.	.	.	.	.	.	.	.
NC_002677.1	23299	.	G	A	330.78	.	A	downstream_gene_variant	MODIFIER	rodA	gene20	transcript	TRANSCRIPT_gene20	protein_coding		c.*365C>T					365		GT:GQ:PL:DP:AD	.	.	.	.	.	.	.	.	.	.	.	.	.	.	.	.	.	.	.	.	.	.	.	.	.	.
NC_002677.1	23299	.	G	A	330.78	.	A	downstream_gene_variant	MODIFIER	ML0020	gene21	transcript	TRANSCRIPT_gene21	protein_coding		c.*1759C>T					1759	WARNING_TRANSCRIPT_NO_START_CODON	GT:GQ:PL:DP:AD	.	.	.	.	.	.	.	.	.	.	.	.	.	.	.	.	.	.	.	.	.	.	.	.	.	.
NC_002677.1	23299	.	G	A	330.78	.	A	downstream_gene_variant	MODIFIER	ML0021	gene22	transcript	TRANSCRIPT_gene22	protein_coding		c.*3285C>T					3285		GT:GQ:PL:DP:AD	.	.	.	.	.	.	.	.	.	.	.	.	.	.	.	.	.	.	.	.	.	.	.	.	.	.
NC_002677.1	23299	.	G	A	330.78	.	A	downstream_gene_variant	MODIFIER	ML0022	gene23	transcript	TRANSCRIPT_gene23	protein_coding		c.*3874C>T					3874		GT:GQ:PL:DP:AD	.	.	.	.	.	.	.	.	.	.	.	.	.	.	.	.	.	.	.	.	.	.	.	.	.	.
NC_002677.1	23381	.	G	A	3061.77	.	A	missense_variant	MODERATE	pbpA	gene19	transcript	TRANSCRIPT_gene19	protein_coding	1/1	c.287C>T	p.Ser96Phe	287/1479	287/1479	96/492			GT:AD:DP:PL:GQ	.	.	.	.	.	.	.	.	.	.	.	.	.	.	.	.	.	.	.	.	.	.	.	.	.	.
NC_002677.1	23381	.	G	A	3061.77	.	A	upstream_gene_variant	MODIFIER	pknB	gene17	transcript	TRANSCRIPT_gene17	protein_coding		c.-2512C>T					2512		GT:AD:DP:PL:GQ	.	.	.	.	.	.	.	.	.	.	.	.	.	.	.	.	.	.	.	.	.	.	.	.	.	.
NC_002677.1	23381	.	G	A	3061.77	.	A	upstream_gene_variant	MODIFIER	pknA	gene18	transcript	TRANSCRIPT_gene18	protein_coding		c.-1189C>T					1189		GT:AD:DP:PL:GQ	.	.	.	.	.	.	.	.	.	.	.	.	.	.	.	.	.	.	.	.	.	.	.	.	.	.
NC_002677.1	23381	.	G	A	3061.77	.	A	downstream_gene_variant	MODIFIER	pabA	gene16	transcript	TRANSCRIPT_gene16	protein_coding		c.*4358G>A					4358		GT:AD:DP:PL:GQ	.	.	.	.	.	.	.	.	.	.	.	.	.	.	.	.	.	.	.	.	.	.	.	.	.	.
NC_002677.1	23381	.	G	A	3061.77	.	A	downstream_gene_variant	MODIFIER	rodA	gene20	transcript	TRANSCRIPT_gene20	protein_coding		c.*283C>T					283		GT:AD:DP:PL:GQ	.	.	.	.	.	.	.	.	.	.	.	.	.	.	.	.	.	.	.	.	.	.	.	.	.	.
NC_002677.1	23381	.	G	A	3061.77	.	A	downstream_gene_variant	MODIFIER	ML0020	gene21	transcript	TRANSCRIPT_gene21	protein_coding		c.*1677C>T					1677	WARNING_TRANSCRIPT_NO_START_CODON	GT:AD:DP:PL:GQ	.	.	.	.	.	.	.	.	.	.	.	.	.	.	.	.	.	.	.	.	.	.	.	.	.	.
NC_002677.1	23381	.	G	A	3061.77	.	A	downstream_gene_variant	MODIFIER	ML0021	gene22	transcript	TRANSCRIPT_gene22	protein_coding		c.*3203C>T					3203		GT:AD:DP:PL:GQ	.	.	.	.	.	.	.	.	.	.	.	.	.	.	.	.	.	.	.	.	.	.	.	.	.	.
NC_002677.1	23381	.	G	A	3061.77	.	A	downstream_gene_variant	MODIFIER	ML0022	gene23	transcript	TRANSCRIPT_gene23	protein_coding		c.*3792C>T					3792		GT:AD:DP:PL:GQ	.	.	.	.	.	.	.	.	.	.	.	.	.	.	.	.	.	.	.	.	.	.	.	.	.	.
NC_002677.1	23609	.	A	T	19974.8	.	T	missense_variant	MODERATE	pbpA	gene19	transcript	TRANSCRIPT_gene19	protein_coding	1/1	c.59T>A	p.Leu20Gln	59/1479	59/1479	20/492			GT:DP:AD:PL:GQ	.	.	.	.	.	.	.	.	.	.	.	.	.	.	.	.	.	.	.	.	.	.	.	.	.	.
NC_002677.1	23609	.	A	T	19974.8	.	T	upstream_gene_variant	MODIFIER	pknB	gene17	transcript	TRANSCRIPT_gene17	protein_coding		c.-2740T>A					2740		GT:DP:AD:PL:GQ	.	.	.	.	.	.	.	.	.	.	.	.	.	.	.	.	.	.	.	.	.	.	.	.	.	.
NC_002677.1	23609	.	A	T	19974.8	.	T	upstream_gene_variant	MODIFIER	pknA	gene18	transcript	TRANSCRIPT_gene18	protein_coding		c.-1417T>A					1417		GT:DP:AD:PL:GQ	.	.	.	.	.	.	.	.	.	.	.	.	.	.	.	.	.	.	.	.	.	.	.	.	.	.
NC_002677.1	23609	.	A	T	19974.8	.	T	downstream_gene_variant	MODIFIER	pabA	gene16	transcript	TRANSCRIPT_gene16	protein_coding		c.*4586A>T					4586		GT:DP:AD:PL:GQ	.	.	.	.	.	.	.	.	.	.	.	.	.	.	.	.	.	.	.	.	.	.	.	.	.	.
NC_002677.1	23609	.	A	T	19974.8	.	T	downstream_gene_variant	MODIFIER	rodA	gene20	transcript	TRANSCRIPT_gene20	protein_coding		c.*55T>A					55		GT:DP:AD:PL:GQ	.	.	.	.	.	.	.	.	.	.	.	.	.	.	.	.	.	.	.	.	.	.	.	.	.	.
NC_002677.1	23609	.	A	T	19974.8	.	T	downstream_gene_variant	MODIFIER	ML0020	gene21	transcript	TRANSCRIPT_gene21	protein_coding		c.*1449T>A					1449	WARNING_TRANSCRIPT_NO_START_CODON	GT:DP:AD:PL:GQ	.	.	.	.	.	.	.	.	.	.	.	.	.	.	.	.	.	.	.	.	.	.	.	.	.	.
NC_002677.1	23609	.	A	T	19974.8	.	T	downstream_gene_variant	MODIFIER	ML0021	gene22	transcript	TRANSCRIPT_gene22	protein_coding		c.*2975T>A					2975		GT:DP:AD:PL:GQ	.	.	.	.	.	.	.	.	.	.	.	.	.	.	.	.	.	.	.	.	.	.	.	.	.	.
NC_002677.1	23609	.	A	T	19974.8	.	T	downstream_gene_variant	MODIFIER	ML0022	gene23	transcript	TRANSCRIPT_gene23	protein_coding		c.*3564T>A					3564		GT:DP:AD:PL:GQ	.	.	.	.	.	.	.	.	.	.	.	.	.	.	.	.	.	.	.	.	.	.	.	.	.	.
NC_002677.1	23700	.	G	A	3811.77	.	A	synonymous_variant	LOW	rodA	gene20	transcript	TRANSCRIPT_gene20	protein_coding	1/1	c.1362C>T	p.Ile454Ile	1362/1398	1362/1398	454/465			GT:GQ:DP:AD:PL	.	.	.	.	.	.	.	.	.	.	.	.	.	.	.	.	.	.	.	.	.	.	.	.	.	.
NC_002677.1	23700	.	G	A	3811.77	.	A	upstream_gene_variant	MODIFIER	pknB	gene17	transcript	TRANSCRIPT_gene17	protein_coding		c.-2831C>T					2831		GT:GQ:DP:AD:PL	.	.	.	.	.	.	.	.	.	.	.	.	.	.	.	.	.	.	.	.	.	.	.	.	.	.
NC_002677.1	23700	.	G	A	3811.77	.	A	upstream_gene_variant	MODIFIER	pknA	gene18	transcript	TRANSCRIPT_gene18	protein_coding		c.-1508C>T					1508		GT:GQ:DP:AD:PL	.	.	.	.	.	.	.	.	.	.	.	.	.	.	.	.	.	.	.	.	.	.	.	.	.	.
NC_002677.1	23700	.	G	A	3811.77	.	A	upstream_gene_variant	MODIFIER	pbpA	gene19	transcript	TRANSCRIPT_gene19	protein_coding		c.-33C>T					33		GT:GQ:DP:AD:PL	.	.	.	.	.	.	.	.	.	.	.	.	.	.	.	.	.	.	.	.	.	.	.	.	.	.
NC_002677.1	23700	.	G	A	3811.77	.	A	downstream_gene_variant	MODIFIER	pabA	gene16	transcript	TRANSCRIPT_gene16	protein_coding		c.*4677G>A					4677		GT:GQ:DP:AD:PL	.	.	.	.	.	.	.	.	.	.	.	.	.	.	.	.	.	.	.	.	.	.	.	.	.	.
NC_002677.1	23700	.	G	A	3811.77	.	A	downstream_gene_variant	MODIFIER	ML0020	gene21	transcript	TRANSCRIPT_gene21	protein_coding		c.*1358C>T					1358	WARNING_TRANSCRIPT_NO_START_CODON	GT:GQ:DP:AD:PL	.	.	.	.	.	.	.	.	.	.	.	.	.	.	.	.	.	.	.	.	.	.	.	.	.	.
NC_002677.1	23700	.	G	A	3811.77	.	A	downstream_gene_variant	MODIFIER	ML0021	gene22	transcript	TRANSCRIPT_gene22	protein_coding		c.*2884C>T					2884		GT:GQ:DP:AD:PL	.	.	.	.	.	.	.	.	.	.	.	.	.	.	.	.	.	.	.	.	.	.	.	.	.	.
NC_002677.1	23700	.	G	A	3811.77	.	A	downstream_gene_variant	MODIFIER	ML0022	gene23	transcript	TRANSCRIPT_gene23	protein_coding		c.*3473C>T					3473		GT:GQ:DP:AD:PL	.	.	.	.	.	.	.	.	.	.	.	.	.	.	.	.	.	.	.	.	.	.	.	.	.	.
NC_002677.1	24230	.	T	C	641.77	.	C	missense_variant	MODERATE	rodA	gene20	transcript	TRANSCRIPT_gene20	protein_coding	1/1	c.832A>G	p.Thr278Ala	832/1398	832/1398	278/465			GT:AD:DP:PL:GQ	.	.	.	.	.	.	.	.	.	.	.	.	.	.	.	.	.	.	.	.	.	.	.	.	.	.
NC_002677.1	24230	.	T	C	641.77	.	C	upstream_gene_variant	MODIFIER	pknB	gene17	transcript	TRANSCRIPT_gene17	protein_coding		c.-3361A>G					3361		GT:AD:DP:PL:GQ	.	.	.	.	.	.	.	.	.	.	.	.	.	.	.	.	.	.	.	.	.	.	.	.	.	.
NC_002677.1	24230	.	T	C	641.77	.	C	upstream_gene_variant	MODIFIER	pknA	gene18	transcript	TRANSCRIPT_gene18	protein_coding		c.-2038A>G					2038		GT:AD:DP:PL:GQ	.	.	.	.	.	.	.	.	.	.	.	.	.	.	.	.	.	.	.	.	.	.	.	.	.	.
NC_002677.1	24230	.	T	C	641.77	.	C	upstream_gene_variant	MODIFIER	pbpA	gene19	transcript	TRANSCRIPT_gene19	protein_coding		c.-563A>G					563		GT:AD:DP:PL:GQ	.	.	.	.	.	.	.	.	.	.	.	.	.	.	.	.	.	.	.	.	.	.	.	.	.	.
NC_002677.1	24230	.	T	C	641.77	.	C	upstream_gene_variant	MODIFIER	leuT	gene24	transcript	rna2	protein_coding		c.-4660T>C					4660	WARNING_TRANSCRIPT_INCOMPLETE	GT:AD:DP:PL:GQ	.	.	.	.	.	.	.	.	.	.	.	.	.	.	.	.	.	.	.	.	.	.	.	.	.	.
NC_002677.1	24230	.	T	C	641.77	.	C	downstream_gene_variant	MODIFIER	ML0020	gene21	transcript	TRANSCRIPT_gene21	protein_coding		c.*828A>G					828	WARNING_TRANSCRIPT_NO_START_CODON	GT:AD:DP:PL:GQ	.	.	.	.	.	.	.	.	.	.	.	.	.	.	.	.	.	.	.	.	.	.	.	.	.	.
NC_002677.1	24230	.	T	C	641.77	.	C	downstream_gene_variant	MODIFIER	ML0021	gene22	transcript	TRANSCRIPT_gene22	protein_coding		c.*2354A>G					2354		GT:AD:DP:PL:GQ	.	.	.	.	.	.	.	.	.	.	.	.	.	.	.	.	.	.	.	.	.	.	.	.	.	.
NC_002677.1	24230	.	T	C	641.77	.	C	downstream_gene_variant	MODIFIER	ML0022	gene23	transcript	TRANSCRIPT_gene23	protein_coding		c.*2943A>G					2943		GT:AD:DP:PL:GQ	.	.	.	.	.	.	.	.	.	.	.	.	.	.	.	.	.	.	.	.	.	.	.	.	.	.
NC_002677.1	24230	.	T	C	641.77	.	C	downstream_gene_variant	MODIFIER	ML0023	gene25	transcript	TRANSCRIPT_gene25	protein_coding		c.*4724A>G					4724		GT:AD:DP:PL:GQ	.	.	.	.	.	.	.	.	.	.	.	.	.	.	.	.	.	.	.	.	.	.	.	.	.	.
NC_002677.1	24864	.	G	A	2699.42	.	A	synonymous_variant	LOW	rodA	gene20	transcript	TRANSCRIPT_gene20	protein_coding	1/1	c.198C>T	p.Ala66Ala	198/1398	198/1398	66/465			GT:DP:AD:PL:GQ	.	.	.	.	.	.	.	.	.	.	.	.	.	.	.	.	.	.	.	.	.	.	.	.	.	.
NC_002677.1	24864	.	G	A	2699.42	.	A	upstream_gene_variant	MODIFIER	pknB	gene17	transcript	TRANSCRIPT_gene17	protein_coding		c.-3995C>T					3995		GT:DP:AD:PL:GQ	.	.	.	.	.	.	.	.	.	.	.	.	.	.	.	.	.	.	.	.	.	.	.	.	.	.
NC_002677.1	24864	.	G	A	2699.42	.	A	upstream_gene_variant	MODIFIER	pknA	gene18	transcript	TRANSCRIPT_gene18	protein_coding		c.-2672C>T					2672		GT:DP:AD:PL:GQ	.	.	.	.	.	.	.	.	.	.	.	.	.	.	.	.	.	.	.	.	.	.	.	.	.	.
NC_002677.1	24864	.	G	A	2699.42	.	A	upstream_gene_variant	MODIFIER	pbpA	gene19	transcript	TRANSCRIPT_gene19	protein_coding		c.-1197C>T					1197		GT:DP:AD:PL:GQ	.	.	.	.	.	.	.	.	.	.	.	.	.	.	.	.	.	.	.	.	.	.	.	.	.	.
NC_002677.1	24864	.	G	A	2699.42	.	A	upstream_gene_variant	MODIFIER	leuT	gene24	transcript	rna2	protein_coding		c.-4026G>A					4026	WARNING_TRANSCRIPT_INCOMPLETE	GT:DP:AD:PL:GQ	.	.	.	.	.	.	.	.	.	.	.	.	.	.	.	.	.	.	.	.	.	.	.	.	.	.
NC_002677.1	24864	.	G	A	2699.42	.	A	upstream_gene_variant	MODIFIER	ML0024	gene26	transcript	TRANSCRIPT_gene26	protein_coding		c.-4911G>A					4911	WARNING_TRANSCRIPT_NO_START_CODON	GT:DP:AD:PL:GQ	.	.	.	.	.	.	.	.	.	.	.	.	.	.	.	.	.	.	.	.	.	.	.	.	.	.
NC_002677.1	24864	.	G	A	2699.42	.	A	downstream_gene_variant	MODIFIER	ML0020	gene21	transcript	TRANSCRIPT_gene21	protein_coding		c.*194C>T					194	WARNING_TRANSCRIPT_NO_START_CODON	GT:DP:AD:PL:GQ	.	.	.	.	.	.	.	.	.	.	.	.	.	.	.	.	.	.	.	.	.	.	.	.	.	.
NC_002677.1	24864	.	G	A	2699.42	.	A	downstream_gene_variant	MODIFIER	ML0021	gene22	transcript	TRANSCRIPT_gene22	protein_coding		c.*1720C>T					1720		GT:DP:AD:PL:GQ	.	.	.	.	.	.	.	.	.	.	.	.	.	.	.	.	.	.	.	.	.	.	.	.	.	.
NC_002677.1	24864	.	G	A	2699.42	.	A	downstream_gene_variant	MODIFIER	ML0022	gene23	transcript	TRANSCRIPT_gene23	protein_coding		c.*2309C>T					2309		GT:DP:AD:PL:GQ	.	.	.	.	.	.	.	.	.	.	.	.	.	.	.	.	.	.	.	.	.	.	.	.	.	.
NC_002677.1	24864	.	G	A	2699.42	.	A	downstream_gene_variant	MODIFIER	ML0023	gene25	transcript	TRANSCRIPT_gene25	protein_coding		c.*4090C>T					4090		GT:DP:AD:PL:GQ	.	.	.	.	.	.	.	.	.	.	.	.	.	.	.	.	.	.	.	.	.	.	.	.	.	.
NC_002677.1	24901	.	C	T	2255.77	.	T	missense_variant	MODERATE	rodA	gene20	transcript	TRANSCRIPT_gene20	protein_coding	1/1	c.161G>A	p.Gly54Asp	161/1398	161/1398	54/465			GT:DP:AD:PL:GQ	.	.	.	.	.	.	.	.	.	.	.	.	.	.	.	.	.	.	.	.	.	.	.	.	.	.
NC_002677.1	24901	.	C	T	2255.77	.	T	upstream_gene_variant	MODIFIER	pknB	gene17	transcript	TRANSCRIPT_gene17	protein_coding		c.-4032G>A					4032		GT:DP:AD:PL:GQ	.	.	.	.	.	.	.	.	.	.	.	.	.	.	.	.	.	.	.	.	.	.	.	.	.	.
NC_002677.1	24901	.	C	T	2255.77	.	T	upstream_gene_variant	MODIFIER	pknA	gene18	transcript	TRANSCRIPT_gene18	protein_coding		c.-2709G>A					2709		GT:DP:AD:PL:GQ	.	.	.	.	.	.	.	.	.	.	.	.	.	.	.	.	.	.	.	.	.	.	.	.	.	.
NC_002677.1	24901	.	C	T	2255.77	.	T	upstream_gene_variant	MODIFIER	pbpA	gene19	transcript	TRANSCRIPT_gene19	protein_coding		c.-1234G>A					1234		GT:DP:AD:PL:GQ	.	.	.	.	.	.	.	.	.	.	.	.	.	.	.	.	.	.	.	.	.	.	.	.	.	.
NC_002677.1	24901	.	C	T	2255.77	.	T	upstream_gene_variant	MODIFIER	leuT	gene24	transcript	rna2	protein_coding		c.-3989C>T					3989	WARNING_TRANSCRIPT_INCOMPLETE	GT:DP:AD:PL:GQ	.	.	.	.	.	.	.	.	.	.	.	.	.	.	.	.	.	.	.	.	.	.	.	.	.	.
NC_002677.1	24901	.	C	T	2255.77	.	T	upstream_gene_variant	MODIFIER	ML0024	gene26	transcript	TRANSCRIPT_gene26	protein_coding		c.-4874C>T					4874	WARNING_TRANSCRIPT_NO_START_CODON	GT:DP:AD:PL:GQ	.	.	.	.	.	.	.	.	.	.	.	.	.	.	.	.	.	.	.	.	.	.	.	.	.	.
NC_002677.1	24901	.	C	T	2255.77	.	T	downstream_gene_variant	MODIFIER	ML0020	gene21	transcript	TRANSCRIPT_gene21	protein_coding		c.*157G>A					157	WARNING_TRANSCRIPT_NO_START_CODON	GT:DP:AD:PL:GQ	.	.	.	.	.	.	.	.	.	.	.	.	.	.	.	.	.	.	.	.	.	.	.	.	.	.
NC_002677.1	24901	.	C	T	2255.77	.	T	downstream_gene_variant	MODIFIER	ML0021	gene22	transcript	TRANSCRIPT_gene22	protein_coding		c.*1683G>A					1683		GT:DP:AD:PL:GQ	.	.	.	.	.	.	.	.	.	.	.	.	.	.	.	.	.	.	.	.	.	.	.	.	.	.
NC_002677.1	24901	.	C	T	2255.77	.	T	downstream_gene_variant	MODIFIER	ML0022	gene23	transcript	TRANSCRIPT_gene23	protein_coding		c.*2272G>A					2272		GT:DP:AD:PL:GQ	.	.	.	.	.	.	.	.	.	.	.	.	.	.	.	.	.	.	.	.	.	.	.	.	.	.
NC_002677.1	24901	.	C	T	2255.77	.	T	downstream_gene_variant	MODIFIER	ML0023	gene25	transcript	TRANSCRIPT_gene25	protein_coding		c.*4053G>A					4053		GT:DP:AD:PL:GQ	.	.	.	.	.	.	.	.	.	.	.	.	.	.	.	.	.	.	.	.	.	.	.	.	.	.
NC_002677.1	25118	.	C	T	4093.77	.	T	synonymous_variant	LOW	ML0020	gene21	transcript	TRANSCRIPT_gene21	protein_coding	1/1	c.1470G>A	p.Thr490Thr	1470/1530	1470/1530	490/509		WARNING_TRANSCRIPT_NO_START_CODON	GT:GQ:PL:DP:AD	.	.	.	.	.	.	.	.	.	.	.	.	.	.	.	.	.	.	.	.	.	.	.	.	.	.
NC_002677.1	25118	.	C	T	4093.77	.	T	upstream_gene_variant	MODIFIER	pknB	gene17	transcript	TRANSCRIPT_gene17	protein_coding		c.-4249G>A					4249		GT:GQ:PL:DP:AD	.	.	.	.	.	.	.	.	.	.	.	.	.	.	.	.	.	.	.	.	.	.	.	.	.	.
NC_002677.1	25118	.	C	T	4093.77	.	T	upstream_gene_variant	MODIFIER	pknA	gene18	transcript	TRANSCRIPT_gene18	protein_coding		c.-2926G>A					2926		GT:GQ:PL:DP:AD	.	.	.	.	.	.	.	.	.	.	.	.	.	.	.	.	.	.	.	.	.	.	.	.	.	.
NC_002677.1	25118	.	C	T	4093.77	.	T	upstream_gene_variant	MODIFIER	pbpA	gene19	transcript	TRANSCRIPT_gene19	protein_coding		c.-1451G>A					1451		GT:GQ:PL:DP:AD	.	.	.	.	.	.	.	.	.	.	.	.	.	.	.	.	.	.	.	.	.	.	.	.	.	.
NC_002677.1	25118	.	C	T	4093.77	.	T	upstream_gene_variant	MODIFIER	rodA	gene20	transcript	TRANSCRIPT_gene20	protein_coding		c.-57G>A					57		GT:GQ:PL:DP:AD	.	.	.	.	.	.	.	.	.	.	.	.	.	.	.	.	.	.	.	.	.	.	.	.	.	.
NC_002677.1	25118	.	C	T	4093.77	.	T	upstream_gene_variant	MODIFIER	leuT	gene24	transcript	rna2	protein_coding		c.-3772C>T					3772	WARNING_TRANSCRIPT_INCOMPLETE	GT:GQ:PL:DP:AD	.	.	.	.	.	.	.	.	.	.	.	.	.	.	.	.	.	.	.	.	.	.	.	.	.	.
NC_002677.1	25118	.	C	T	4093.77	.	T	upstream_gene_variant	MODIFIER	ML0024	gene26	transcript	TRANSCRIPT_gene26	protein_coding		c.-4657C>T					4657	WARNING_TRANSCRIPT_NO_START_CODON	GT:GQ:PL:DP:AD	.	.	.	.	.	.	.	.	.	.	.	.	.	.	.	.	.	.	.	.	.	.	.	.	.	.
NC_002677.1	25118	.	C	T	4093.77	.	T	downstream_gene_variant	MODIFIER	ML0021	gene22	transcript	TRANSCRIPT_gene22	protein_coding		c.*1466G>A					1466		GT:GQ:PL:DP:AD	.	.	.	.	.	.	.	.	.	.	.	.	.	.	.	.	.	.	.	.	.	.	.	.	.	.
NC_002677.1	25118	.	C	T	4093.77	.	T	downstream_gene_variant	MODIFIER	ML0022	gene23	transcript	TRANSCRIPT_gene23	protein_coding		c.*2055G>A					2055		GT:GQ:PL:DP:AD	.	.	.	.	.	.	.	.	.	.	.	.	.	.	.	.	.	.	.	.	.	.	.	.	.	.
NC_002677.1	25118	.	C	T	4093.77	.	T	downstream_gene_variant	MODIFIER	ML0023	gene25	transcript	TRANSCRIPT_gene25	protein_coding		c.*3836G>A					3836		GT:GQ:PL:DP:AD	.	.	.	.	.	.	.	.	.	.	.	.	.	.	.	.	.	.	.	.	.	.	.	.	.	.
NC_002677.1	25414	.	C	T	924.48	.	T	missense_variant	MODERATE	ML0020	gene21	transcript	TRANSCRIPT_gene21	protein_coding	1/1	c.1174G>A	p.Ala392Thr	1174/1530	1174/1530	392/509		WARNING_TRANSCRIPT_NO_START_CODON	GT:GQ:PL:AD:DP	.	.	.	.	.	.	.	.	1/1:15:200,15,0:0,5:5	.	.	.	.	.	.	.	.	.	.	.	.	.	.	.	.	.
NC_002677.1	25414	.	C	T	924.48	.	T	upstream_gene_variant	MODIFIER	pknB	gene17	transcript	TRANSCRIPT_gene17	protein_coding		c.-4545G>A					4545		GT:GQ:PL:AD:DP	.	.	.	.	.	.	.	.	1/1:15:200,15,0:0,5:5	.	.	.	.	.	.	.	.	.	.	.	.	.	.	.	.	.
NC_002677.1	25414	.	C	T	924.48	.	T	upstream_gene_variant	MODIFIER	pknA	gene18	transcript	TRANSCRIPT_gene18	protein_coding		c.-3222G>A					3222		GT:GQ:PL:AD:DP	.	.	.	.	.	.	.	.	1/1:15:200,15,0:0,5:5	.	.	.	.	.	.	.	.	.	.	.	.	.	.	.	.	.
NC_002677.1	25414	.	C	T	924.48	.	T	upstream_gene_variant	MODIFIER	pbpA	gene19	transcript	TRANSCRIPT_gene19	protein_coding		c.-1747G>A					1747		GT:GQ:PL:AD:DP	.	.	.	.	.	.	.	.	1/1:15:200,15,0:0,5:5	.	.	.	.	.	.	.	.	.	.	.	.	.	.	.	.	.
NC_002677.1	25414	.	C	T	924.48	.	T	upstream_gene_variant	MODIFIER	rodA	gene20	transcript	TRANSCRIPT_gene20	protein_coding		c.-353G>A					353		GT:GQ:PL:AD:DP	.	.	.	.	.	.	.	.	1/1:15:200,15,0:0,5:5	.	.	.	.	.	.	.	.	.	.	.	.	.	.	.	.	.
NC_002677.1	25414	.	C	T	924.48	.	T	upstream_gene_variant	MODIFIER	leuT	gene24	transcript	rna2	protein_coding		c.-3476C>T					3476	WARNING_TRANSCRIPT_INCOMPLETE	GT:GQ:PL:AD:DP	.	.	.	.	.	.	.	.	1/1:15:200,15,0:0,5:5	.	.	.	.	.	.	.	.	.	.	.	.	.	.	.	.	.
NC_002677.1	25414	.	C	T	924.48	.	T	upstream_gene_variant	MODIFIER	ML0024	gene26	transcript	TRANSCRIPT_gene26	protein_coding		c.-4361C>T					4361	WARNING_TRANSCRIPT_NO_START_CODON	GT:GQ:PL:AD:DP	.	.	.	.	.	.	.	.	1/1:15:200,15,0:0,5:5	.	.	.	.	.	.	.	.	.	.	.	.	.	.	.	.	.
NC_002677.1	25414	.	C	T	924.48	.	T	downstream_gene_variant	MODIFIER	ML0021	gene22	transcript	TRANSCRIPT_gene22	protein_coding		c.*1170G>A					1170		GT:GQ:PL:AD:DP	.	.	.	.	.	.	.	.	1/1:15:200,15,0:0,5:5	.	.	.	.	.	.	.	.	.	.	.	.	.	.	.	.	.
NC_002677.1	25414	.	C	T	924.48	.	T	downstream_gene_variant	MODIFIER	ML0022	gene23	transcript	TRANSCRIPT_gene23	protein_coding		c.*1759G>A					1759		GT:GQ:PL:AD:DP	.	.	.	.	.	.	.	.	1/1:15:200,15,0:0,5:5	.	.	.	.	.	.	.	.	.	.	.	.	.	.	.	.	.
NC_002677.1	25414	.	C	T	924.48	.	T	downstream_gene_variant	MODIFIER	ML0023	gene25	transcript	TRANSCRIPT_gene25	protein_coding		c.*3540G>A					3540		GT:GQ:PL:AD:DP	.	.	.	.	.	.	.	.	1/1:15:200,15,0:0,5:5	.	.	.	.	.	.	.	.	.	.	.	.	.	.	.	.	.
NC_002677.1	25414	.	C	T	924.48	.	T	downstream_gene_variant	MODIFIER	ML0025	gene27	transcript	TRANSCRIPT_gene27	protein_coding		c.*4879G>A					4879		GT:GQ:PL:AD:DP	.	.	.	.	.	.	.	.	1/1:15:200,15,0:0,5:5	.	.	.	.	.	.	.	.	.	.	.	.	.	.	.	.	.
NC_002677.1	26545	.	G	A	1431.28	LowQual	A	synonymous_variant	LOW	ML0020	gene21	transcript	TRANSCRIPT_gene21	protein_coding	1/1	c.43C>T	p.Leu15Leu	43/1530	43/1530	15/509		WARNING_TRANSCRIPT_NO_START_CODON	GT:GQ:DP:AD:PL	.	.	.	.	.	.	.	.	.	.	.	.	.	.	.	.	.	.	.	.	.	.	.	.	.	.
NC_002677.1	26545	.	G	A	1431.28	LowQual	A	upstream_gene_variant	MODIFIER	pknA	gene18	transcript	TRANSCRIPT_gene18	protein_coding		c.-4353C>T					4353		GT:GQ:DP:AD:PL	.	.	.	.	.	.	.	.	.	.	.	.	.	.	.	.	.	.	.	.	.	.	.	.	.	.
NC_002677.1	26545	.	G	A	1431.28	LowQual	A	upstream_gene_variant	MODIFIER	pbpA	gene19	transcript	TRANSCRIPT_gene19	protein_coding		c.-2878C>T					2878		GT:GQ:DP:AD:PL	.	.	.	.	.	.	.	.	.	.	.	.	.	.	.	.	.	.	.	.	.	.	.	.	.	.
NC_002677.1	26545	.	G	A	1431.28	LowQual	A	upstream_gene_variant	MODIFIER	rodA	gene20	transcript	TRANSCRIPT_gene20	protein_coding		c.-1484C>T					1484		GT:GQ:DP:AD:PL	.	.	.	.	.	.	.	.	.	.	.	.	.	.	.	.	.	.	.	.	.	.	.	.	.	.
NC_002677.1	26545	.	G	A	1431.28	LowQual	A	upstream_gene_variant	MODIFIER	leuT	gene24	transcript	rna2	protein_coding		c.-2345G>A					2345	WARNING_TRANSCRIPT_INCOMPLETE	GT:GQ:DP:AD:PL	.	.	.	.	.	.	.	.	.	.	.	.	.	.	.	.	.	.	.	.	.	.	.	.	.	.
NC_002677.1	26545	.	G	A	1431.28	LowQual	A	upstream_gene_variant	MODIFIER	ML0024	gene26	transcript	TRANSCRIPT_gene26	protein_coding		c.-3230G>A					3230	WARNING_TRANSCRIPT_NO_START_CODON	GT:GQ:DP:AD:PL	.	.	.	.	.	.	.	.	.	.	.	.	.	.	.	.	.	.	.	.	.	.	.	.	.	.
NC_002677.1	26545	.	G	A	1431.28	LowQual	A	downstream_gene_variant	MODIFIER	ML0021	gene22	transcript	TRANSCRIPT_gene22	protein_coding		c.*39C>T					39		GT:GQ:DP:AD:PL	.	.	.	.	.	.	.	.	.	.	.	.	.	.	.	.	.	.	.	.	.	.	.	.	.	.
NC_002677.1	26545	.	G	A	1431.28	LowQual	A	downstream_gene_variant	MODIFIER	ML0022	gene23	transcript	TRANSCRIPT_gene23	protein_coding		c.*628C>T					628		GT:GQ:DP:AD:PL	.	.	.	.	.	.	.	.	.	.	.	.	.	.	.	.	.	.	.	.	.	.	.	.	.	.
NC_002677.1	26545	.	G	A	1431.28	LowQual	A	downstream_gene_variant	MODIFIER	ML0023	gene25	transcript	TRANSCRIPT_gene25	protein_coding		c.*2409C>T					2409		GT:GQ:DP:AD:PL	.	.	.	.	.	.	.	.	.	.	.	.	.	.	.	.	.	.	.	.	.	.	.	.	.	.
NC_002677.1	26545	.	G	A	1431.28	LowQual	A	downstream_gene_variant	MODIFIER	ML0025	gene27	transcript	TRANSCRIPT_gene27	protein_coding		c.*3748C>T					3748		GT:GQ:DP:AD:PL	.	.	.	.	.	.	.	.	.	.	.	.	.	.	.	.	.	.	.	.	.	.	.	.	.	.
NC_002677.1	27143	.	A	C	569.1	.	C	upstream_gene_variant	MODIFIER	pknA	gene18	transcript	TRANSCRIPT_gene18	protein_coding		c.-4951T>G					4951		GT:DP:AD:PL:GQ	.	.	.	.	.	.	.	.	.	.	.	.	.	.	.	.	.	.	.	.	.	.	.	.	.	.
NC_002677.1	27143	.	A	C	569.1	.	C	upstream_gene_variant	MODIFIER	pbpA	gene19	transcript	TRANSCRIPT_gene19	protein_coding		c.-3476T>G					3476		GT:DP:AD:PL:GQ	.	.	.	.	.	.	.	.	.	.	.	.	.	.	.	.	.	.	.	.	.	.	.	.	.	.
NC_002677.1	27143	.	A	C	569.1	.	C	upstream_gene_variant	MODIFIER	rodA	gene20	transcript	TRANSCRIPT_gene20	protein_coding		c.-2082T>G					2082		GT:DP:AD:PL:GQ	.	.	.	.	.	.	.	.	.	.	.	.	.	.	.	.	.	.	.	.	.	.	.	.	.	.
NC_002677.1	27143	.	A	C	569.1	.	C	upstream_gene_variant	MODIFIER	ML0020	gene21	transcript	TRANSCRIPT_gene21	protein_coding		c.-556T>G					556	WARNING_TRANSCRIPT_NO_START_CODON	GT:DP:AD:PL:GQ	.	.	.	.	.	.	.	.	.	.	.	.	.	.	.	.	.	.	.	.	.	.	.	.	.	.
NC_002677.1	27143	.	A	C	569.1	.	C	upstream_gene_variant	MODIFIER	ML0021	gene22	transcript	TRANSCRIPT_gene22	protein_coding		c.-92T>G					92		GT:DP:AD:PL:GQ	.	.	.	.	.	.	.	.	.	.	.	.	.	.	.	.	.	.	.	.	.	.	.	.	.	.
NC_002677.1	27143	.	A	C	569.1	.	C	upstream_gene_variant	MODIFIER	leuT	gene24	transcript	rna2	protein_coding		c.-1747A>C					1747	WARNING_TRANSCRIPT_INCOMPLETE	GT:DP:AD:PL:GQ	.	.	.	.	.	.	.	.	.	.	.	.	.	.	.	.	.	.	.	.	.	.	.	.	.	.
NC_002677.1	27143	.	A	C	569.1	.	C	upstream_gene_variant	MODIFIER	ML0024	gene26	transcript	TRANSCRIPT_gene26	protein_coding		c.-2632A>C					2632	WARNING_TRANSCRIPT_NO_START_CODON	GT:DP:AD:PL:GQ	.	.	.	.	.	.	.	.	.	.	.	.	.	.	.	.	.	.	.	.	.	.	.	.	.	.
NC_002677.1	27143	.	A	C	569.1	.	C	downstream_gene_variant	MODIFIER	ML0022	gene23	transcript	TRANSCRIPT_gene23	protein_coding		c.*30T>G					30		GT:DP:AD:PL:GQ	.	.	.	.	.	.	.	.	.	.	.	.	.	.	.	.	.	.	.	.	.	.	.	.	.	.
NC_002677.1	27143	.	A	C	569.1	.	C	downstream_gene_variant	MODIFIER	ML0023	gene25	transcript	TRANSCRIPT_gene25	protein_coding		c.*1811T>G					1811		GT:DP:AD:PL:GQ	.	.	.	.	.	.	.	.	.	.	.	.	.	.	.	.	.	.	.	.	.	.	.	.	.	.
NC_002677.1	27143	.	A	C	569.1	.	C	downstream_gene_variant	MODIFIER	ML0025	gene27	transcript	TRANSCRIPT_gene27	protein_coding		c.*3150T>G					3150		GT:DP:AD:PL:GQ	.	.	.	.	.	.	.	.	.	.	.	.	.	.	.	.	.	.	.	.	.	.	.	.	.	.
NC_002677.1	27143	.	A	C	569.1	.	C	intergenic_region	MODIFIER	ML0021-ML0022	gene22-gene23	intergenic_region	gene22-gene23			n.27143A>C							GT:DP:AD:PL:GQ	.	.	.	.	.	.	.	.	.	.	.	.	.	.	.	.	.	.	.	.	.	.	.	.	.	.
NC_002677.1	27730	.	G	A	3799.27	.	A	missense_variant	MODERATE	ML0022	gene23	transcript	TRANSCRIPT_gene23	protein_coding	1/1	c.910C>T	p.Pro304Ser	910/1467	910/1467	304/488			GT:DP:AD:PL:GQ	.	.	.	.	.	.	.	.	.	.	.	.	.	.	.	.	.	.	.	.	.	.	.	.	.	.
NC_002677.1	27730	.	G	A	3799.27	.	A	upstream_gene_variant	MODIFIER	pbpA	gene19	transcript	TRANSCRIPT_gene19	protein_coding		c.-4063C>T					4063		GT:DP:AD:PL:GQ	.	.	.	.	.	.	.	.	.	.	.	.	.	.	.	.	.	.	.	.	.	.	.	.	.	.
NC_002677.1	27730	.	G	A	3799.27	.	A	upstream_gene_variant	MODIFIER	rodA	gene20	transcript	TRANSCRIPT_gene20	protein_coding		c.-2669C>T					2669		GT:DP:AD:PL:GQ	.	.	.	.	.	.	.	.	.	.	.	.	.	.	.	.	.	.	.	.	.	.	.	.	.	.
NC_002677.1	27730	.	G	A	3799.27	.	A	upstream_gene_variant	MODIFIER	ML0020	gene21	transcript	TRANSCRIPT_gene21	protein_coding		c.-1143C>T					1143	WARNING_TRANSCRIPT_NO_START_CODON	GT:DP:AD:PL:GQ	.	.	.	.	.	.	.	.	.	.	.	.	.	.	.	.	.	.	.	.	.	.	.	.	.	.
NC_002677.1	27730	.	G	A	3799.27	.	A	upstream_gene_variant	MODIFIER	ML0021	gene22	transcript	TRANSCRIPT_gene22	protein_coding		c.-679C>T					679		GT:DP:AD:PL:GQ	.	.	.	.	.	.	.	.	.	.	.	.	.	.	.	.	.	.	.	.	.	.	.	.	.	.
NC_002677.1	27730	.	G	A	3799.27	.	A	upstream_gene_variant	MODIFIER	leuT	gene24	transcript	rna2	protein_coding		c.-1160G>A					1160	WARNING_TRANSCRIPT_INCOMPLETE	GT:DP:AD:PL:GQ	.	.	.	.	.	.	.	.	.	.	.	.	.	.	.	.	.	.	.	.	.	.	.	.	.	.
NC_002677.1	27730	.	G	A	3799.27	.	A	upstream_gene_variant	MODIFIER	ML0024	gene26	transcript	TRANSCRIPT_gene26	protein_coding		c.-2045G>A					2045	WARNING_TRANSCRIPT_NO_START_CODON	GT:DP:AD:PL:GQ	.	.	.	.	.	.	.	.	.	.	.	.	.	.	.	.	.	.	.	.	.	.	.	.	.	.
NC_002677.1	27730	.	G	A	3799.27	.	A	downstream_gene_variant	MODIFIER	ML0023	gene25	transcript	TRANSCRIPT_gene25	protein_coding		c.*1224C>T					1224		GT:DP:AD:PL:GQ	.	.	.	.	.	.	.	.	.	.	.	.	.	.	.	.	.	.	.	.	.	.	.	.	.	.
NC_002677.1	27730	.	G	A	3799.27	.	A	downstream_gene_variant	MODIFIER	ML0025	gene27	transcript	TRANSCRIPT_gene27	protein_coding		c.*2563C>T					2563		GT:DP:AD:PL:GQ	.	.	.	.	.	.	.	.	.	.	.	.	.	.	.	.	.	.	.	.	.	.	.	.	.	.
NC_002677.1	27937	.	G	A	788.77	.	A	missense_variant	MODERATE	ML0022	gene23	transcript	TRANSCRIPT_gene23	protein_coding	1/1	c.703C>T	p.His235Tyr	703/1467	703/1467	235/488			GT:GQ:DP:AD:PL	.	.	.	.	.	.	.	.	.	.	.	.	.	.	.	.	.	.	.	.	.	.	.	.	.	.
NC_002677.1	27937	.	G	A	788.77	.	A	upstream_gene_variant	MODIFIER	pbpA	gene19	transcript	TRANSCRIPT_gene19	protein_coding		c.-4270C>T					4270		GT:GQ:DP:AD:PL	.	.	.	.	.	.	.	.	.	.	.	.	.	.	.	.	.	.	.	.	.	.	.	.	.	.
NC_002677.1	27937	.	G	A	788.77	.	A	upstream_gene_variant	MODIFIER	rodA	gene20	transcript	TRANSCRIPT_gene20	protein_coding		c.-2876C>T					2876		GT:GQ:DP:AD:PL	.	.	.	.	.	.	.	.	.	.	.	.	.	.	.	.	.	.	.	.	.	.	.	.	.	.
NC_002677.1	27937	.	G	A	788.77	.	A	upstream_gene_variant	MODIFIER	ML0020	gene21	transcript	TRANSCRIPT_gene21	protein_coding		c.-1350C>T					1350	WARNING_TRANSCRIPT_NO_START_CODON	GT:GQ:DP:AD:PL	.	.	.	.	.	.	.	.	.	.	.	.	.	.	.	.	.	.	.	.	.	.	.	.	.	.
NC_002677.1	27937	.	G	A	788.77	.	A	upstream_gene_variant	MODIFIER	ML0021	gene22	transcript	TRANSCRIPT_gene22	protein_coding		c.-886C>T					886		GT:GQ:DP:AD:PL	.	.	.	.	.	.	.	.	.	.	.	.	.	.	.	.	.	.	.	.	.	.	.	.	.	.
NC_002677.1	27937	.	G	A	788.77	.	A	upstream_gene_variant	MODIFIER	leuT	gene24	transcript	rna2	protein_coding		c.-953G>A					953	WARNING_TRANSCRIPT_INCOMPLETE	GT:GQ:DP:AD:PL	.	.	.	.	.	.	.	.	.	.	.	.	.	.	.	.	.	.	.	.	.	.	.	.	.	.
NC_002677.1	27937	.	G	A	788.77	.	A	upstream_gene_variant	MODIFIER	ML0024	gene26	transcript	TRANSCRIPT_gene26	protein_coding		c.-1838G>A					1838	WARNING_TRANSCRIPT_NO_START_CODON	GT:GQ:DP:AD:PL	.	.	.	.	.	.	.	.	.	.	.	.	.	.	.	.	.	.	.	.	.	.	.	.	.	.
NC_002677.1	27937	.	G	A	788.77	.	A	downstream_gene_variant	MODIFIER	ML0023	gene25	transcript	TRANSCRIPT_gene25	protein_coding		c.*1017C>T					1017		GT:GQ:DP:AD:PL	.	.	.	.	.	.	.	.	.	.	.	.	.	.	.	.	.	.	.	.	.	.	.	.	.	.
NC_002677.1	27937	.	G	A	788.77	.	A	downstream_gene_variant	MODIFIER	ML0025	gene27	transcript	TRANSCRIPT_gene27	protein_coding		c.*2356C>T					2356		GT:GQ:DP:AD:PL	.	.	.	.	.	.	.	.	.	.	.	.	.	.	.	.	.	.	.	.	.	.	.	.	.	.
NC_002677.1	28397	.	C	T	4863.45	.	T	synonymous_variant	LOW	ML0022	gene23	transcript	TRANSCRIPT_gene23	protein_coding	1/1	c.243G>A	p.Thr81Thr	243/1467	243/1467	81/488			GT:GQ:DP:AD:PL	.	.	.	.	.	.	.	.	.	.	.	.	.	.	.	.	.	.	.	.	.	.	.	.	.	.
NC_002677.1	28397	.	C	T	4863.45	.	T	upstream_gene_variant	MODIFIER	pbpA	gene19	transcript	TRANSCRIPT_gene19	protein_coding		c.-4730G>A					4730		GT:GQ:DP:AD:PL	.	.	.	.	.	.	.	.	.	.	.	.	.	.	.	.	.	.	.	.	.	.	.	.	.	.
NC_002677.1	28397	.	C	T	4863.45	.	T	upstream_gene_variant	MODIFIER	rodA	gene20	transcript	TRANSCRIPT_gene20	protein_coding		c.-3336G>A					3336		GT:GQ:DP:AD:PL	.	.	.	.	.	.	.	.	.	.	.	.	.	.	.	.	.	.	.	.	.	.	.	.	.	.
NC_002677.1	28397	.	C	T	4863.45	.	T	upstream_gene_variant	MODIFIER	ML0020	gene21	transcript	TRANSCRIPT_gene21	protein_coding		c.-1810G>A					1810	WARNING_TRANSCRIPT_NO_START_CODON	GT:GQ:DP:AD:PL	.	.	.	.	.	.	.	.	.	.	.	.	.	.	.	.	.	.	.	.	.	.	.	.	.	.
NC_002677.1	28397	.	C	T	4863.45	.	T	upstream_gene_variant	MODIFIER	ML0021	gene22	transcript	TRANSCRIPT_gene22	protein_coding		c.-1346G>A					1346		GT:GQ:DP:AD:PL	.	.	.	.	.	.	.	.	.	.	.	.	.	.	.	.	.	.	.	.	.	.	.	.	.	.
NC_002677.1	28397	.	C	T	4863.45	.	T	upstream_gene_variant	MODIFIER	leuT	gene24	transcript	rna2	protein_coding		c.-493C>T					493	WARNING_TRANSCRIPT_INCOMPLETE	GT:GQ:DP:AD:PL	.	.	.	.	.	.	.	.	.	.	.	.	.	.	.	.	.	.	.	.	.	.	.	.	.	.
NC_002677.1	28397	.	C	T	4863.45	.	T	upstream_gene_variant	MODIFIER	ML0024	gene26	transcript	TRANSCRIPT_gene26	protein_coding		c.-1378C>T					1378	WARNING_TRANSCRIPT_NO_START_CODON	GT:GQ:DP:AD:PL	.	.	.	.	.	.	.	.	.	.	.	.	.	.	.	.	.	.	.	.	.	.	.	.	.	.
NC_002677.1	28397	.	C	T	4863.45	.	T	upstream_gene_variant	MODIFIER	ML0028	gene30	transcript	TRANSCRIPT_gene30	protein_coding		c.-4703C>T					4703	WARNING_TRANSCRIPT_NO_START_CODON	GT:GQ:DP:AD:PL	.	.	.	.	.	.	.	.	.	.	.	.	.	.	.	.	.	.	.	.	.	.	.	.	.	.
NC_002677.1	28397	.	C	T	4863.45	.	T	downstream_gene_variant	MODIFIER	ML0023	gene25	transcript	TRANSCRIPT_gene25	protein_coding		c.*557G>A					557		GT:GQ:DP:AD:PL	.	.	.	.	.	.	.	.	.	.	.	.	.	.	.	.	.	.	.	.	.	.	.	.	.	.
NC_002677.1	28397	.	C	T	4863.45	.	T	downstream_gene_variant	MODIFIER	ML0025	gene27	transcript	TRANSCRIPT_gene27	protein_coding		c.*1896G>A					1896		GT:GQ:DP:AD:PL	.	.	.	.	.	.	.	.	.	.	.	.	.	.	.	.	.	.	.	.	.	.	.	.	.	.
NC_002677.1	28594	.	C	T	484.77	.	T	missense_variant	MODERATE	ML0022	gene23	transcript	TRANSCRIPT_gene23	protein_coding	1/1	c.46G>A	p.Glu16Lys	46/1467	46/1467	16/488			GT:PL:DP:AD:GQ	.	.	.	.	.	.	.	.	.	.	.	.	.	.	.	.	.	.	.	.	.	.	.	.	.	.
NC_002677.1	28594	.	C	T	484.77	.	T	upstream_gene_variant	MODIFIER	pbpA	gene19	transcript	TRANSCRIPT_gene19	protein_coding		c.-4927G>A					4927		GT:PL:DP:AD:GQ	.	.	.	.	.	.	.	.	.	.	.	.	.	.	.	.	.	.	.	.	.	.	.	.	.	.
NC_002677.1	28594	.	C	T	484.77	.	T	upstream_gene_variant	MODIFIER	rodA	gene20	transcript	TRANSCRIPT_gene20	protein_coding		c.-3533G>A					3533		GT:PL:DP:AD:GQ	.	.	.	.	.	.	.	.	.	.	.	.	.	.	.	.	.	.	.	.	.	.	.	.	.	.
NC_002677.1	28594	.	C	T	484.77	.	T	upstream_gene_variant	MODIFIER	ML0020	gene21	transcript	TRANSCRIPT_gene21	protein_coding		c.-2007G>A					2007	WARNING_TRANSCRIPT_NO_START_CODON	GT:PL:DP:AD:GQ	.	.	.	.	.	.	.	.	.	.	.	.	.	.	.	.	.	.	.	.	.	.	.	.	.	.
NC_002677.1	28594	.	C	T	484.77	.	T	upstream_gene_variant	MODIFIER	ML0021	gene22	transcript	TRANSCRIPT_gene22	protein_coding		c.-1543G>A					1543		GT:PL:DP:AD:GQ	.	.	.	.	.	.	.	.	.	.	.	.	.	.	.	.	.	.	.	.	.	.	.	.	.	.
NC_002677.1	28594	.	C	T	484.77	.	T	upstream_gene_variant	MODIFIER	leuT	gene24	transcript	rna2	protein_coding		c.-296C>T					296	WARNING_TRANSCRIPT_INCOMPLETE	GT:PL:DP:AD:GQ	.	.	.	.	.	.	.	.	.	.	.	.	.	.	.	.	.	.	.	.	.	.	.	.	.	.
NC_002677.1	28594	.	C	T	484.77	.	T	upstream_gene_variant	MODIFIER	ML0024	gene26	transcript	TRANSCRIPT_gene26	protein_coding		c.-1181C>T					1181	WARNING_TRANSCRIPT_NO_START_CODON	GT:PL:DP:AD:GQ	.	.	.	.	.	.	.	.	.	.	.	.	.	.	.	.	.	.	.	.	.	.	.	.	.	.
NC_002677.1	28594	.	C	T	484.77	.	T	upstream_gene_variant	MODIFIER	ML0028	gene30	transcript	TRANSCRIPT_gene30	protein_coding		c.-4506C>T					4506	WARNING_TRANSCRIPT_NO_START_CODON	GT:PL:DP:AD:GQ	.	.	.	.	.	.	.	.	.	.	.	.	.	.	.	.	.	.	.	.	.	.	.	.	.	.
NC_002677.1	28594	.	C	T	484.77	.	T	downstream_gene_variant	MODIFIER	ML0023	gene25	transcript	TRANSCRIPT_gene25	protein_coding		c.*360G>A					360		GT:PL:DP:AD:GQ	.	.	.	.	.	.	.	.	.	.	.	.	.	.	.	.	.	.	.	.	.	.	.	.	.	.
NC_002677.1	28594	.	C	T	484.77	.	T	downstream_gene_variant	MODIFIER	ML0025	gene27	transcript	TRANSCRIPT_gene27	protein_coding		c.*1699G>A					1699		GT:PL:DP:AD:GQ	.	.	.	.	.	.	.	.	.	.	.	.	.	.	.	.	.	.	.	.	.	.	.	.	.	.
NC_002677.1	28689	.	C	T	6051.77	.	T	upstream_gene_variant	MODIFIER	rodA	gene20	transcript	TRANSCRIPT_gene20	protein_coding		c.-3628G>A					3628		GT:GQ:DP:AD:PL	.	.	.	.	.	.	.	.	.	.	.	.	.	.	.	.	.	.	.	.	.	.	.	.	.	.
NC_002677.1	28689	.	C	T	6051.77	.	T	upstream_gene_variant	MODIFIER	ML0020	gene21	transcript	TRANSCRIPT_gene21	protein_coding		c.-2102G>A					2102	WARNING_TRANSCRIPT_NO_START_CODON	GT:GQ:DP:AD:PL	.	.	.	.	.	.	.	.	.	.	.	.	.	.	.	.	.	.	.	.	.	.	.	.	.	.
NC_002677.1	28689	.	C	T	6051.77	.	T	upstream_gene_variant	MODIFIER	ML0021	gene22	transcript	TRANSCRIPT_gene22	protein_coding		c.-1638G>A					1638		GT:GQ:DP:AD:PL	.	.	.	.	.	.	.	.	.	.	.	.	.	.	.	.	.	.	.	.	.	.	.	.	.	.
NC_002677.1	28689	.	C	T	6051.77	.	T	upstream_gene_variant	MODIFIER	ML0022	gene23	transcript	TRANSCRIPT_gene23	protein_coding		c.-50G>A					50		GT:GQ:DP:AD:PL	.	.	.	.	.	.	.	.	.	.	.	.	.	.	.	.	.	.	.	.	.	.	.	.	.	.
NC_002677.1	28689	.	C	T	6051.77	.	T	upstream_gene_variant	MODIFIER	leuT	gene24	transcript	rna2	protein_coding		c.-201C>T					201	WARNING_TRANSCRIPT_INCOMPLETE	GT:GQ:DP:AD:PL	.	.	.	.	.	.	.	.	.	.	.	.	.	.	.	.	.	.	.	.	.	.	.	.	.	.
NC_002677.1	28689	.	C	T	6051.77	.	T	upstream_gene_variant	MODIFIER	ML0024	gene26	transcript	TRANSCRIPT_gene26	protein_coding		c.-1086C>T					1086	WARNING_TRANSCRIPT_NO_START_CODON	GT:GQ:DP:AD:PL	.	.	.	.	.	.	.	.	.	.	.	.	.	.	.	.	.	.	.	.	.	.	.	.	.	.
NC_002677.1	28689	.	C	T	6051.77	.	T	upstream_gene_variant	MODIFIER	ML0028	gene30	transcript	TRANSCRIPT_gene30	protein_coding		c.-4411C>T					4411	WARNING_TRANSCRIPT_NO_START_CODON	GT:GQ:DP:AD:PL	.	.	.	.	.	.	.	.	.	.	.	.	.	.	.	.	.	.	.	.	.	.	.	.	.	.
NC_002677.1	28689	.	C	T	6051.77	.	T	downstream_gene_variant	MODIFIER	ML0023	gene25	transcript	TRANSCRIPT_gene25	protein_coding		c.*265G>A					265		GT:GQ:DP:AD:PL	.	.	.	.	.	.	.	.	.	.	.	.	.	.	.	.	.	.	.	.	.	.	.	.	.	.
NC_002677.1	28689	.	C	T	6051.77	.	T	downstream_gene_variant	MODIFIER	ML0025	gene27	transcript	TRANSCRIPT_gene27	protein_coding		c.*1604G>A					1604		GT:GQ:DP:AD:PL	.	.	.	.	.	.	.	.	.	.	.	.	.	.	.	.	.	.	.	.	.	.	.	.	.	.
NC_002677.1	28689	.	C	T	6051.77	.	T	intergenic_region	MODIFIER	ML0022-leuT	gene23-gene24	intergenic_region	gene23-gene24			n.28689C>T							GT:GQ:DP:AD:PL	.	.	.	.	.	.	.	.	.	.	.	.	.	.	.	.	.	.	.	.	.	.	.	.	.	.
NC_002677.1	28810	.	A	G	39.77	.	G	upstream_gene_variant	MODIFIER	rodA	gene20	transcript	TRANSCRIPT_gene20	protein_coding		c.-3749T>C					3749		GT:PL:AD:DP:GQ	.	.	.	.	.	.	.	.	.	.	.	.	.	.	.	.	.	.	.	.	.	.	.	.	.	.
NC_002677.1	28810	.	A	G	39.77	.	G	upstream_gene_variant	MODIFIER	ML0020	gene21	transcript	TRANSCRIPT_gene21	protein_coding		c.-2223T>C					2223	WARNING_TRANSCRIPT_NO_START_CODON	GT:PL:AD:DP:GQ	.	.	.	.	.	.	.	.	.	.	.	.	.	.	.	.	.	.	.	.	.	.	.	.	.	.
NC_002677.1	28810	.	A	G	39.77	.	G	upstream_gene_variant	MODIFIER	ML0021	gene22	transcript	TRANSCRIPT_gene22	protein_coding		c.-1759T>C					1759		GT:PL:AD:DP:GQ	.	.	.	.	.	.	.	.	.	.	.	.	.	.	.	.	.	.	.	.	.	.	.	.	.	.
NC_002677.1	28810	.	A	G	39.77	.	G	upstream_gene_variant	MODIFIER	ML0022	gene23	transcript	TRANSCRIPT_gene23	protein_coding		c.-171T>C					171		GT:PL:AD:DP:GQ	.	.	.	.	.	.	.	.	.	.	.	.	.	.	.	.	.	.	.	.	.	.	.	.	.	.
NC_002677.1	28810	.	A	G	39.77	.	G	upstream_gene_variant	MODIFIER	leuT	gene24	transcript	rna2	protein_coding		c.-80A>G					80	WARNING_TRANSCRIPT_INCOMPLETE	GT:PL:AD:DP:GQ	.	.	.	.	.	.	.	.	.	.	.	.	.	.	.	.	.	.	.	.	.	.	.	.	.	.
NC_002677.1	28810	.	A	G	39.77	.	G	upstream_gene_variant	MODIFIER	ML0024	gene26	transcript	TRANSCRIPT_gene26	protein_coding		c.-965A>G					965	WARNING_TRANSCRIPT_NO_START_CODON	GT:PL:AD:DP:GQ	.	.	.	.	.	.	.	.	.	.	.	.	.	.	.	.	.	.	.	.	.	.	.	.	.	.
NC_002677.1	28810	.	A	G	39.77	.	G	upstream_gene_variant	MODIFIER	ML0028	gene30	transcript	TRANSCRIPT_gene30	protein_coding		c.-4290A>G					4290	WARNING_TRANSCRIPT_NO_START_CODON	GT:PL:AD:DP:GQ	.	.	.	.	.	.	.	.	.	.	.	.	.	.	.	.	.	.	.	.	.	.	.	.	.	.
NC_002677.1	28810	.	A	G	39.77	.	G	downstream_gene_variant	MODIFIER	ML0023	gene25	transcript	TRANSCRIPT_gene25	protein_coding		c.*144T>C					144		GT:PL:AD:DP:GQ	.	.	.	.	.	.	.	.	.	.	.	.	.	.	.	.	.	.	.	.	.	.	.	.	.	.
NC_002677.1	28810	.	A	G	39.77	.	G	downstream_gene_variant	MODIFIER	ML0025	gene27	transcript	TRANSCRIPT_gene27	protein_coding		c.*1483T>C					1483		GT:PL:AD:DP:GQ	.	.	.	.	.	.	.	.	.	.	.	.	.	.	.	.	.	.	.	.	.	.	.	.	.	.
NC_002677.1	28810	.	A	G	39.77	.	G	intergenic_region	MODIFIER	ML0022-leuT	gene23-gene24	intergenic_region	gene23-gene24			n.28810A>G							GT:PL:AD:DP:GQ	.	.	.	.	.	.	.	.	.	.	.	.	.	.	.	.	.	.	.	.	.	.	.	.	.	.
NC_002677.1	28938	.	C	T	462.49	LowQual	T	missense_variant	MODERATE	leuT	gene24	transcript	rna2	protein_coding	1/1	c.49C>T	p.Leu17Phe	49/83	49/83	17/26		WARNING_TRANSCRIPT_INCOMPLETE	GT:PL:AD:DP:GQ	.	.	.	.	0/1:94,0,641:18,4:22:94	0/1:762,0,1:2,23:25:1	.	1/1:99,9,0:0,3:3:9	0/1:1973,0,93:7,54:61:93	.	.	.	.	.	.	0/1:58,0,67:2,2:4:58	.	.	.	.	.	.	.	.	.	.
NC_002677.1	28938	.	C	T	462.49	LowQual	T	upstream_gene_variant	MODIFIER	rodA	gene20	transcript	TRANSCRIPT_gene20	protein_coding		c.-3877G>A					3877		GT:PL:AD:DP:GQ	.	.	.	.	0/1:94,0,641:18,4:22:94	0/1:762,0,1:2,23:25:1	.	1/1:99,9,0:0,3:3:9	0/1:1973,0,93:7,54:61:93	.	.	.	.	.	.	0/1:58,0,67:2,2:4:58	.	.	.	.	.	.	.	.	.	.
NC_002677.1	28938	.	C	T	462.49	LowQual	T	upstream_gene_variant	MODIFIER	ML0020	gene21	transcript	TRANSCRIPT_gene21	protein_coding		c.-2351G>A					2351	WARNING_TRANSCRIPT_NO_START_CODON	GT:PL:AD:DP:GQ	.	.	.	.	0/1:94,0,641:18,4:22:94	0/1:762,0,1:2,23:25:1	.	1/1:99,9,0:0,3:3:9	0/1:1973,0,93:7,54:61:93	.	.	.	.	.	.	0/1:58,0,67:2,2:4:58	.	.	.	.	.	.	.	.	.	.
NC_002677.1	28938	.	C	T	462.49	LowQual	T	upstream_gene_variant	MODIFIER	ML0021	gene22	transcript	TRANSCRIPT_gene22	protein_coding		c.-1887G>A					1887		GT:PL:AD:DP:GQ	.	.	.	.	0/1:94,0,641:18,4:22:94	0/1:762,0,1:2,23:25:1	.	1/1:99,9,0:0,3:3:9	0/1:1973,0,93:7,54:61:93	.	.	.	.	.	.	0/1:58,0,67:2,2:4:58	.	.	.	.	.	.	.	.	.	.
NC_002677.1	28938	.	C	T	462.49	LowQual	T	upstream_gene_variant	MODIFIER	ML0022	gene23	transcript	TRANSCRIPT_gene23	protein_coding		c.-299G>A					299		GT:PL:AD:DP:GQ	.	.	.	.	0/1:94,0,641:18,4:22:94	0/1:762,0,1:2,23:25:1	.	1/1:99,9,0:0,3:3:9	0/1:1973,0,93:7,54:61:93	.	.	.	.	.	.	0/1:58,0,67:2,2:4:58	.	.	.	.	.	.	.	.	.	.
NC_002677.1	28938	.	C	T	462.49	LowQual	T	upstream_gene_variant	MODIFIER	ML0024	gene26	transcript	TRANSCRIPT_gene26	protein_coding		c.-837C>T					837	WARNING_TRANSCRIPT_NO_START_CODON	GT:PL:AD:DP:GQ	.	.	.	.	0/1:94,0,641:18,4:22:94	0/1:762,0,1:2,23:25:1	.	1/1:99,9,0:0,3:3:9	0/1:1973,0,93:7,54:61:93	.	.	.	.	.	.	0/1:58,0,67:2,2:4:58	.	.	.	.	.	.	.	.	.	.
NC_002677.1	28938	.	C	T	462.49	LowQual	T	upstream_gene_variant	MODIFIER	ML0028	gene30	transcript	TRANSCRIPT_gene30	protein_coding		c.-4162C>T					4162	WARNING_TRANSCRIPT_NO_START_CODON	GT:PL:AD:DP:GQ	.	.	.	.	0/1:94,0,641:18,4:22:94	0/1:762,0,1:2,23:25:1	.	1/1:99,9,0:0,3:3:9	0/1:1973,0,93:7,54:61:93	.	.	.	.	.	.	0/1:58,0,67:2,2:4:58	.	.	.	.	.	.	.	.	.	.
NC_002677.1	28938	.	C	T	462.49	LowQual	T	downstream_gene_variant	MODIFIER	ML0023	gene25	transcript	TRANSCRIPT_gene25	protein_coding		c.*16G>A					16		GT:PL:AD:DP:GQ	.	.	.	.	0/1:94,0,641:18,4:22:94	0/1:762,0,1:2,23:25:1	.	1/1:99,9,0:0,3:3:9	0/1:1973,0,93:7,54:61:93	.	.	.	.	.	.	0/1:58,0,67:2,2:4:58	.	.	.	.	.	.	.	.	.	.
NC_002677.1	28938	.	C	T	462.49	LowQual	T	downstream_gene_variant	MODIFIER	ML0025	gene27	transcript	TRANSCRIPT_gene27	protein_coding		c.*1355G>A					1355		GT:PL:AD:DP:GQ	.	.	.	.	0/1:94,0,641:18,4:22:94	0/1:762,0,1:2,23:25:1	.	1/1:99,9,0:0,3:3:9	0/1:1973,0,93:7,54:61:93	.	.	.	.	.	.	0/1:58,0,67:2,2:4:58	.	.	.	.	.	.	.	.	.	.
NC_002677.1	29055	.	G	T	251.8	.	T	missense_variant	MODERATE	ML0023	gene25	transcript	TRANSCRIPT_gene25	protein_coding	1/1	c.211C>A	p.His71Asn	211/312	211/312	71/103			GT:GQ:AD:DP:PL	.	.	.	.	.	.	.	.	.	.	.	.	.	.	.	.	.	.	.	.	.	.	.	.	.	.
NC_002677.1	29055	.	G	T	251.8	.	T	upstream_gene_variant	MODIFIER	rodA	gene20	transcript	TRANSCRIPT_gene20	protein_coding		c.-3994C>A					3994		GT:GQ:AD:DP:PL	.	.	.	.	.	.	.	.	.	.	.	.	.	.	.	.	.	.	.	.	.	.	.	.	.	.
NC_002677.1	29055	.	G	T	251.8	.	T	upstream_gene_variant	MODIFIER	ML0020	gene21	transcript	TRANSCRIPT_gene21	protein_coding		c.-2468C>A					2468	WARNING_TRANSCRIPT_NO_START_CODON	GT:GQ:AD:DP:PL	.	.	.	.	.	.	.	.	.	.	.	.	.	.	.	.	.	.	.	.	.	.	.	.	.	.
NC_002677.1	29055	.	G	T	251.8	.	T	upstream_gene_variant	MODIFIER	ML0021	gene22	transcript	TRANSCRIPT_gene22	protein_coding		c.-2004C>A					2004		GT:GQ:AD:DP:PL	.	.	.	.	.	.	.	.	.	.	.	.	.	.	.	.	.	.	.	.	.	.	.	.	.	.
NC_002677.1	29055	.	G	T	251.8	.	T	upstream_gene_variant	MODIFIER	ML0022	gene23	transcript	TRANSCRIPT_gene23	protein_coding		c.-416C>A					416		GT:GQ:AD:DP:PL	.	.	.	.	.	.	.	.	.	.	.	.	.	.	.	.	.	.	.	.	.	.	.	.	.	.
NC_002677.1	29055	.	G	T	251.8	.	T	upstream_gene_variant	MODIFIER	ML0024	gene26	transcript	TRANSCRIPT_gene26	protein_coding		c.-720G>T					720	WARNING_TRANSCRIPT_NO_START_CODON	GT:GQ:AD:DP:PL	.	.	.	.	.	.	.	.	.	.	.	.	.	.	.	.	.	.	.	.	.	.	.	.	.	.
NC_002677.1	29055	.	G	T	251.8	.	T	upstream_gene_variant	MODIFIER	ML0028	gene30	transcript	TRANSCRIPT_gene30	protein_coding		c.-4045G>T					4045	WARNING_TRANSCRIPT_NO_START_CODON	GT:GQ:AD:DP:PL	.	.	.	.	.	.	.	.	.	.	.	.	.	.	.	.	.	.	.	.	.	.	.	.	.	.
NC_002677.1	29055	.	G	T	251.8	.	T	downstream_gene_variant	MODIFIER	leuT	gene24	transcript	rna2	protein_coding		c.*83G>T					83	WARNING_TRANSCRIPT_INCOMPLETE	GT:GQ:AD:DP:PL	.	.	.	.	.	.	.	.	.	.	.	.	.	.	.	.	.	.	.	.	.	.	.	.	.	.
NC_002677.1	29055	.	G	T	251.8	.	T	downstream_gene_variant	MODIFIER	ML0025	gene27	transcript	TRANSCRIPT_gene27	protein_coding		c.*1238C>A					1238		GT:GQ:AD:DP:PL	.	.	.	.	.	.	.	.	.	.	.	.	.	.	.	.	.	.	.	.	.	.	.	.	.	.
NC_002677.1	29055	.	G	T	251.8	.	T	downstream_gene_variant	MODIFIER	ML0029	gene31	transcript	TRANSCRIPT_gene31	protein_coding		c.*4978C>A					4978	WARNING_TRANSCRIPT_NO_START_CODON	GT:GQ:AD:DP:PL	.	.	.	.	.	.	.	.	.	.	.	.	.	.	.	.	.	.	.	.	.	.	.	.	.	.
NC_002677.1	29107	.	G	A	3176.77	.	A	synonymous_variant	LOW	ML0023	gene25	transcript	TRANSCRIPT_gene25	protein_coding	1/1	c.159C>T	p.Ile53Ile	159/312	159/312	53/103			GT:GQ:PL:DP:AD	.	.	.	.	.	.	.	.	.	.	.	.	.	.	.	.	.	.	.	.	.	.	.	.	.	.
NC_002677.1	29107	.	G	A	3176.77	.	A	upstream_gene_variant	MODIFIER	rodA	gene20	transcript	TRANSCRIPT_gene20	protein_coding		c.-4046C>T					4046		GT:GQ:PL:DP:AD	.	.	.	.	.	.	.	.	.	.	.	.	.	.	.	.	.	.	.	.	.	.	.	.	.	.
NC_002677.1	29107	.	G	A	3176.77	.	A	upstream_gene_variant	MODIFIER	ML0020	gene21	transcript	TRANSCRIPT_gene21	protein_coding		c.-2520C>T					2520	WARNING_TRANSCRIPT_NO_START_CODON	GT:GQ:PL:DP:AD	.	.	.	.	.	.	.	.	.	.	.	.	.	.	.	.	.	.	.	.	.	.	.	.	.	.
NC_002677.1	29107	.	G	A	3176.77	.	A	upstream_gene_variant	MODIFIER	ML0021	gene22	transcript	TRANSCRIPT_gene22	protein_coding		c.-2056C>T					2056		GT:GQ:PL:DP:AD	.	.	.	.	.	.	.	.	.	.	.	.	.	.	.	.	.	.	.	.	.	.	.	.	.	.
NC_002677.1	29107	.	G	A	3176.77	.	A	upstream_gene_variant	MODIFIER	ML0022	gene23	transcript	TRANSCRIPT_gene23	protein_coding		c.-468C>T					468		GT:GQ:PL:DP:AD	.	.	.	.	.	.	.	.	.	.	.	.	.	.	.	.	.	.	.	.	.	.	.	.	.	.
NC_002677.1	29107	.	G	A	3176.77	.	A	upstream_gene_variant	MODIFIER	ML0024	gene26	transcript	TRANSCRIPT_gene26	protein_coding		c.-668G>A					668	WARNING_TRANSCRIPT_NO_START_CODON	GT:GQ:PL:DP:AD	.	.	.	.	.	.	.	.	.	.	.	.	.	.	.	.	.	.	.	.	.	.	.	.	.	.
NC_002677.1	29107	.	G	A	3176.77	.	A	upstream_gene_variant	MODIFIER	ML0028	gene30	transcript	TRANSCRIPT_gene30	protein_coding		c.-3993G>A					3993	WARNING_TRANSCRIPT_NO_START_CODON	GT:GQ:PL:DP:AD	.	.	.	.	.	.	.	.	.	.	.	.	.	.	.	.	.	.	.	.	.	.	.	.	.	.
NC_002677.1	29107	.	G	A	3176.77	.	A	downstream_gene_variant	MODIFIER	leuT	gene24	transcript	rna2	protein_coding		c.*135G>A					135	WARNING_TRANSCRIPT_INCOMPLETE	GT:GQ:PL:DP:AD	.	.	.	.	.	.	.	.	.	.	.	.	.	.	.	.	.	.	.	.	.	.	.	.	.	.
NC_002677.1	29107	.	G	A	3176.77	.	A	downstream_gene_variant	MODIFIER	ML0025	gene27	transcript	TRANSCRIPT_gene27	protein_coding		c.*1186C>T					1186		GT:GQ:PL:DP:AD	.	.	.	.	.	.	.	.	.	.	.	.	.	.	.	.	.	.	.	.	.	.	.	.	.	.
NC_002677.1	29107	.	G	A	3176.77	.	A	downstream_gene_variant	MODIFIER	ML0029	gene31	transcript	TRANSCRIPT_gene31	protein_coding		c.*4926C>T					4926	WARNING_TRANSCRIPT_NO_START_CODON	GT:GQ:PL:DP:AD	.	.	.	.	.	.	.	.	.	.	.	.	.	.	.	.	.	.	.	.	.	.	.	.	.	.
NC_002677.1	29460	.	C	T	1849.77	.	T	upstream_gene_variant	MODIFIER	rodA	gene20	transcript	TRANSCRIPT_gene20	protein_coding		c.-4399G>A					4399		GT:DP:AD:PL:GQ	.	.	.	.	.	.	.	.	.	.	.	.	.	.	.	.	.	.	.	.	.	.	.	.	.	.
NC_002677.1	29460	.	C	T	1849.77	.	T	upstream_gene_variant	MODIFIER	ML0020	gene21	transcript	TRANSCRIPT_gene21	protein_coding		c.-2873G>A					2873	WARNING_TRANSCRIPT_NO_START_CODON	GT:DP:AD:PL:GQ	.	.	.	.	.	.	.	.	.	.	.	.	.	.	.	.	.	.	.	.	.	.	.	.	.	.
NC_002677.1	29460	.	C	T	1849.77	.	T	upstream_gene_variant	MODIFIER	ML0021	gene22	transcript	TRANSCRIPT_gene22	protein_coding		c.-2409G>A					2409		GT:DP:AD:PL:GQ	.	.	.	.	.	.	.	.	.	.	.	.	.	.	.	.	.	.	.	.	.	.	.	.	.	.
NC_002677.1	29460	.	C	T	1849.77	.	T	upstream_gene_variant	MODIFIER	ML0022	gene23	transcript	TRANSCRIPT_gene23	protein_coding		c.-821G>A					821		GT:DP:AD:PL:GQ	.	.	.	.	.	.	.	.	.	.	.	.	.	.	.	.	.	.	.	.	.	.	.	.	.	.
NC_002677.1	29460	.	C	T	1849.77	.	T	upstream_gene_variant	MODIFIER	ML0023	gene25	transcript	TRANSCRIPT_gene25	protein_coding		c.-195G>A					195		GT:DP:AD:PL:GQ	.	.	.	.	.	.	.	.	.	.	.	.	.	.	.	.	.	.	.	.	.	.	.	.	.	.
NC_002677.1	29460	.	C	T	1849.77	.	T	upstream_gene_variant	MODIFIER	ML0024	gene26	transcript	TRANSCRIPT_gene26	protein_coding		c.-315C>T					315	WARNING_TRANSCRIPT_NO_START_CODON	GT:DP:AD:PL:GQ	.	.	.	.	.	.	.	.	.	.	.	.	.	.	.	.	.	.	.	.	.	.	.	.	.	.
NC_002677.1	29460	.	C	T	1849.77	.	T	upstream_gene_variant	MODIFIER	ML0028	gene30	transcript	TRANSCRIPT_gene30	protein_coding		c.-3640C>T					3640	WARNING_TRANSCRIPT_NO_START_CODON	GT:DP:AD:PL:GQ	.	.	.	.	.	.	.	.	.	.	.	.	.	.	.	.	.	.	.	.	.	.	.	.	.	.
NC_002677.1	29460	.	C	T	1849.77	.	T	downstream_gene_variant	MODIFIER	leuT	gene24	transcript	rna2	protein_coding		c.*488C>T					488	WARNING_TRANSCRIPT_INCOMPLETE	GT:DP:AD:PL:GQ	.	.	.	.	.	.	.	.	.	.	.	.	.	.	.	.	.	.	.	.	.	.	.	.	.	.
NC_002677.1	29460	.	C	T	1849.77	.	T	downstream_gene_variant	MODIFIER	ML0025	gene27	transcript	TRANSCRIPT_gene27	protein_coding		c.*833G>A					833		GT:DP:AD:PL:GQ	.	.	.	.	.	.	.	.	.	.	.	.	.	.	.	.	.	.	.	.	.	.	.	.	.	.
NC_002677.1	29460	.	C	T	1849.77	.	T	downstream_gene_variant	MODIFIER	ML0029	gene31	transcript	TRANSCRIPT_gene31	protein_coding		c.*4573G>A					4573	WARNING_TRANSCRIPT_NO_START_CODON	GT:DP:AD:PL:GQ	.	.	.	.	.	.	.	.	.	.	.	.	.	.	.	.	.	.	.	.	.	.	.	.	.	.
NC_002677.1	29460	.	C	T	1849.77	.	T	intergenic_region	MODIFIER	ML0023-ML0024	gene25-gene26	intergenic_region	gene25-gene26			n.29460C>T							GT:DP:AD:PL:GQ	.	.	.	.	.	.	.	.	.	.	.	.	.	.	.	.	.	.	.	.	.	.	.	.	.	.
NC_002677.1	29508	.	C	T	1675.77	.	T	upstream_gene_variant	MODIFIER	rodA	gene20	transcript	TRANSCRIPT_gene20	protein_coding		c.-4447G>A					4447		GT:GQ:DP:AD:PL	.	.	.	.	.	.	.	.	.	.	.	.	.	.	.	.	.	.	.	.	.	.	.	.	.	.
NC_002677.1	29508	.	C	T	1675.77	.	T	upstream_gene_variant	MODIFIER	ML0020	gene21	transcript	TRANSCRIPT_gene21	protein_coding		c.-2921G>A					2921	WARNING_TRANSCRIPT_NO_START_CODON	GT:GQ:DP:AD:PL	.	.	.	.	.	.	.	.	.	.	.	.	.	.	.	.	.	.	.	.	.	.	.	.	.	.
NC_002677.1	29508	.	C	T	1675.77	.	T	upstream_gene_variant	MODIFIER	ML0021	gene22	transcript	TRANSCRIPT_gene22	protein_coding		c.-2457G>A					2457		GT:GQ:DP:AD:PL	.	.	.	.	.	.	.	.	.	.	.	.	.	.	.	.	.	.	.	.	.	.	.	.	.	.
NC_002677.1	29508	.	C	T	1675.77	.	T	upstream_gene_variant	MODIFIER	ML0022	gene23	transcript	TRANSCRIPT_gene23	protein_coding		c.-869G>A					869		GT:GQ:DP:AD:PL	.	.	.	.	.	.	.	.	.	.	.	.	.	.	.	.	.	.	.	.	.	.	.	.	.	.
NC_002677.1	29508	.	C	T	1675.77	.	T	upstream_gene_variant	MODIFIER	ML0023	gene25	transcript	TRANSCRIPT_gene25	protein_coding		c.-243G>A					243		GT:GQ:DP:AD:PL	.	.	.	.	.	.	.	.	.	.	.	.	.	.	.	.	.	.	.	.	.	.	.	.	.	.
NC_002677.1	29508	.	C	T	1675.77	.	T	upstream_gene_variant	MODIFIER	ML0024	gene26	transcript	TRANSCRIPT_gene26	protein_coding		c.-267C>T					267	WARNING_TRANSCRIPT_NO_START_CODON	GT:GQ:DP:AD:PL	.	.	.	.	.	.	.	.	.	.	.	.	.	.	.	.	.	.	.	.	.	.	.	.	.	.
NC_002677.1	29508	.	C	T	1675.77	.	T	upstream_gene_variant	MODIFIER	ML0028	gene30	transcript	TRANSCRIPT_gene30	protein_coding		c.-3592C>T					3592	WARNING_TRANSCRIPT_NO_START_CODON	GT:GQ:DP:AD:PL	.	.	.	.	.	.	.	.	.	.	.	.	.	.	.	.	.	.	.	.	.	.	.	.	.	.
NC_002677.1	29508	.	C	T	1675.77	.	T	downstream_gene_variant	MODIFIER	leuT	gene24	transcript	rna2	protein_coding		c.*536C>T					536	WARNING_TRANSCRIPT_INCOMPLETE	GT:GQ:DP:AD:PL	.	.	.	.	.	.	.	.	.	.	.	.	.	.	.	.	.	.	.	.	.	.	.	.	.	.
NC_002677.1	29508	.	C	T	1675.77	.	T	downstream_gene_variant	MODIFIER	ML0025	gene27	transcript	TRANSCRIPT_gene27	protein_coding		c.*785G>A					785		GT:GQ:DP:AD:PL	.	.	.	.	.	.	.	.	.	.	.	.	.	.	.	.	.	.	.	.	.	.	.	.	.	.
NC_002677.1	29508	.	C	T	1675.77	.	T	downstream_gene_variant	MODIFIER	ML0029	gene31	transcript	TRANSCRIPT_gene31	protein_coding		c.*4525G>A					4525	WARNING_TRANSCRIPT_NO_START_CODON	GT:GQ:DP:AD:PL	.	.	.	.	.	.	.	.	.	.	.	.	.	.	.	.	.	.	.	.	.	.	.	.	.	.
NC_002677.1	29508	.	C	T	1675.77	.	T	intergenic_region	MODIFIER	ML0023-ML0024	gene25-gene26	intergenic_region	gene25-gene26			n.29508C>T							GT:GQ:DP:AD:PL	.	.	.	.	.	.	.	.	.	.	.	.	.	.	.	.	.	.	.	.	.	.	.	.	.	.
NC_002677.1	29563	.	C	T	2206.86	.	T	upstream_gene_variant	MODIFIER	rodA	gene20	transcript	TRANSCRIPT_gene20	protein_coding		c.-4502G>A					4502		GT:GQ:PL:AD:DP	.	.	1/1:30:400,30,0:0,10:10	.	.	.	1/1:99:3979,307,0:0,102:102	.	.	.	1/1:18:239,18,0:0,6:6	1/1:12:150,12,0:0,4:4	.	.	0/1:99:351,0,1098:32,12:44	.	.	1/1:6:80,6,0:0,2:2	1/1:24:306,24,0:0,8:8	.	.	.	.	.	.	.
NC_002677.1	29563	.	C	T	2206.86	.	T	upstream_gene_variant	MODIFIER	ML0020	gene21	transcript	TRANSCRIPT_gene21	protein_coding		c.-2976G>A					2976	WARNING_TRANSCRIPT_NO_START_CODON	GT:GQ:PL:AD:DP	.	.	1/1:30:400,30,0:0,10:10	.	.	.	1/1:99:3979,307,0:0,102:102	.	.	.	1/1:18:239,18,0:0,6:6	1/1:12:150,12,0:0,4:4	.	.	0/1:99:351,0,1098:32,12:44	.	.	1/1:6:80,6,0:0,2:2	1/1:24:306,24,0:0,8:8	.	.	.	.	.	.	.
NC_002677.1	29563	.	C	T	2206.86	.	T	upstream_gene_variant	MODIFIER	ML0021	gene22	transcript	TRANSCRIPT_gene22	protein_coding		c.-2512G>A					2512		GT:GQ:PL:AD:DP	.	.	1/1:30:400,30,0:0,10:10	.	.	.	1/1:99:3979,307,0:0,102:102	.	.	.	1/1:18:239,18,0:0,6:6	1/1:12:150,12,0:0,4:4	.	.	0/1:99:351,0,1098:32,12:44	.	.	1/1:6:80,6,0:0,2:2	1/1:24:306,24,0:0,8:8	.	.	.	.	.	.	.
NC_002677.1	29563	.	C	T	2206.86	.	T	upstream_gene_variant	MODIFIER	ML0022	gene23	transcript	TRANSCRIPT_gene23	protein_coding		c.-924G>A					924		GT:GQ:PL:AD:DP	.	.	1/1:30:400,30,0:0,10:10	.	.	.	1/1:99:3979,307,0:0,102:102	.	.	.	1/1:18:239,18,0:0,6:6	1/1:12:150,12,0:0,4:4	.	.	0/1:99:351,0,1098:32,12:44	.	.	1/1:6:80,6,0:0,2:2	1/1:24:306,24,0:0,8:8	.	.	.	.	.	.	.
NC_002677.1	29563	.	C	T	2206.86	.	T	upstream_gene_variant	MODIFIER	ML0023	gene25	transcript	TRANSCRIPT_gene25	protein_coding		c.-298G>A					298		GT:GQ:PL:AD:DP	.	.	1/1:30:400,30,0:0,10:10	.	.	.	1/1:99:3979,307,0:0,102:102	.	.	.	1/1:18:239,18,0:0,6:6	1/1:12:150,12,0:0,4:4	.	.	0/1:99:351,0,1098:32,12:44	.	.	1/1:6:80,6,0:0,2:2	1/1:24:306,24,0:0,8:8	.	.	.	.	.	.	.
NC_002677.1	29563	.	C	T	2206.86	.	T	upstream_gene_variant	MODIFIER	ML0024	gene26	transcript	TRANSCRIPT_gene26	protein_coding		c.-212C>T					212	WARNING_TRANSCRIPT_NO_START_CODON	GT:GQ:PL:AD:DP	.	.	1/1:30:400,30,0:0,10:10	.	.	.	1/1:99:3979,307,0:0,102:102	.	.	.	1/1:18:239,18,0:0,6:6	1/1:12:150,12,0:0,4:4	.	.	0/1:99:351,0,1098:32,12:44	.	.	1/1:6:80,6,0:0,2:2	1/1:24:306,24,0:0,8:8	.	.	.	.	.	.	.
NC_002677.1	29563	.	C	T	2206.86	.	T	upstream_gene_variant	MODIFIER	ML0028	gene30	transcript	TRANSCRIPT_gene30	protein_coding		c.-3537C>T					3537	WARNING_TRANSCRIPT_NO_START_CODON	GT:GQ:PL:AD:DP	.	.	1/1:30:400,30,0:0,10:10	.	.	.	1/1:99:3979,307,0:0,102:102	.	.	.	1/1:18:239,18,0:0,6:6	1/1:12:150,12,0:0,4:4	.	.	0/1:99:351,0,1098:32,12:44	.	.	1/1:6:80,6,0:0,2:2	1/1:24:306,24,0:0,8:8	.	.	.	.	.	.	.
NC_002677.1	29563	.	C	T	2206.86	.	T	downstream_gene_variant	MODIFIER	leuT	gene24	transcript	rna2	protein_coding		c.*591C>T					591	WARNING_TRANSCRIPT_INCOMPLETE	GT:GQ:PL:AD:DP	.	.	1/1:30:400,30,0:0,10:10	.	.	.	1/1:99:3979,307,0:0,102:102	.	.	.	1/1:18:239,18,0:0,6:6	1/1:12:150,12,0:0,4:4	.	.	0/1:99:351,0,1098:32,12:44	.	.	1/1:6:80,6,0:0,2:2	1/1:24:306,24,0:0,8:8	.	.	.	.	.	.	.
NC_002677.1	29563	.	C	T	2206.86	.	T	downstream_gene_variant	MODIFIER	ML0025	gene27	transcript	TRANSCRIPT_gene27	protein_coding		c.*730G>A					730		GT:GQ:PL:AD:DP	.	.	1/1:30:400,30,0:0,10:10	.	.	.	1/1:99:3979,307,0:0,102:102	.	.	.	1/1:18:239,18,0:0,6:6	1/1:12:150,12,0:0,4:4	.	.	0/1:99:351,0,1098:32,12:44	.	.	1/1:6:80,6,0:0,2:2	1/1:24:306,24,0:0,8:8	.	.	.	.	.	.	.
NC_002677.1	29563	.	C	T	2206.86	.	T	downstream_gene_variant	MODIFIER	ML0029	gene31	transcript	TRANSCRIPT_gene31	protein_coding		c.*4470G>A					4470	WARNING_TRANSCRIPT_NO_START_CODON	GT:GQ:PL:AD:DP	.	.	1/1:30:400,30,0:0,10:10	.	.	.	1/1:99:3979,307,0:0,102:102	.	.	.	1/1:18:239,18,0:0,6:6	1/1:12:150,12,0:0,4:4	.	.	0/1:99:351,0,1098:32,12:44	.	.	1/1:6:80,6,0:0,2:2	1/1:24:306,24,0:0,8:8	.	.	.	.	.	.	.
NC_002677.1	29563	.	C	T	2206.86	.	T	intergenic_region	MODIFIER	ML0023-ML0024	gene25-gene26	intergenic_region	gene25-gene26			n.29563C>T							GT:GQ:PL:AD:DP	.	.	1/1:30:400,30,0:0,10:10	.	.	.	1/1:99:3979,307,0:0,102:102	.	.	.	1/1:18:239,18,0:0,6:6	1/1:12:150,12,0:0,4:4	.	.	0/1:99:351,0,1098:32,12:44	.	.	1/1:6:80,6,0:0,2:2	1/1:24:306,24,0:0,8:8	.	.	.	.	.	.	.
NC_002677.1	29637	.	C	T	361.77	.	T	upstream_gene_variant	MODIFIER	rodA	gene20	transcript	TRANSCRIPT_gene20	protein_coding		c.-4576G>A					4576		GT:GQ:PL:AD:DP	.	.	.	.	.	.	.	.	.	.	.	.	.	.	.	.	.	.	.	.	.	.	.	.	.	.
NC_002677.1	29637	.	C	T	361.77	.	T	upstream_gene_variant	MODIFIER	ML0020	gene21	transcript	TRANSCRIPT_gene21	protein_coding		c.-3050G>A					3050	WARNING_TRANSCRIPT_NO_START_CODON	GT:GQ:PL:AD:DP	.	.	.	.	.	.	.	.	.	.	.	.	.	.	.	.	.	.	.	.	.	.	.	.	.	.
NC_002677.1	29637	.	C	T	361.77	.	T	upstream_gene_variant	MODIFIER	ML0021	gene22	transcript	TRANSCRIPT_gene22	protein_coding		c.-2586G>A					2586		GT:GQ:PL:AD:DP	.	.	.	.	.	.	.	.	.	.	.	.	.	.	.	.	.	.	.	.	.	.	.	.	.	.
NC_002677.1	29637	.	C	T	361.77	.	T	upstream_gene_variant	MODIFIER	ML0022	gene23	transcript	TRANSCRIPT_gene23	protein_coding		c.-998G>A					998		GT:GQ:PL:AD:DP	.	.	.	.	.	.	.	.	.	.	.	.	.	.	.	.	.	.	.	.	.	.	.	.	.	.
NC_002677.1	29637	.	C	T	361.77	.	T	upstream_gene_variant	MODIFIER	ML0023	gene25	transcript	TRANSCRIPT_gene25	protein_coding		c.-372G>A					372		GT:GQ:PL:AD:DP	.	.	.	.	.	.	.	.	.	.	.	.	.	.	.	.	.	.	.	.	.	.	.	.	.	.
NC_002677.1	29637	.	C	T	361.77	.	T	upstream_gene_variant	MODIFIER	ML0024	gene26	transcript	TRANSCRIPT_gene26	protein_coding		c.-138C>T					138	WARNING_TRANSCRIPT_NO_START_CODON	GT:GQ:PL:AD:DP	.	.	.	.	.	.	.	.	.	.	.	.	.	.	.	.	.	.	.	.	.	.	.	.	.	.
NC_002677.1	29637	.	C	T	361.77	.	T	upstream_gene_variant	MODIFIER	ML0028	gene30	transcript	TRANSCRIPT_gene30	protein_coding		c.-3463C>T					3463	WARNING_TRANSCRIPT_NO_START_CODON	GT:GQ:PL:AD:DP	.	.	.	.	.	.	.	.	.	.	.	.	.	.	.	.	.	.	.	.	.	.	.	.	.	.
NC_002677.1	29637	.	C	T	361.77	.	T	downstream_gene_variant	MODIFIER	leuT	gene24	transcript	rna2	protein_coding		c.*665C>T					665	WARNING_TRANSCRIPT_INCOMPLETE	GT:GQ:PL:AD:DP	.	.	.	.	.	.	.	.	.	.	.	.	.	.	.	.	.	.	.	.	.	.	.	.	.	.
NC_002677.1	29637	.	C	T	361.77	.	T	downstream_gene_variant	MODIFIER	ML0025	gene27	transcript	TRANSCRIPT_gene27	protein_coding		c.*656G>A					656		GT:GQ:PL:AD:DP	.	.	.	.	.	.	.	.	.	.	.	.	.	.	.	.	.	.	.	.	.	.	.	.	.	.
NC_002677.1	29637	.	C	T	361.77	.	T	downstream_gene_variant	MODIFIER	ML0029	gene31	transcript	TRANSCRIPT_gene31	protein_coding		c.*4396G>A					4396	WARNING_TRANSCRIPT_NO_START_CODON	GT:GQ:PL:AD:DP	.	.	.	.	.	.	.	.	.	.	.	.	.	.	.	.	.	.	.	.	.	.	.	.	.	.
NC_002677.1	29637	.	C	T	361.77	.	T	intergenic_region	MODIFIER	ML0023-ML0024	gene25-gene26	intergenic_region	gene25-gene26			n.29637C>T							GT:GQ:PL:AD:DP	.	.	.	.	.	.	.	.	.	.	.	.	.	.	.	.	.	.	.	.	.	.	.	.	.	.
NC_002677.1	30699	.	G	A	2204.77	.	A	upstream_gene_variant	MODIFIER	ML0020	gene21	transcript	TRANSCRIPT_gene21	protein_coding		c.-4112C>T					4112	WARNING_TRANSCRIPT_NO_START_CODON	GT:PL:AD:DP:GQ	.	.	.	.	.	.	.	.	.	.	.	.	.	.	.	.	.	.	.	.	.	.	.	.	.	.
NC_002677.1	30699	.	G	A	2204.77	.	A	upstream_gene_variant	MODIFIER	ML0021	gene22	transcript	TRANSCRIPT_gene22	protein_coding		c.-3648C>T					3648		GT:PL:AD:DP:GQ	.	.	.	.	.	.	.	.	.	.	.	.	.	.	.	.	.	.	.	.	.	.	.	.	.	.
NC_002677.1	30699	.	G	A	2204.77	.	A	upstream_gene_variant	MODIFIER	ML0022	gene23	transcript	TRANSCRIPT_gene23	protein_coding		c.-2060C>T					2060		GT:PL:AD:DP:GQ	.	.	.	.	.	.	.	.	.	.	.	.	.	.	.	.	.	.	.	.	.	.	.	.	.	.
NC_002677.1	30699	.	G	A	2204.77	.	A	upstream_gene_variant	MODIFIER	ML0023	gene25	transcript	TRANSCRIPT_gene25	protein_coding		c.-1434C>T					1434		GT:PL:AD:DP:GQ	.	.	.	.	.	.	.	.	.	.	.	.	.	.	.	.	.	.	.	.	.	.	.	.	.	.
NC_002677.1	30699	.	G	A	2204.77	.	A	upstream_gene_variant	MODIFIER	ML0025	gene27	transcript	TRANSCRIPT_gene27	protein_coding		c.-116C>T					116		GT:PL:AD:DP:GQ	.	.	.	.	.	.	.	.	.	.	.	.	.	.	.	.	.	.	.	.	.	.	.	.	.	.
NC_002677.1	30699	.	G	A	2204.77	.	A	upstream_gene_variant	MODIFIER	ML0028	gene30	transcript	TRANSCRIPT_gene30	protein_coding		c.-2401G>A					2401	WARNING_TRANSCRIPT_NO_START_CODON	GT:PL:AD:DP:GQ	.	.	.	.	.	.	.	.	.	.	.	.	.	.	.	.	.	.	.	.	.	.	.	.	.	.
NC_002677.1	30699	.	G	A	2204.77	.	A	downstream_gene_variant	MODIFIER	leuT	gene24	transcript	rna2	protein_coding		c.*1727G>A					1727	WARNING_TRANSCRIPT_INCOMPLETE	GT:PL:AD:DP:GQ	.	.	.	.	.	.	.	.	.	.	.	.	.	.	.	.	.	.	.	.	.	.	.	.	.	.
NC_002677.1	30699	.	G	A	2204.77	.	A	downstream_gene_variant	MODIFIER	ML0024	gene26	transcript	TRANSCRIPT_gene26	protein_coding		c.*673G>A					673	WARNING_TRANSCRIPT_NO_START_CODON	GT:PL:AD:DP:GQ	.	.	.	.	.	.	.	.	.	.	.	.	.	.	.	.	.	.	.	.	.	.	.	.	.	.
NC_002677.1	30699	.	G	A	2204.77	.	A	downstream_gene_variant	MODIFIER	ML0029	gene31	transcript	TRANSCRIPT_gene31	protein_coding		c.*3334C>T					3334	WARNING_TRANSCRIPT_NO_START_CODON	GT:PL:AD:DP:GQ	.	.	.	.	.	.	.	.	.	.	.	.	.	.	.	.	.	.	.	.	.	.	.	.	.	.
NC_002677.1	30699	.	G	A	2204.77	.	A	downstream_gene_variant	MODIFIER	ML0030	gene32	transcript	TRANSCRIPT_gene32	protein_coding		c.*4051C>T					4051		GT:PL:AD:DP:GQ	.	.	.	.	.	.	.	.	.	.	.	.	.	.	.	.	.	.	.	.	.	.	.	.	.	.
NC_002677.1	30699	.	G	A	2204.77	.	A	downstream_gene_variant	MODIFIER	ML0031	gene33	transcript	TRANSCRIPT_gene33	protein_coding		c.*4588C>T					4588		GT:PL:AD:DP:GQ	.	.	.	.	.	.	.	.	.	.	.	.	.	.	.	.	.	.	.	.	.	.	.	.	.	.
NC_002677.1	30699	.	G	A	2204.77	.	A	intergenic_region	MODIFIER	ML0025-PPE	gene27-gene28	intergenic_region	gene27-gene28			n.30699G>A							GT:PL:AD:DP:GQ	.	.	.	.	.	.	.	.	.	.	.	.	.	.	.	.	.	.	.	.	.	.	.	.	.	.
NC_002677.1	30886	.	G	A	4766.77	.	A	upstream_gene_variant	MODIFIER	ML0020	gene21	transcript	TRANSCRIPT_gene21	protein_coding		c.-4299C>T					4299	WARNING_TRANSCRIPT_NO_START_CODON	GT:AD:DP:PL:GQ	.	.	.	.	.	.	.	.	.	.	.	.	.	.	.	.	.	.	.	.	.	.	.	.	.	.
NC_002677.1	30886	.	G	A	4766.77	.	A	upstream_gene_variant	MODIFIER	ML0021	gene22	transcript	TRANSCRIPT_gene22	protein_coding		c.-3835C>T					3835		GT:AD:DP:PL:GQ	.	.	.	.	.	.	.	.	.	.	.	.	.	.	.	.	.	.	.	.	.	.	.	.	.	.
NC_002677.1	30886	.	G	A	4766.77	.	A	upstream_gene_variant	MODIFIER	ML0022	gene23	transcript	TRANSCRIPT_gene23	protein_coding		c.-2247C>T					2247		GT:AD:DP:PL:GQ	.	.	.	.	.	.	.	.	.	.	.	.	.	.	.	.	.	.	.	.	.	.	.	.	.	.
NC_002677.1	30886	.	G	A	4766.77	.	A	upstream_gene_variant	MODIFIER	ML0023	gene25	transcript	TRANSCRIPT_gene25	protein_coding		c.-1621C>T					1621		GT:AD:DP:PL:GQ	.	.	.	.	.	.	.	.	.	.	.	.	.	.	.	.	.	.	.	.	.	.	.	.	.	.
NC_002677.1	30886	.	G	A	4766.77	.	A	upstream_gene_variant	MODIFIER	ML0025	gene27	transcript	TRANSCRIPT_gene27	protein_coding		c.-303C>T					303		GT:AD:DP:PL:GQ	.	.	.	.	.	.	.	.	.	.	.	.	.	.	.	.	.	.	.	.	.	.	.	.	.	.
NC_002677.1	30886	.	G	A	4766.77	.	A	upstream_gene_variant	MODIFIER	ML0028	gene30	transcript	TRANSCRIPT_gene30	protein_coding		c.-2214G>A					2214	WARNING_TRANSCRIPT_NO_START_CODON	GT:AD:DP:PL:GQ	.	.	.	.	.	.	.	.	.	.	.	.	.	.	.	.	.	.	.	.	.	.	.	.	.	.
NC_002677.1	30886	.	G	A	4766.77	.	A	downstream_gene_variant	MODIFIER	leuT	gene24	transcript	rna2	protein_coding		c.*1914G>A					1914	WARNING_TRANSCRIPT_INCOMPLETE	GT:AD:DP:PL:GQ	.	.	.	.	.	.	.	.	.	.	.	.	.	.	.	.	.	.	.	.	.	.	.	.	.	.
NC_002677.1	30886	.	G	A	4766.77	.	A	downstream_gene_variant	MODIFIER	ML0024	gene26	transcript	TRANSCRIPT_gene26	protein_coding		c.*860G>A					860	WARNING_TRANSCRIPT_NO_START_CODON	GT:AD:DP:PL:GQ	.	.	.	.	.	.	.	.	.	.	.	.	.	.	.	.	.	.	.	.	.	.	.	.	.	.
NC_002677.1	30886	.	G	A	4766.77	.	A	downstream_gene_variant	MODIFIER	ML0029	gene31	transcript	TRANSCRIPT_gene31	protein_coding		c.*3147C>T					3147	WARNING_TRANSCRIPT_NO_START_CODON	GT:AD:DP:PL:GQ	.	.	.	.	.	.	.	.	.	.	.	.	.	.	.	.	.	.	.	.	.	.	.	.	.	.
NC_002677.1	30886	.	G	A	4766.77	.	A	downstream_gene_variant	MODIFIER	ML0030	gene32	transcript	TRANSCRIPT_gene32	protein_coding		c.*3864C>T					3864		GT:AD:DP:PL:GQ	.	.	.	.	.	.	.	.	.	.	.	.	.	.	.	.	.	.	.	.	.	.	.	.	.	.
NC_002677.1	30886	.	G	A	4766.77	.	A	downstream_gene_variant	MODIFIER	ML0031	gene33	transcript	TRANSCRIPT_gene33	protein_coding		c.*4401C>T					4401		GT:AD:DP:PL:GQ	.	.	.	.	.	.	.	.	.	.	.	.	.	.	.	.	.	.	.	.	.	.	.	.	.	.
NC_002677.1	30886	.	G	A	4766.77	.	A	intergenic_region	MODIFIER	ML0025-PPE	gene27-gene28	intergenic_region	gene27-gene28			n.30886G>A							GT:AD:DP:PL:GQ	.	.	.	.	.	.	.	.	.	.	.	.	.	.	.	.	.	.	.	.	.	.	.	.	.	.
NC_002677.1	30911	.	G	A	949.37	.	A	upstream_gene_variant	MODIFIER	ML0020	gene21	transcript	TRANSCRIPT_gene21	protein_coding		c.-4324C>T					4324	WARNING_TRANSCRIPT_NO_START_CODON	GT:DP:AD:PL:GQ	.	.	.	.	.	.	.	.	.	.	.	.	.	.	.	.	.	.	.	.	.	.	.	.	.	.
NC_002677.1	30911	.	G	A	949.37	.	A	upstream_gene_variant	MODIFIER	ML0021	gene22	transcript	TRANSCRIPT_gene22	protein_coding		c.-3860C>T					3860		GT:DP:AD:PL:GQ	.	.	.	.	.	.	.	.	.	.	.	.	.	.	.	.	.	.	.	.	.	.	.	.	.	.
NC_002677.1	30911	.	G	A	949.37	.	A	upstream_gene_variant	MODIFIER	ML0022	gene23	transcript	TRANSCRIPT_gene23	protein_coding		c.-2272C>T					2272		GT:DP:AD:PL:GQ	.	.	.	.	.	.	.	.	.	.	.	.	.	.	.	.	.	.	.	.	.	.	.	.	.	.
NC_002677.1	30911	.	G	A	949.37	.	A	upstream_gene_variant	MODIFIER	ML0023	gene25	transcript	TRANSCRIPT_gene25	protein_coding		c.-1646C>T					1646		GT:DP:AD:PL:GQ	.	.	.	.	.	.	.	.	.	.	.	.	.	.	.	.	.	.	.	.	.	.	.	.	.	.
NC_002677.1	30911	.	G	A	949.37	.	A	upstream_gene_variant	MODIFIER	ML0025	gene27	transcript	TRANSCRIPT_gene27	protein_coding		c.-328C>T					328		GT:DP:AD:PL:GQ	.	.	.	.	.	.	.	.	.	.	.	.	.	.	.	.	.	.	.	.	.	.	.	.	.	.
NC_002677.1	30911	.	G	A	949.37	.	A	upstream_gene_variant	MODIFIER	ML0028	gene30	transcript	TRANSCRIPT_gene30	protein_coding		c.-2189G>A					2189	WARNING_TRANSCRIPT_NO_START_CODON	GT:DP:AD:PL:GQ	.	.	.	.	.	.	.	.	.	.	.	.	.	.	.	.	.	.	.	.	.	.	.	.	.	.
NC_002677.1	30911	.	G	A	949.37	.	A	downstream_gene_variant	MODIFIER	leuT	gene24	transcript	rna2	protein_coding		c.*1939G>A					1939	WARNING_TRANSCRIPT_INCOMPLETE	GT:DP:AD:PL:GQ	.	.	.	.	.	.	.	.	.	.	.	.	.	.	.	.	.	.	.	.	.	.	.	.	.	.
NC_002677.1	30911	.	G	A	949.37	.	A	downstream_gene_variant	MODIFIER	ML0024	gene26	transcript	TRANSCRIPT_gene26	protein_coding		c.*885G>A					885	WARNING_TRANSCRIPT_NO_START_CODON	GT:DP:AD:PL:GQ	.	.	.	.	.	.	.	.	.	.	.	.	.	.	.	.	.	.	.	.	.	.	.	.	.	.
NC_002677.1	30911	.	G	A	949.37	.	A	downstream_gene_variant	MODIFIER	ML0029	gene31	transcript	TRANSCRIPT_gene31	protein_coding		c.*3122C>T					3122	WARNING_TRANSCRIPT_NO_START_CODON	GT:DP:AD:PL:GQ	.	.	.	.	.	.	.	.	.	.	.	.	.	.	.	.	.	.	.	.	.	.	.	.	.	.
NC_002677.1	30911	.	G	A	949.37	.	A	downstream_gene_variant	MODIFIER	ML0030	gene32	transcript	TRANSCRIPT_gene32	protein_coding		c.*3839C>T					3839		GT:DP:AD:PL:GQ	.	.	.	.	.	.	.	.	.	.	.	.	.	.	.	.	.	.	.	.	.	.	.	.	.	.
NC_002677.1	30911	.	G	A	949.37	.	A	downstream_gene_variant	MODIFIER	ML0031	gene33	transcript	TRANSCRIPT_gene33	protein_coding		c.*4376C>T					4376		GT:DP:AD:PL:GQ	.	.	.	.	.	.	.	.	.	.	.	.	.	.	.	.	.	.	.	.	.	.	.	.	.	.
NC_002677.1	30911	.	G	A	949.37	.	A	intergenic_region	MODIFIER	ML0025-PPE	gene27-gene28	intergenic_region	gene27-gene28			n.30911G>A							GT:DP:AD:PL:GQ	.	.	.	.	.	.	.	.	.	.	.	.	.	.	.	.	.	.	.	.	.	.	.	.	.	.
NC_002677.1	31044	.	G	A	3333.27	.	A	upstream_gene_variant	MODIFIER	ML0020	gene21	transcript	TRANSCRIPT_gene21	protein_coding		c.-4457C>T					4457	WARNING_TRANSCRIPT_NO_START_CODON	GT:GQ:AD:DP:PL	.	.	.	.	.	.	.	.	.	.	.	.	.	.	.	.	.	.	.	.	.	.	.	.	.	.
NC_002677.1	31044	.	G	A	3333.27	.	A	upstream_gene_variant	MODIFIER	ML0021	gene22	transcript	TRANSCRIPT_gene22	protein_coding		c.-3993C>T					3993		GT:GQ:AD:DP:PL	.	.	.	.	.	.	.	.	.	.	.	.	.	.	.	.	.	.	.	.	.	.	.	.	.	.
NC_002677.1	31044	.	G	A	3333.27	.	A	upstream_gene_variant	MODIFIER	ML0022	gene23	transcript	TRANSCRIPT_gene23	protein_coding		c.-2405C>T					2405		GT:GQ:AD:DP:PL	.	.	.	.	.	.	.	.	.	.	.	.	.	.	.	.	.	.	.	.	.	.	.	.	.	.
NC_002677.1	31044	.	G	A	3333.27	.	A	upstream_gene_variant	MODIFIER	ML0023	gene25	transcript	TRANSCRIPT_gene25	protein_coding		c.-1779C>T					1779		GT:GQ:AD:DP:PL	.	.	.	.	.	.	.	.	.	.	.	.	.	.	.	.	.	.	.	.	.	.	.	.	.	.
NC_002677.1	31044	.	G	A	3333.27	.	A	upstream_gene_variant	MODIFIER	ML0025	gene27	transcript	TRANSCRIPT_gene27	protein_coding		c.-461C>T					461		GT:GQ:AD:DP:PL	.	.	.	.	.	.	.	.	.	.	.	.	.	.	.	.	.	.	.	.	.	.	.	.	.	.
NC_002677.1	31044	.	G	A	3333.27	.	A	upstream_gene_variant	MODIFIER	ML0028	gene30	transcript	TRANSCRIPT_gene30	protein_coding		c.-2056G>A					2056	WARNING_TRANSCRIPT_NO_START_CODON	GT:GQ:AD:DP:PL	.	.	.	.	.	.	.	.	.	.	.	.	.	.	.	.	.	.	.	.	.	.	.	.	.	.
NC_002677.1	31044	.	G	A	3333.27	.	A	downstream_gene_variant	MODIFIER	leuT	gene24	transcript	rna2	protein_coding		c.*2072G>A					2072	WARNING_TRANSCRIPT_INCOMPLETE	GT:GQ:AD:DP:PL	.	.	.	.	.	.	.	.	.	.	.	.	.	.	.	.	.	.	.	.	.	.	.	.	.	.
NC_002677.1	31044	.	G	A	3333.27	.	A	downstream_gene_variant	MODIFIER	ML0024	gene26	transcript	TRANSCRIPT_gene26	protein_coding		c.*1018G>A					1018	WARNING_TRANSCRIPT_NO_START_CODON	GT:GQ:AD:DP:PL	.	.	.	.	.	.	.	.	.	.	.	.	.	.	.	.	.	.	.	.	.	.	.	.	.	.
NC_002677.1	31044	.	G	A	3333.27	.	A	downstream_gene_variant	MODIFIER	ML0029	gene31	transcript	TRANSCRIPT_gene31	protein_coding		c.*2989C>T					2989	WARNING_TRANSCRIPT_NO_START_CODON	GT:GQ:AD:DP:PL	.	.	.	.	.	.	.	.	.	.	.	.	.	.	.	.	.	.	.	.	.	.	.	.	.	.
NC_002677.1	31044	.	G	A	3333.27	.	A	downstream_gene_variant	MODIFIER	ML0030	gene32	transcript	TRANSCRIPT_gene32	protein_coding		c.*3706C>T					3706		GT:GQ:AD:DP:PL	.	.	.	.	.	.	.	.	.	.	.	.	.	.	.	.	.	.	.	.	.	.	.	.	.	.
NC_002677.1	31044	.	G	A	3333.27	.	A	downstream_gene_variant	MODIFIER	ML0031	gene33	transcript	TRANSCRIPT_gene33	protein_coding		c.*4243C>T					4243		GT:GQ:AD:DP:PL	.	.	.	.	.	.	.	.	.	.	.	.	.	.	.	.	.	.	.	.	.	.	.	.	.	.
NC_002677.1	31044	.	G	A	3333.27	.	A	intragenic_variant	MODIFIER	PPE	gene28	gene_variant	gene28			n.31044G>A							GT:GQ:AD:DP:PL	.	.	.	.	.	.	.	.	.	.	.	.	.	.	.	.	.	.	.	.	.	.	.	.	.	.
NC_002677.1	31049	.	G	A	2902.47	.	A	upstream_gene_variant	MODIFIER	ML0020	gene21	transcript	TRANSCRIPT_gene21	protein_coding		c.-4462C>T					4462	WARNING_TRANSCRIPT_NO_START_CODON	GT:PL:DP:AD:GQ	.	.	.	.	.	.	.	.	.	.	.	.	.	.	.	.	.	.	.	.	.	.	.	.	.	.
NC_002677.1	31049	.	G	A	2902.47	.	A	upstream_gene_variant	MODIFIER	ML0021	gene22	transcript	TRANSCRIPT_gene22	protein_coding		c.-3998C>T					3998		GT:PL:DP:AD:GQ	.	.	.	.	.	.	.	.	.	.	.	.	.	.	.	.	.	.	.	.	.	.	.	.	.	.
NC_002677.1	31049	.	G	A	2902.47	.	A	upstream_gene_variant	MODIFIER	ML0022	gene23	transcript	TRANSCRIPT_gene23	protein_coding		c.-2410C>T					2410		GT:PL:DP:AD:GQ	.	.	.	.	.	.	.	.	.	.	.	.	.	.	.	.	.	.	.	.	.	.	.	.	.	.
NC_002677.1	31049	.	G	A	2902.47	.	A	upstream_gene_variant	MODIFIER	ML0023	gene25	transcript	TRANSCRIPT_gene25	protein_coding		c.-1784C>T					1784		GT:PL:DP:AD:GQ	.	.	.	.	.	.	.	.	.	.	.	.	.	.	.	.	.	.	.	.	.	.	.	.	.	.
NC_002677.1	31049	.	G	A	2902.47	.	A	upstream_gene_variant	MODIFIER	ML0025	gene27	transcript	TRANSCRIPT_gene27	protein_coding		c.-466C>T					466		GT:PL:DP:AD:GQ	.	.	.	.	.	.	.	.	.	.	.	.	.	.	.	.	.	.	.	.	.	.	.	.	.	.
NC_002677.1	31049	.	G	A	2902.47	.	A	upstream_gene_variant	MODIFIER	ML0028	gene30	transcript	TRANSCRIPT_gene30	protein_coding		c.-2051G>A					2051	WARNING_TRANSCRIPT_NO_START_CODON	GT:PL:DP:AD:GQ	.	.	.	.	.	.	.	.	.	.	.	.	.	.	.	.	.	.	.	.	.	.	.	.	.	.
NC_002677.1	31049	.	G	A	2902.47	.	A	downstream_gene_variant	MODIFIER	leuT	gene24	transcript	rna2	protein_coding		c.*2077G>A					2077	WARNING_TRANSCRIPT_INCOMPLETE	GT:PL:DP:AD:GQ	.	.	.	.	.	.	.	.	.	.	.	.	.	.	.	.	.	.	.	.	.	.	.	.	.	.
NC_002677.1	31049	.	G	A	2902.47	.	A	downstream_gene_variant	MODIFIER	ML0024	gene26	transcript	TRANSCRIPT_gene26	protein_coding		c.*1023G>A					1023	WARNING_TRANSCRIPT_NO_START_CODON	GT:PL:DP:AD:GQ	.	.	.	.	.	.	.	.	.	.	.	.	.	.	.	.	.	.	.	.	.	.	.	.	.	.
NC_002677.1	31049	.	G	A	2902.47	.	A	downstream_gene_variant	MODIFIER	ML0029	gene31	transcript	TRANSCRIPT_gene31	protein_coding		c.*2984C>T					2984	WARNING_TRANSCRIPT_NO_START_CODON	GT:PL:DP:AD:GQ	.	.	.	.	.	.	.	.	.	.	.	.	.	.	.	.	.	.	.	.	.	.	.	.	.	.
NC_002677.1	31049	.	G	A	2902.47	.	A	downstream_gene_variant	MODIFIER	ML0030	gene32	transcript	TRANSCRIPT_gene32	protein_coding		c.*3701C>T					3701		GT:PL:DP:AD:GQ	.	.	.	.	.	.	.	.	.	.	.	.	.	.	.	.	.	.	.	.	.	.	.	.	.	.
NC_002677.1	31049	.	G	A	2902.47	.	A	downstream_gene_variant	MODIFIER	ML0031	gene33	transcript	TRANSCRIPT_gene33	protein_coding		c.*4238C>T					4238		GT:PL:DP:AD:GQ	.	.	.	.	.	.	.	.	.	.	.	.	.	.	.	.	.	.	.	.	.	.	.	.	.	.
NC_002677.1	31049	.	G	A	2902.47	.	A	intragenic_variant	MODIFIER	PPE	gene28	gene_variant	gene28			n.31049G>A							GT:PL:DP:AD:GQ	.	.	.	.	.	.	.	.	.	.	.	.	.	.	.	.	.	.	.	.	.	.	.	.	.	.
NC_002677.1	31839	.	G	A	3077.7	.	A	upstream_gene_variant	MODIFIER	ML0021	gene22	transcript	TRANSCRIPT_gene22	protein_coding		c.-4788C>T					4788		GT:PL:AD:DP:GQ	.	.	.	.	.	.	.	.	.	.	.	.	.	.	.	.	.	.	.	.	.	.	.	.	.	.
NC_002677.1	31839	.	G	A	3077.7	.	A	upstream_gene_variant	MODIFIER	ML0022	gene23	transcript	TRANSCRIPT_gene23	protein_coding		c.-3200C>T					3200		GT:PL:AD:DP:GQ	.	.	.	.	.	.	.	.	.	.	.	.	.	.	.	.	.	.	.	.	.	.	.	.	.	.
NC_002677.1	31839	.	G	A	3077.7	.	A	upstream_gene_variant	MODIFIER	ML0023	gene25	transcript	TRANSCRIPT_gene25	protein_coding		c.-2574C>T					2574		GT:PL:AD:DP:GQ	.	.	.	.	.	.	.	.	.	.	.	.	.	.	.	.	.	.	.	.	.	.	.	.	.	.
NC_002677.1	31839	.	G	A	3077.7	.	A	upstream_gene_variant	MODIFIER	ML0025	gene27	transcript	TRANSCRIPT_gene27	protein_coding		c.-1256C>T					1256		GT:PL:AD:DP:GQ	.	.	.	.	.	.	.	.	.	.	.	.	.	.	.	.	.	.	.	.	.	.	.	.	.	.
NC_002677.1	31839	.	G	A	3077.7	.	A	upstream_gene_variant	MODIFIER	ML0028	gene30	transcript	TRANSCRIPT_gene30	protein_coding		c.-1261G>A					1261	WARNING_TRANSCRIPT_NO_START_CODON	GT:PL:AD:DP:GQ	.	.	.	.	.	.	.	.	.	.	.	.	.	.	.	.	.	.	.	.	.	.	.	.	.	.
NC_002677.1	31839	.	G	A	3077.7	.	A	upstream_gene_variant	MODIFIER	leuS	gene34	transcript	TRANSCRIPT_gene34	protein_coding		c.-4482G>A					4482	WARNING_TRANSCRIPT_NO_START_CODON	GT:PL:AD:DP:GQ	.	.	.	.	.	.	.	.	.	.	.	.	.	.	.	.	.	.	.	.	.	.	.	.	.	.
NC_002677.1	31839	.	G	A	3077.7	.	A	downstream_gene_variant	MODIFIER	leuT	gene24	transcript	rna2	protein_coding		c.*2867G>A					2867	WARNING_TRANSCRIPT_INCOMPLETE	GT:PL:AD:DP:GQ	.	.	.	.	.	.	.	.	.	.	.	.	.	.	.	.	.	.	.	.	.	.	.	.	.	.
NC_002677.1	31839	.	G	A	3077.7	.	A	downstream_gene_variant	MODIFIER	ML0024	gene26	transcript	TRANSCRIPT_gene26	protein_coding		c.*1813G>A					1813	WARNING_TRANSCRIPT_NO_START_CODON	GT:PL:AD:DP:GQ	.	.	.	.	.	.	.	.	.	.	.	.	.	.	.	.	.	.	.	.	.	.	.	.	.	.
NC_002677.1	31839	.	G	A	3077.7	.	A	downstream_gene_variant	MODIFIER	ML0029	gene31	transcript	TRANSCRIPT_gene31	protein_coding		c.*2194C>T					2194	WARNING_TRANSCRIPT_NO_START_CODON	GT:PL:AD:DP:GQ	.	.	.	.	.	.	.	.	.	.	.	.	.	.	.	.	.	.	.	.	.	.	.	.	.	.
NC_002677.1	31839	.	G	A	3077.7	.	A	downstream_gene_variant	MODIFIER	ML0030	gene32	transcript	TRANSCRIPT_gene32	protein_coding		c.*2911C>T					2911		GT:PL:AD:DP:GQ	.	.	.	.	.	.	.	.	.	.	.	.	.	.	.	.	.	.	.	.	.	.	.	.	.	.
NC_002677.1	31839	.	G	A	3077.7	.	A	downstream_gene_variant	MODIFIER	ML0031	gene33	transcript	TRANSCRIPT_gene33	protein_coding		c.*3448C>T					3448		GT:PL:AD:DP:GQ	.	.	.	.	.	.	.	.	.	.	.	.	.	.	.	.	.	.	.	.	.	.	.	.	.	.
NC_002677.1	31839	.	G	A	3077.7	.	A	intergenic_region	MODIFIER	PPE-ML0027	gene28-gene29	intergenic_region	gene28-gene29			n.31839G>A							GT:PL:AD:DP:GQ	.	.	.	.	.	.	.	.	.	.	.	.	.	.	.	.	.	.	.	.	.	.	.	.	.	.
NC_002677.1	33529	.	T	C	390.77	.	C	missense_variant	MODERATE	ML0028	gene30	transcript	TRANSCRIPT_gene30	protein_coding	1/1	c.430T>C	p.Trp144Arg	430/606	430/606	144/201		WARNING_TRANSCRIPT_NO_START_CODON	GT:GQ:DP:AD:PL	.	.	.	.	.	.	.	1/1:33:11:0,11:419,33,0	.	.	.	.	.	.	.	.	.	.	.	.	.	.	.	.	.	.
NC_002677.1	33529	.	T	C	390.77	.	C	upstream_gene_variant	MODIFIER	ML0022	gene23	transcript	TRANSCRIPT_gene23	protein_coding		c.-4890A>G					4890		GT:GQ:DP:AD:PL	.	.	.	.	.	.	.	1/1:33:11:0,11:419,33,0	.	.	.	.	.	.	.	.	.	.	.	.	.	.	.	.	.	.
NC_002677.1	33529	.	T	C	390.77	.	C	upstream_gene_variant	MODIFIER	ML0023	gene25	transcript	TRANSCRIPT_gene25	protein_coding		c.-4264A>G					4264		GT:GQ:DP:AD:PL	.	.	.	.	.	.	.	1/1:33:11:0,11:419,33,0	.	.	.	.	.	.	.	.	.	.	.	.	.	.	.	.	.	.
NC_002677.1	33529	.	T	C	390.77	.	C	upstream_gene_variant	MODIFIER	ML0025	gene27	transcript	TRANSCRIPT_gene27	protein_coding		c.-2946A>G					2946		GT:GQ:DP:AD:PL	.	.	.	.	.	.	.	1/1:33:11:0,11:419,33,0	.	.	.	.	.	.	.	.	.	.	.	.	.	.	.	.	.	.
NC_002677.1	33529	.	T	C	390.77	.	C	upstream_gene_variant	MODIFIER	leuS	gene34	transcript	TRANSCRIPT_gene34	protein_coding		c.-2792T>C					2792	WARNING_TRANSCRIPT_NO_START_CODON	GT:GQ:DP:AD:PL	.	.	.	.	.	.	.	1/1:33:11:0,11:419,33,0	.	.	.	.	.	.	.	.	.	.	.	.	.	.	.	.	.	.
NC_002677.1	33529	.	T	C	390.77	.	C	downstream_gene_variant	MODIFIER	leuT	gene24	transcript	rna2	protein_coding		c.*4557T>C					4557	WARNING_TRANSCRIPT_INCOMPLETE	GT:GQ:DP:AD:PL	.	.	.	.	.	.	.	1/1:33:11:0,11:419,33,0	.	.	.	.	.	.	.	.	.	.	.	.	.	.	.	.	.	.
NC_002677.1	33529	.	T	C	390.77	.	C	downstream_gene_variant	MODIFIER	ML0024	gene26	transcript	TRANSCRIPT_gene26	protein_coding		c.*3503T>C					3503	WARNING_TRANSCRIPT_NO_START_CODON	GT:GQ:DP:AD:PL	.	.	.	.	.	.	.	1/1:33:11:0,11:419,33,0	.	.	.	.	.	.	.	.	.	.	.	.	.	.	.	.	.	.
NC_002677.1	33529	.	T	C	390.77	.	C	downstream_gene_variant	MODIFIER	ML0029	gene31	transcript	TRANSCRIPT_gene31	protein_coding		c.*504A>G					504	WARNING_TRANSCRIPT_NO_START_CODON	GT:GQ:DP:AD:PL	.	.	.	.	.	.	.	1/1:33:11:0,11:419,33,0	.	.	.	.	.	.	.	.	.	.	.	.	.	.	.	.	.	.
NC_002677.1	33529	.	T	C	390.77	.	C	downstream_gene_variant	MODIFIER	ML0030	gene32	transcript	TRANSCRIPT_gene32	protein_coding		c.*1221A>G					1221		GT:GQ:DP:AD:PL	.	.	.	.	.	.	.	1/1:33:11:0,11:419,33,0	.	.	.	.	.	.	.	.	.	.	.	.	.	.	.	.	.	.
NC_002677.1	33529	.	T	C	390.77	.	C	downstream_gene_variant	MODIFIER	ML0031	gene33	transcript	TRANSCRIPT_gene33	protein_coding		c.*1758A>G					1758		GT:GQ:DP:AD:PL	.	.	.	.	.	.	.	1/1:33:11:0,11:419,33,0	.	.	.	.	.	.	.	.	.	.	.	.	.	.	.	.	.	.
NC_002677.1	33593	.	C	T	291.78	.	T	missense_variant	MODERATE	ML0028	gene30	transcript	TRANSCRIPT_gene30	protein_coding	1/1	c.494C>T	p.Pro165Leu	494/606	494/606	165/201		WARNING_TRANSCRIPT_NO_START_CODON	GT:PL:AD:DP:GQ	.	.	.	.	.	1/1:320,24,0:0,8:8:24	.	.	.	.	.	.	.	.	.	.	.	.	.	.	.	.	.	.	.	.
NC_002677.1	33593	.	C	T	291.78	.	T	upstream_gene_variant	MODIFIER	ML0022	gene23	transcript	TRANSCRIPT_gene23	protein_coding		c.-4954G>A					4954		GT:PL:AD:DP:GQ	.	.	.	.	.	1/1:320,24,0:0,8:8:24	.	.	.	.	.	.	.	.	.	.	.	.	.	.	.	.	.	.	.	.
NC_002677.1	33593	.	C	T	291.78	.	T	upstream_gene_variant	MODIFIER	ML0023	gene25	transcript	TRANSCRIPT_gene25	protein_coding		c.-4328G>A					4328		GT:PL:AD:DP:GQ	.	.	.	.	.	1/1:320,24,0:0,8:8:24	.	.	.	.	.	.	.	.	.	.	.	.	.	.	.	.	.	.	.	.
NC_002677.1	33593	.	C	T	291.78	.	T	upstream_gene_variant	MODIFIER	ML0025	gene27	transcript	TRANSCRIPT_gene27	protein_coding		c.-3010G>A					3010		GT:PL:AD:DP:GQ	.	.	.	.	.	1/1:320,24,0:0,8:8:24	.	.	.	.	.	.	.	.	.	.	.	.	.	.	.	.	.	.	.	.
NC_002677.1	33593	.	C	T	291.78	.	T	upstream_gene_variant	MODIFIER	leuS	gene34	transcript	TRANSCRIPT_gene34	protein_coding		c.-2728C>T					2728	WARNING_TRANSCRIPT_NO_START_CODON	GT:PL:AD:DP:GQ	.	.	.	.	.	1/1:320,24,0:0,8:8:24	.	.	.	.	.	.	.	.	.	.	.	.	.	.	.	.	.	.	.	.
NC_002677.1	33593	.	C	T	291.78	.	T	downstream_gene_variant	MODIFIER	leuT	gene24	transcript	rna2	protein_coding		c.*4621C>T					4621	WARNING_TRANSCRIPT_INCOMPLETE	GT:PL:AD:DP:GQ	.	.	.	.	.	1/1:320,24,0:0,8:8:24	.	.	.	.	.	.	.	.	.	.	.	.	.	.	.	.	.	.	.	.
NC_002677.1	33593	.	C	T	291.78	.	T	downstream_gene_variant	MODIFIER	ML0024	gene26	transcript	TRANSCRIPT_gene26	protein_coding		c.*3567C>T					3567	WARNING_TRANSCRIPT_NO_START_CODON	GT:PL:AD:DP:GQ	.	.	.	.	.	1/1:320,24,0:0,8:8:24	.	.	.	.	.	.	.	.	.	.	.	.	.	.	.	.	.	.	.	.
NC_002677.1	33593	.	C	T	291.78	.	T	downstream_gene_variant	MODIFIER	ML0029	gene31	transcript	TRANSCRIPT_gene31	protein_coding		c.*440G>A					440	WARNING_TRANSCRIPT_NO_START_CODON	GT:PL:AD:DP:GQ	.	.	.	.	.	1/1:320,24,0:0,8:8:24	.	.	.	.	.	.	.	.	.	.	.	.	.	.	.	.	.	.	.	.
NC_002677.1	33593	.	C	T	291.78	.	T	downstream_gene_variant	MODIFIER	ML0030	gene32	transcript	TRANSCRIPT_gene32	protein_coding		c.*1157G>A					1157		GT:PL:AD:DP:GQ	.	.	.	.	.	1/1:320,24,0:0,8:8:24	.	.	.	.	.	.	.	.	.	.	.	.	.	.	.	.	.	.	.	.
NC_002677.1	33593	.	C	T	291.78	.	T	downstream_gene_variant	MODIFIER	ML0031	gene33	transcript	TRANSCRIPT_gene33	protein_coding		c.*1694G>A					1694		GT:PL:AD:DP:GQ	.	.	.	.	.	1/1:320,24,0:0,8:8:24	.	.	.	.	.	.	.	.	.	.	.	.	.	.	.	.	.	.	.	.
NC_002677.1	35507	.	A	G	2509.77	.	G	missense_variant	MODERATE	ML0031	gene33	transcript	TRANSCRIPT_gene33	protein_coding	1/1	c.617T>C	p.Ile206Thr	617/837	617/837	206/278			GT:GQ:PL:AD:DP	.	.	.	.	.	.	.	.	.	.	.	.	.	.	.	.	.	.	.	.	.	.	.	.	.	.
NC_002677.1	35507	.	A	G	2509.77	.	G	upstream_gene_variant	MODIFIER	ML0025	gene27	transcript	TRANSCRIPT_gene27	protein_coding		c.-4924T>C					4924		GT:GQ:PL:AD:DP	.	.	.	.	.	.	.	.	.	.	.	.	.	.	.	.	.	.	.	.	.	.	.	.	.	.
NC_002677.1	35507	.	A	G	2509.77	.	G	upstream_gene_variant	MODIFIER	ML0029	gene31	transcript	TRANSCRIPT_gene31	protein_coding		c.-869T>C					869	WARNING_TRANSCRIPT_NO_START_CODON	GT:GQ:PL:AD:DP	.	.	.	.	.	.	.	.	.	.	.	.	.	.	.	.	.	.	.	.	.	.	.	.	.	.
NC_002677.1	35507	.	A	G	2509.77	.	G	upstream_gene_variant	MODIFIER	ML0030	gene32	transcript	TRANSCRIPT_gene32	protein_coding		c.-416T>C					416		GT:GQ:PL:AD:DP	.	.	.	.	.	.	.	.	.	.	.	.	.	.	.	.	.	.	.	.	.	.	.	.	.	.
NC_002677.1	35507	.	A	G	2509.77	.	G	upstream_gene_variant	MODIFIER	leuS	gene34	transcript	TRANSCRIPT_gene34	protein_coding		c.-814A>G					814	WARNING_TRANSCRIPT_NO_START_CODON	GT:GQ:PL:AD:DP	.	.	.	.	.	.	.	.	.	.	.	.	.	.	.	.	.	.	.	.	.	.	.	.	.	.
NC_002677.1	35507	.	A	G	2509.77	.	G	downstream_gene_variant	MODIFIER	ML0028	gene30	transcript	TRANSCRIPT_gene30	protein_coding		c.*1802A>G					1802	WARNING_TRANSCRIPT_NO_START_CODON	GT:GQ:PL:AD:DP	.	.	.	.	.	.	.	.	.	.	.	.	.	.	.	.	.	.	.	.	.	.	.	.	.	.
NC_002677.1	38081	.	G	A	2118.77	.	A	synonymous_variant	LOW	leuS	gene34	transcript	TRANSCRIPT_gene34	protein_coding	1/1	c.1761G>A	p.Val587Val	1761/2919	1761/2919	587/972		WARNING_TRANSCRIPT_NO_START_CODON	GT:AD:DP:PL:GQ	.	.	.	.	.	.	.	.	.	.	.	.	.	.	.	.	.	.	.	.	.	.	.	.	.	.
NC_002677.1	38081	.	G	A	2118.77	.	A	upstream_gene_variant	MODIFIER	ML0029	gene31	transcript	TRANSCRIPT_gene31	protein_coding		c.-3443C>T					3443	WARNING_TRANSCRIPT_NO_START_CODON	GT:AD:DP:PL:GQ	.	.	.	.	.	.	.	.	.	.	.	.	.	.	.	.	.	.	.	.	.	.	.	.	.	.
NC_002677.1	38081	.	G	A	2118.77	.	A	upstream_gene_variant	MODIFIER	ML0030	gene32	transcript	TRANSCRIPT_gene32	protein_coding		c.-2990C>T					2990		GT:AD:DP:PL:GQ	.	.	.	.	.	.	.	.	.	.	.	.	.	.	.	.	.	.	.	.	.	.	.	.	.	.
NC_002677.1	38081	.	G	A	2118.77	.	A	upstream_gene_variant	MODIFIER	ML0031	gene33	transcript	TRANSCRIPT_gene33	protein_coding		c.-1958C>T					1958		GT:AD:DP:PL:GQ	.	.	.	.	.	.	.	.	.	.	.	.	.	.	.	.	.	.	.	.	.	.	.	.	.	.
NC_002677.1	38081	.	G	A	2118.77	.	A	downstream_gene_variant	MODIFIER	ML0028	gene30	transcript	TRANSCRIPT_gene30	protein_coding		c.*4376G>A					4376	WARNING_TRANSCRIPT_NO_START_CODON	GT:AD:DP:PL:GQ	.	.	.	.	.	.	.	.	.	.	.	.	.	.	.	.	.	.	.	.	.	.	.	.	.	.
NC_002677.1	38202	.	C	T	2333.95	LowQual	T	missense_variant	MODERATE	leuS	gene34	transcript	TRANSCRIPT_gene34	protein_coding	1/1	c.1882C>T	p.Arg628Trp	1882/2919	1882/2919	628/972		WARNING_TRANSCRIPT_NO_START_CODON	GT:AD:DP:PL:GQ	.	.	1/1:0,7:7:266,21,0:21	.	.	.	1/1:0,109:109:4170,328,0:99	.	.	.	1/1:0,4:4:145,12,0:12	1/1:0,9:9:355,27,0:27	.	.	.	.	.	1/1:0,1:1:39,3,0:3	1/1:0,4:4:146,12,0:12	.	.	.	.	.	.	.
NC_002677.1	38202	.	C	T	2333.95	LowQual	T	upstream_gene_variant	MODIFIER	ML0029	gene31	transcript	TRANSCRIPT_gene31	protein_coding		c.-3564G>A					3564	WARNING_TRANSCRIPT_NO_START_CODON	GT:AD:DP:PL:GQ	.	.	1/1:0,7:7:266,21,0:21	.	.	.	1/1:0,109:109:4170,328,0:99	.	.	.	1/1:0,4:4:145,12,0:12	1/1:0,9:9:355,27,0:27	.	.	.	.	.	1/1:0,1:1:39,3,0:3	1/1:0,4:4:146,12,0:12	.	.	.	.	.	.	.
NC_002677.1	38202	.	C	T	2333.95	LowQual	T	upstream_gene_variant	MODIFIER	ML0030	gene32	transcript	TRANSCRIPT_gene32	protein_coding		c.-3111G>A					3111		GT:AD:DP:PL:GQ	.	.	1/1:0,7:7:266,21,0:21	.	.	.	1/1:0,109:109:4170,328,0:99	.	.	.	1/1:0,4:4:145,12,0:12	1/1:0,9:9:355,27,0:27	.	.	.	.	.	1/1:0,1:1:39,3,0:3	1/1:0,4:4:146,12,0:12	.	.	.	.	.	.	.
NC_002677.1	38202	.	C	T	2333.95	LowQual	T	upstream_gene_variant	MODIFIER	ML0031	gene33	transcript	TRANSCRIPT_gene33	protein_coding		c.-2079G>A					2079		GT:AD:DP:PL:GQ	.	.	1/1:0,7:7:266,21,0:21	.	.	.	1/1:0,109:109:4170,328,0:99	.	.	.	1/1:0,4:4:145,12,0:12	1/1:0,9:9:355,27,0:27	.	.	.	.	.	1/1:0,1:1:39,3,0:3	1/1:0,4:4:146,12,0:12	.	.	.	.	.	.	.
NC_002677.1	38202	.	C	T	2333.95	LowQual	T	downstream_gene_variant	MODIFIER	ML0028	gene30	transcript	TRANSCRIPT_gene30	protein_coding		c.*4497C>T					4497	WARNING_TRANSCRIPT_NO_START_CODON	GT:AD:DP:PL:GQ	.	.	1/1:0,7:7:266,21,0:21	.	.	.	1/1:0,109:109:4170,328,0:99	.	.	.	1/1:0,4:4:145,12,0:12	1/1:0,9:9:355,27,0:27	.	.	.	.	.	1/1:0,1:1:39,3,0:3	1/1:0,4:4:146,12,0:12	.	.	.	.	.	.	.
NC_002677.1	38508	.	G	T	42.77	.	T	missense_variant	MODERATE	leuS	gene34	transcript	TRANSCRIPT_gene34	protein_coding	1/1	c.2188G>T	p.Asp730Tyr	2188/2919	2188/2919	730/972		WARNING_TRANSCRIPT_NO_START_CODON	GT:PL:AD:DP:GQ	.	.	.	.	.	.	.	.	.	.	.	.	.	.	.	.	.	.	.	.	.	.	.	.	.	.
NC_002677.1	38508	.	G	T	42.77	.	T	upstream_gene_variant	MODIFIER	ML0029	gene31	transcript	TRANSCRIPT_gene31	protein_coding		c.-3870C>A					3870	WARNING_TRANSCRIPT_NO_START_CODON	GT:PL:AD:DP:GQ	.	.	.	.	.	.	.	.	.	.	.	.	.	.	.	.	.	.	.	.	.	.	.	.	.	.
NC_002677.1	38508	.	G	T	42.77	.	T	upstream_gene_variant	MODIFIER	ML0030	gene32	transcript	TRANSCRIPT_gene32	protein_coding		c.-3417C>A					3417		GT:PL:AD:DP:GQ	.	.	.	.	.	.	.	.	.	.	.	.	.	.	.	.	.	.	.	.	.	.	.	.	.	.
NC_002677.1	38508	.	G	T	42.77	.	T	upstream_gene_variant	MODIFIER	ML0031	gene33	transcript	TRANSCRIPT_gene33	protein_coding		c.-2385C>A					2385		GT:PL:AD:DP:GQ	.	.	.	.	.	.	.	.	.	.	.	.	.	.	.	.	.	.	.	.	.	.	.	.	.	.
NC_002677.1	38508	.	G	T	42.77	.	T	downstream_gene_variant	MODIFIER	ML0028	gene30	transcript	TRANSCRIPT_gene30	protein_coding		c.*4803G>T					4803	WARNING_TRANSCRIPT_NO_START_CODON	GT:PL:AD:DP:GQ	.	.	.	.	.	.	.	.	.	.	.	.	.	.	.	.	.	.	.	.	.	.	.	.	.	.
NC_002677.1	38511	.	G	T	42.77	.	T	missense_variant	MODERATE	leuS	gene34	transcript	TRANSCRIPT_gene34	protein_coding	1/1	c.2191G>T	p.Gly731Cys	2191/2919	2191/2919	731/972		WARNING_TRANSCRIPT_NO_START_CODON	GT:GQ:PL:DP:AD	.	.	.	.	.	.	.	.	.	.	.	.	.	.	.	.	.	.	.	.	.	.	.	.	.	.
NC_002677.1	38511	.	G	T	42.77	.	T	upstream_gene_variant	MODIFIER	ML0029	gene31	transcript	TRANSCRIPT_gene31	protein_coding		c.-3873C>A					3873	WARNING_TRANSCRIPT_NO_START_CODON	GT:GQ:PL:DP:AD	.	.	.	.	.	.	.	.	.	.	.	.	.	.	.	.	.	.	.	.	.	.	.	.	.	.
NC_002677.1	38511	.	G	T	42.77	.	T	upstream_gene_variant	MODIFIER	ML0030	gene32	transcript	TRANSCRIPT_gene32	protein_coding		c.-3420C>A					3420		GT:GQ:PL:DP:AD	.	.	.	.	.	.	.	.	.	.	.	.	.	.	.	.	.	.	.	.	.	.	.	.	.	.
NC_002677.1	38511	.	G	T	42.77	.	T	upstream_gene_variant	MODIFIER	ML0031	gene33	transcript	TRANSCRIPT_gene33	protein_coding		c.-2388C>A					2388		GT:GQ:PL:DP:AD	.	.	.	.	.	.	.	.	.	.	.	.	.	.	.	.	.	.	.	.	.	.	.	.	.	.
NC_002677.1	38511	.	G	T	42.77	.	T	downstream_gene_variant	MODIFIER	ML0028	gene30	transcript	TRANSCRIPT_gene30	protein_coding		c.*4806G>T					4806	WARNING_TRANSCRIPT_NO_START_CODON	GT:GQ:PL:DP:AD	.	.	.	.	.	.	.	.	.	.	.	.	.	.	.	.	.	.	.	.	.	.	.	.	.	.
NC_002677.1	38769	.	G	A	5265.77	.	A	missense_variant	MODERATE	leuS	gene34	transcript	TRANSCRIPT_gene34	protein_coding	1/1	c.2449G>A	p.Asp817Asn	2449/2919	2449/2919	817/972		WARNING_TRANSCRIPT_NO_START_CODON	GT:PL:DP:AD:GQ	.	.	.	.	.	.	.	.	.	.	.	.	.	.	.	.	.	.	.	.	.	.	.	.	.	.
NC_002677.1	38769	.	G	A	5265.77	.	A	upstream_gene_variant	MODIFIER	ML0029	gene31	transcript	TRANSCRIPT_gene31	protein_coding		c.-4131C>T					4131	WARNING_TRANSCRIPT_NO_START_CODON	GT:PL:DP:AD:GQ	.	.	.	.	.	.	.	.	.	.	.	.	.	.	.	.	.	.	.	.	.	.	.	.	.	.
NC_002677.1	38769	.	G	A	5265.77	.	A	upstream_gene_variant	MODIFIER	ML0030	gene32	transcript	TRANSCRIPT_gene32	protein_coding		c.-3678C>T					3678		GT:PL:DP:AD:GQ	.	.	.	.	.	.	.	.	.	.	.	.	.	.	.	.	.	.	.	.	.	.	.	.	.	.
NC_002677.1	38769	.	G	A	5265.77	.	A	upstream_gene_variant	MODIFIER	ML0031	gene33	transcript	TRANSCRIPT_gene33	protein_coding		c.-2646C>T					2646		GT:PL:DP:AD:GQ	.	.	.	.	.	.	.	.	.	.	.	.	.	.	.	.	.	.	.	.	.	.	.	.	.	.
NC_002677.1	39535	.	G	A	1463.93	LowQual	A	upstream_gene_variant	MODIFIER	ML0029	gene31	transcript	TRANSCRIPT_gene31	protein_coding		c.-4897C>T					4897	WARNING_TRANSCRIPT_NO_START_CODON	GT:GQ:PL:AD:DP	.	.	.	.	.	.	.	.	.	.	.	.	.	.	.	.	.	.	.	.	.	.	.	.	.	.
NC_002677.1	39535	.	G	A	1463.93	LowQual	A	upstream_gene_variant	MODIFIER	ML0030	gene32	transcript	TRANSCRIPT_gene32	protein_coding		c.-4444C>T					4444		GT:GQ:PL:AD:DP	.	.	.	.	.	.	.	.	.	.	.	.	.	.	.	.	.	.	.	.	.	.	.	.	.	.
NC_002677.1	39535	.	G	A	1463.93	LowQual	A	upstream_gene_variant	MODIFIER	ML0031	gene33	transcript	TRANSCRIPT_gene33	protein_coding		c.-3412C>T					3412		GT:GQ:PL:AD:DP	.	.	.	.	.	.	.	.	.	.	.	.	.	.	.	.	.	.	.	.	.	.	.	.	.	.
NC_002677.1	39535	.	G	A	1463.93	LowQual	A	downstream_gene_variant	MODIFIER	leuS	gene34	transcript	TRANSCRIPT_gene34	protein_coding		c.*296G>A					296	WARNING_TRANSCRIPT_NO_START_CODON	GT:GQ:PL:AD:DP	.	.	.	.	.	.	.	.	.	.	.	.	.	.	.	.	.	.	.	.	.	.	.	.	.	.
NC_002677.1	39535	.	G	A	1463.93	LowQual	A	intergenic_region	MODIFIER	leuS-ML0033	gene34-gene35	intergenic_region	gene34-gene35			n.39535G>A							GT:GQ:PL:AD:DP	.	.	.	.	.	.	.	.	.	.	.	.	.	.	.	.	.	.	.	.	.	.	.	.	.	.
NC_002677.1	39614	.	G	A	2001.29	LowQual	A	upstream_gene_variant	MODIFIER	ML0029	gene31	transcript	TRANSCRIPT_gene31	protein_coding		c.-4976C>T					4976	WARNING_TRANSCRIPT_NO_START_CODON	GT:AD:DP:PL:GQ	.	.	.	.	.	.	.	.	.	.	.	.	.	.	.	.	.	.	.	.	.	.	.	.	.	.
NC_002677.1	39614	.	G	A	2001.29	LowQual	A	upstream_gene_variant	MODIFIER	ML0030	gene32	transcript	TRANSCRIPT_gene32	protein_coding		c.-4523C>T					4523		GT:AD:DP:PL:GQ	.	.	.	.	.	.	.	.	.	.	.	.	.	.	.	.	.	.	.	.	.	.	.	.	.	.
NC_002677.1	39614	.	G	A	2001.29	LowQual	A	upstream_gene_variant	MODIFIER	ML0031	gene33	transcript	TRANSCRIPT_gene33	protein_coding		c.-3491C>T					3491		GT:AD:DP:PL:GQ	.	.	.	.	.	.	.	.	.	.	.	.	.	.	.	.	.	.	.	.	.	.	.	.	.	.
NC_002677.1	39614	.	G	A	2001.29	LowQual	A	downstream_gene_variant	MODIFIER	leuS	gene34	transcript	TRANSCRIPT_gene34	protein_coding		c.*375G>A					375	WARNING_TRANSCRIPT_NO_START_CODON	GT:AD:DP:PL:GQ	.	.	.	.	.	.	.	.	.	.	.	.	.	.	.	.	.	.	.	.	.	.	.	.	.	.
NC_002677.1	39614	.	G	A	2001.29	LowQual	A	intergenic_region	MODIFIER	leuS-ML0033	gene34-gene35	intergenic_region	gene34-gene35			n.39614G>A							GT:AD:DP:PL:GQ	.	.	.	.	.	.	.	.	.	.	.	.	.	.	.	.	.	.	.	.	.	.	.	.	.	.
NC_002677.1	39623	.	G	A	2301.42	LowQual	A	upstream_gene_variant	MODIFIER	ML0029	gene31	transcript	TRANSCRIPT_gene31	protein_coding		c.-4985C>T					4985	WARNING_TRANSCRIPT_NO_START_CODON	GT:DP:AD:PL:GQ	.	.	.	.	.	.	.	.	.	.	.	.	.	.	.	.	.	.	.	.	.	.	.	.	.	.
NC_002677.1	39623	.	G	A	2301.42	LowQual	A	upstream_gene_variant	MODIFIER	ML0030	gene32	transcript	TRANSCRIPT_gene32	protein_coding		c.-4532C>T					4532		GT:DP:AD:PL:GQ	.	.	.	.	.	.	.	.	.	.	.	.	.	.	.	.	.	.	.	.	.	.	.	.	.	.
NC_002677.1	39623	.	G	A	2301.42	LowQual	A	upstream_gene_variant	MODIFIER	ML0031	gene33	transcript	TRANSCRIPT_gene33	protein_coding		c.-3500C>T					3500		GT:DP:AD:PL:GQ	.	.	.	.	.	.	.	.	.	.	.	.	.	.	.	.	.	.	.	.	.	.	.	.	.	.
NC_002677.1	39623	.	G	A	2301.42	LowQual	A	downstream_gene_variant	MODIFIER	leuS	gene34	transcript	TRANSCRIPT_gene34	protein_coding		c.*384G>A					384	WARNING_TRANSCRIPT_NO_START_CODON	GT:DP:AD:PL:GQ	.	.	.	.	.	.	.	.	.	.	.	.	.	.	.	.	.	.	.	.	.	.	.	.	.	.
NC_002677.1	39623	.	G	A	2301.42	LowQual	A	intergenic_region	MODIFIER	leuS-ML0033	gene34-gene35	intergenic_region	gene34-gene35			n.39623G>A							GT:DP:AD:PL:GQ	.	.	.	.	.	.	.	.	.	.	.	.	.	.	.	.	.	.	.	.	.	.	.	.	.	.
NC_002677.1	39882	.	C	T	878.77	.	T	upstream_gene_variant	MODIFIER	ML0030	gene32	transcript	TRANSCRIPT_gene32	protein_coding		c.-4791G>A					4791		GT:GQ:DP:AD:PL	.	.	.	.	.	.	.	.	.	.	.	.	.	.	.	.	.	.	.	.	.	.	.	.	.	.
NC_002677.1	39882	.	C	T	878.77	.	T	upstream_gene_variant	MODIFIER	ML0031	gene33	transcript	TRANSCRIPT_gene33	protein_coding		c.-3759G>A					3759		GT:GQ:DP:AD:PL	.	.	.	.	.	.	.	.	.	.	.	.	.	.	.	.	.	.	.	.	.	.	.	.	.	.
NC_002677.1	39882	.	C	T	878.77	.	T	downstream_gene_variant	MODIFIER	leuS	gene34	transcript	TRANSCRIPT_gene34	protein_coding		c.*643C>T					643	WARNING_TRANSCRIPT_NO_START_CODON	GT:GQ:DP:AD:PL	.	.	.	.	.	.	.	.	.	.	.	.	.	.	.	.	.	.	.	.	.	.	.	.	.	.
NC_002677.1	39882	.	C	T	878.77	.	T	intergenic_region	MODIFIER	leuS-ML0033	gene34-gene35	intergenic_region	gene34-gene35			n.39882C>T							GT:GQ:DP:AD:PL	.	.	.	.	.	.	.	.	.	.	.	.	.	.	.	.	.	.	.	.	.	.	.	.	.	.
NC_002677.1	40443	.	G	A	2438.02	.	A	upstream_gene_variant	MODIFIER	ML0031	gene33	transcript	TRANSCRIPT_gene33	protein_coding		c.-4320C>T					4320		GT:GQ:PL:DP:AD	.	.	.	.	.	.	.	.	.	.	.	.	.	.	.	.	.	.	.	.	.	.	.	.	.	.
NC_002677.1	40443	.	G	A	2438.02	.	A	downstream_gene_variant	MODIFIER	leuS	gene34	transcript	TRANSCRIPT_gene34	protein_coding		c.*1204G>A					1204	WARNING_TRANSCRIPT_NO_START_CODON	GT:GQ:PL:DP:AD	.	.	.	.	.	.	.	.	.	.	.	.	.	.	.	.	.	.	.	.	.	.	.	.	.	.
NC_002677.1	40443	.	G	A	2438.02	.	A	intergenic_region	MODIFIER	ML0033-ML0034	gene35-gene36	intergenic_region	gene35-gene36			n.40443G>A							GT:GQ:PL:DP:AD	.	.	.	.	.	.	.	.	.	.	.	.	.	.	.	.	.	.	.	.	.	.	.	.	.	.
NC_002677.1	40503	.	C	T	424.77	.	T	upstream_gene_variant	MODIFIER	ML0031	gene33	transcript	TRANSCRIPT_gene33	protein_coding		c.-4380G>A					4380		GT:PL:DP:AD:GQ	.	.	.	.	.	.	.	.	.	.	.	.	.	.	.	.	.	.	.	.	.	.	.	.	.	.
NC_002677.1	40503	.	C	T	424.77	.	T	downstream_gene_variant	MODIFIER	leuS	gene34	transcript	TRANSCRIPT_gene34	protein_coding		c.*1264C>T					1264	WARNING_TRANSCRIPT_NO_START_CODON	GT:PL:DP:AD:GQ	.	.	.	.	.	.	.	.	.	.	.	.	.	.	.	.	.	.	.	.	.	.	.	.	.	.
NC_002677.1	40503	.	C	T	424.77	.	T	intergenic_region	MODIFIER	ML0033-ML0034	gene35-gene36	intergenic_region	gene35-gene36			n.40503C>T							GT:PL:DP:AD:GQ	.	.	.	.	.	.	.	.	.	.	.	.	.	.	.	.	.	.	.	.	.	.	.	.	.	.
NC_002677.1	40626	.	C	T	954.77	.	T	upstream_gene_variant	MODIFIER	ML0031	gene33	transcript	TRANSCRIPT_gene33	protein_coding		c.-4503G>A					4503		GT:DP:AD:PL:GQ	.	.	.	.	.	.	.	.	.	.	.	.	.	.	.	.	.	.	.	.	.	.	.	.	.	.
NC_002677.1	40626	.	C	T	954.77	.	T	downstream_gene_variant	MODIFIER	leuS	gene34	transcript	TRANSCRIPT_gene34	protein_coding		c.*1387C>T					1387	WARNING_TRANSCRIPT_NO_START_CODON	GT:DP:AD:PL:GQ	.	.	.	.	.	.	.	.	.	.	.	.	.	.	.	.	.	.	.	.	.	.	.	.	.	.
NC_002677.1	40626	.	C	T	954.77	.	T	intergenic_region	MODIFIER	ML0033-ML0034	gene35-gene36	intergenic_region	gene35-gene36			n.40626C>T							GT:DP:AD:PL:GQ	.	.	.	.	.	.	.	.	.	.	.	.	.	.	.	.	.	.	.	.	.	.	.	.	.	.
NC_002677.1	42450	.	C	G	1486.77	.	G	downstream_gene_variant	MODIFIER	leuS	gene34	transcript	TRANSCRIPT_gene34	protein_coding		c.*3211C>G					3211	WARNING_TRANSCRIPT_NO_START_CODON	GT:DP:AD:PL:GQ	.	.	.	.	.	.	.	.	.	.	.	.	.	.	.	.	.	.	.	.	.	.	.	.	.	.
NC_002677.1	42450	.	C	G	1486.77	.	G	intragenic_variant	MODIFIER	ML0035	gene37	gene_variant	gene37			n.42450C>G							GT:DP:AD:PL:GQ	.	.	.	.	.	.	.	.	.	.	.	.	.	.	.	.	.	.	.	.	.	.	.	.	.	.
NC_002677.1	42636	.	C	T	91.28	.	T	downstream_gene_variant	MODIFIER	leuS	gene34	transcript	TRANSCRIPT_gene34	protein_coding		c.*3397C>T					3397	WARNING_TRANSCRIPT_NO_START_CODON	GT:GQ:PL:AD:DP	.	.	.	.	.	.	.	.	.	.	1/1:9:119,9,0:0,3:3	.	.	.	.	.	.	.	.	.	.	.	.	.	.	.
NC_002677.1	42636	.	C	T	91.28	.	T	intragenic_variant	MODIFIER	ML0035	gene37	gene_variant	gene37			n.42636C>T							GT:GQ:PL:AD:DP	.	.	.	.	.	.	.	.	.	.	1/1:9:119,9,0:0,3:3	.	.	.	.	.	.	.	.	.	.	.	.	.	.	.
NC_002677.1	43268	.	G	A	1030.77	.	A	downstream_gene_variant	MODIFIER	leuS	gene34	transcript	TRANSCRIPT_gene34	protein_coding		c.*4029G>A					4029	WARNING_TRANSCRIPT_NO_START_CODON	GT:AD:DP:PL:GQ	.	.	.	.	1/1:0,27:27:1059,81,0:81	.	.	.	.	.	.	.	.	.	.	.	.	.	.	.	.	.	.	.	.	.
NC_002677.1	43268	.	G	A	1030.77	.	A	intragenic_variant	MODIFIER	ML0036	gene38	gene_variant	gene38			n.43268G>A							GT:AD:DP:PL:GQ	.	.	.	.	1/1:0,27:27:1059,81,0:81	.	.	.	.	.	.	.	.	.	.	.	.	.	.	.	.	.	.	.	.	.
NC_002677.1	43827	.	C	G	399.77	.	G	downstream_gene_variant	MODIFIER	leuS	gene34	transcript	TRANSCRIPT_gene34	protein_coding		c.*4588C>G					4588	WARNING_TRANSCRIPT_NO_START_CODON	GT:GQ:PL:DP:AD	.	.	.	.	.	.	.	.	.	.	.	.	.	.	.	.	.	.	.	.	.	.	.	.	.	.
NC_002677.1	43827	.	C	G	399.77	.	G	intergenic_region	MODIFIER	ML0036-ML0037	gene38-gene39	intergenic_region	gene38-gene39			n.43827C>G							GT:GQ:PL:DP:AD	.	.	.	.	.	.	.	.	.	.	.	.	.	.	.	.	.	.	.	.	.	.	.	.	.	.
NC_002677.1	44180	.	T	C	2739.19	.	C	downstream_gene_variant	MODIFIER	leuS	gene34	transcript	TRANSCRIPT_gene34	protein_coding		c.*4941T>C					4941	WARNING_TRANSCRIPT_NO_START_CODON	GT:GQ:PL:AD:DP	.	.	.	.	.	.	.	.	.	.	.	.	.	.	.	.	.	.	.	.	.	.	.	.	.	.
NC_002677.1	44180	.	T	C	2739.19	.	C	intragenic_variant	MODIFIER	ML0037	gene39	gene_variant	gene39			n.44180T>C							GT:GQ:PL:AD:DP	.	.	.	.	.	.	.	.	.	.	.	.	.	.	.	.	.	.	.	.	.	.	.	.	.	.
NC_002677.1	44770	.	G	A	1676.27	.	A	intragenic_variant	MODIFIER	ML0037	gene39	gene_variant	gene39			n.44770G>A							GT:GQ:PL:DP:AD	.	.	.	.	.	.	.	.	.	.	.	.	.	.	.	.	.	.	.	.	.	.	.	.	.	.
NC_002677.1	44832	.	G	A	1155.12	LowQual	A	intragenic_variant	MODIFIER	ML0037	gene39	gene_variant	gene39			n.44832G>A							GT:GQ:PL:DP:AD	.	.	.	.	.	.	.	.	.	.	.	1/1:3:40,3,0:1:0,1	.	.	.	.	.	.	.	.	.	.	.	.	.	.
NC_002677.1	45159	.	A	G	3259.77	.	G	intragenic_variant	MODIFIER	ML0037	gene39	gene_variant	gene39			n.45159A>G							GT:GQ:AD:DP:PL	.	.	.	.	.	.	.	.	.	.	.	.	.	.	.	.	.	.	.	.	.	.	.	.	.	.
NC_002677.1	45216	.	C	T	676.6	.	T	intragenic_variant	MODIFIER	ML0037	gene39	gene_variant	gene39			n.45216C>T							GT:GQ:PL:DP:AD	.	.	.	.	.	.	.	.	.	.	.	.	.	.	.	.	.	.	.	.	.	.	.	.	.	.
NC_002677.1	45407	.	C	T	1336.81	.	T	intragenic_variant	MODIFIER	ML0038	gene40	gene_variant	gene40			n.45407C>T							GT:GQ:PL:DP:AD	.	.	.	.	.	.	.	1/1:39:520,39,0:13:0,13	.	.	.	.	1/1:99:3479,268,0:89:0,89	.	0/1:99:1199,0,1131:70:34,36	.	1/1:75:966,75,0:25:0,25	.	.	.	.	.	.	.	.	.
NC_002677.1	45472	.	G	A	4904.77	.	A	intragenic_variant	MODIFIER	ML0038	gene40	gene_variant	gene40			n.45472G>A							GT:GQ:PL:DP:AD	.	.	.	.	.	.	.	.	.	.	.	.	.	.	.	.	.	.	.	.	.	.	.	.	.	.
NC_002677.1	45791	.	T	C	1242.18	.	C	upstream_gene_variant	MODIFIER	ML0041	gene43	transcript	TRANSCRIPT_gene43	protein_coding		c.-4865T>C					4865	WARNING_TRANSCRIPT_NO_START_CODON	GT:GQ:AD:DP:PL	.	.	.	.	.	.	.	.	.	.	.	.	.	.	.	.	.	.	.	.	.	.	.	.	.	.
NC_002677.1	45791	.	T	C	1242.18	.	C	intragenic_variant	MODIFIER	ML0038	gene40	gene_variant	gene40			n.45791T>C							GT:GQ:AD:DP:PL	.	.	.	.	.	.	.	.	.	.	.	.	.	.	.	.	.	.	.	.	.	.	.	.	.	.
NC_002677.1	46096	.	A	G	451.77	.	G	upstream_gene_variant	MODIFIER	ML0041	gene43	transcript	TRANSCRIPT_gene43	protein_coding		c.-4560A>G					4560	WARNING_TRANSCRIPT_NO_START_CODON	GT:DP:AD:PL:GQ	.	.	.	.	.	.	.	.	.	.	.	.	.	.	.	.	.	.	.	.	.	.	.	.	.	.
NC_002677.1	46096	.	A	G	451.77	.	G	intragenic_variant	MODIFIER	ML0038	gene40	gene_variant	gene40			n.46096A>G							GT:DP:AD:PL:GQ	.	.	.	.	.	.	.	.	.	.	.	.	.	.	.	.	.	.	.	.	.	.	.	.	.	.
NC_002677.1	46129	.	C	T	2023.77	.	T	upstream_gene_variant	MODIFIER	ML0041	gene43	transcript	TRANSCRIPT_gene43	protein_coding		c.-4527C>T					4527	WARNING_TRANSCRIPT_NO_START_CODON	GT:DP:AD:PL:GQ	.	.	.	.	.	.	.	.	.	.	.	.	.	.	.	.	.	.	.	.	.	.	0/1:83:19,64:2086,0,459:99	0/1:63:7,56:2018,0,79:79	.	.
NC_002677.1	46129	.	C	T	2023.77	.	T	intragenic_variant	MODIFIER	ML0038	gene40	gene_variant	gene40			n.46129C>T							GT:DP:AD:PL:GQ	.	.	.	.	.	.	.	.	.	.	.	.	.	.	.	.	.	.	.	.	.	.	0/1:83:19,64:2086,0,459:99	0/1:63:7,56:2018,0,79:79	.	.
NC_002677.1	46416	.	G	A	3937.77	.	A	upstream_gene_variant	MODIFIER	ML0041	gene43	transcript	TRANSCRIPT_gene43	protein_coding		c.-4240G>A					4240	WARNING_TRANSCRIPT_NO_START_CODON	GT:GQ:AD:DP:PL	.	.	.	.	.	.	.	.	.	.	.	.	.	.	.	.	.	.	.	.	.	.	.	.	.	.
NC_002677.1	46416	.	G	A	3937.77	.	A	intragenic_variant	MODIFIER	ML0038	gene40	gene_variant	gene40			n.46416G>A							GT:GQ:AD:DP:PL	.	.	.	.	.	.	.	.	.	.	.	.	.	.	.	.	.	.	.	.	.	.	.	.	.	.
NC_002677.1	48196	.	G	A	2167.58	.	A	upstream_gene_variant	MODIFIER	ML0041	gene43	transcript	TRANSCRIPT_gene43	protein_coding		c.-2460G>A					2460	WARNING_TRANSCRIPT_NO_START_CODON	GT:GQ:DP:AD:PL	.	.	1/1:27:9:0,9:355,27,0	1/1:75:25:0,25:976,75,0	1/1:45:15:0,15:592,45,0	1/1:45:15:0,15:589,45,0	1/1:99:108:0,108:4174,325,0	.	.	1/1:99:52:0,52:1962,156,0	1/1:78:26:0,26:1008,78,0	1/1:15:5:0,5:190,15,0	.	1/1:99:38:0,38:1420,114,0	0/1:99:55:36,19:574,0,1239	.	.	1/1:6:2:0,2:79,6,0	1/1:27:10:0,10:360,27,0	.	.	.	.	.	.	.
NC_002677.1	48196	.	G	A	2167.58	.	A	upstream_gene_variant	MODIFIER	ML0042	gene44	transcript	TRANSCRIPT_gene44	protein_coding		c.-3797G>A					3797		GT:GQ:DP:AD:PL	.	.	1/1:27:9:0,9:355,27,0	1/1:75:25:0,25:976,75,0	1/1:45:15:0,15:592,45,0	1/1:45:15:0,15:589,45,0	1/1:99:108:0,108:4174,325,0	.	.	1/1:99:52:0,52:1962,156,0	1/1:78:26:0,26:1008,78,0	1/1:15:5:0,5:190,15,0	.	1/1:99:38:0,38:1420,114,0	0/1:99:55:36,19:574,0,1239	.	.	1/1:6:2:0,2:79,6,0	1/1:27:10:0,10:360,27,0	.	.	.	.	.	.	.
NC_002677.1	48196	.	G	A	2167.58	.	A	intragenic_variant	MODIFIER	ML0039	gene41	gene_variant	gene41			n.48196G>A							GT:GQ:DP:AD:PL	.	.	1/1:27:9:0,9:355,27,0	1/1:75:25:0,25:976,75,0	1/1:45:15:0,15:592,45,0	1/1:45:15:0,15:589,45,0	1/1:99:108:0,108:4174,325,0	.	.	1/1:99:52:0,52:1962,156,0	1/1:78:26:0,26:1008,78,0	1/1:15:5:0,5:190,15,0	.	1/1:99:38:0,38:1420,114,0	0/1:99:55:36,19:574,0,1239	.	.	1/1:6:2:0,2:79,6,0	1/1:27:10:0,10:360,27,0	.	.	.	.	.	.	.
NC_002677.1	48229	.	C	T	3187.23	LowQual	T	upstream_gene_variant	MODIFIER	ML0041	gene43	transcript	TRANSCRIPT_gene43	protein_coding		c.-2427C>T					2427	WARNING_TRANSCRIPT_NO_START_CODON	GT:GQ:PL:DP:AD	.	.	.	.	.	.	.	.	.	.	.	.	.	.	.	.	.	.	.	.	.	.	.	.	.	.
NC_002677.1	48229	.	C	T	3187.23	LowQual	T	upstream_gene_variant	MODIFIER	ML0042	gene44	transcript	TRANSCRIPT_gene44	protein_coding		c.-3764C>T					3764		GT:GQ:PL:DP:AD	.	.	.	.	.	.	.	.	.	.	.	.	.	.	.	.	.	.	.	.	.	.	.	.	.	.
NC_002677.1	48229	.	C	T	3187.23	LowQual	T	intragenic_variant	MODIFIER	ML0039	gene41	gene_variant	gene41			n.48229C>T							GT:GQ:PL:DP:AD	.	.	.	.	.	.	.	.	.	.	.	.	.	.	.	.	.	.	.	.	.	.	.	.	.	.
NC_002677.1	48235	.	G	A	1279.77	.	A	upstream_gene_variant	MODIFIER	ML0041	gene43	transcript	TRANSCRIPT_gene43	protein_coding		c.-2421G>A					2421	WARNING_TRANSCRIPT_NO_START_CODON	GT:AD:DP:PL:GQ	.	.	.	.	.	.	.	.	.	.	.	.	.	.	.	.	.	.	.	.	.	.	.	.	.	.
NC_002677.1	48235	.	G	A	1279.77	.	A	upstream_gene_variant	MODIFIER	ML0042	gene44	transcript	TRANSCRIPT_gene44	protein_coding		c.-3758G>A					3758		GT:AD:DP:PL:GQ	.	.	.	.	.	.	.	.	.	.	.	.	.	.	.	.	.	.	.	.	.	.	.	.	.	.
NC_002677.1	48235	.	G	A	1279.77	.	A	intragenic_variant	MODIFIER	ML0039	gene41	gene_variant	gene41			n.48235G>A							GT:AD:DP:PL:GQ	.	.	.	.	.	.	.	.	.	.	.	.	.	.	.	.	.	.	.	.	.	.	.	.	.	.
NC_002677.1	48680	.	G	T	3982.71	LowQual	T	upstream_gene_variant	MODIFIER	ML0041	gene43	transcript	TRANSCRIPT_gene43	protein_coding		c.-1976G>T					1976	WARNING_TRANSCRIPT_NO_START_CODON	GT:AD:DP:PL:GQ	.	.	.	.	.	.	.	.	.	.	.	.	.	.	.	.	.	.	.	.	.	.	.	.	.	.
NC_002677.1	48680	.	G	T	3982.71	LowQual	T	upstream_gene_variant	MODIFIER	ML0042	gene44	transcript	TRANSCRIPT_gene44	protein_coding		c.-3313G>T					3313		GT:AD:DP:PL:GQ	.	.	.	.	.	.	.	.	.	.	.	.	.	.	.	.	.	.	.	.	.	.	.	.	.	.
NC_002677.1	48680	.	G	T	3982.71	LowQual	T	intergenic_region	MODIFIER	ML0039-ML0040	gene41-gene42	intergenic_region	gene41-gene42			n.48680G>T							GT:AD:DP:PL:GQ	.	.	.	.	.	.	.	.	.	.	.	.	.	.	.	.	.	.	.	.	.	.	.	.	.	.
NC_002677.1	48732	.	C	T	4532.09	.	T	upstream_gene_variant	MODIFIER	ML0041	gene43	transcript	TRANSCRIPT_gene43	protein_coding		c.-1924C>T					1924	WARNING_TRANSCRIPT_NO_START_CODON	GT:AD:DP:PL:GQ	.	.	.	.	.	.	.	.	.	.	.	.	.	.	.	.	.	.	.	.	.	.	.	.	.	.
NC_002677.1	48732	.	C	T	4532.09	.	T	upstream_gene_variant	MODIFIER	ML0042	gene44	transcript	TRANSCRIPT_gene44	protein_coding		c.-3261C>T					3261		GT:AD:DP:PL:GQ	.	.	.	.	.	.	.	.	.	.	.	.	.	.	.	.	.	.	.	.	.	.	.	.	.	.
NC_002677.1	48732	.	C	T	4532.09	.	T	intergenic_region	MODIFIER	ML0039-ML0040	gene41-gene42	intergenic_region	gene41-gene42			n.48732C>T							GT:AD:DP:PL:GQ	.	.	.	.	.	.	.	.	.	.	.	.	.	.	.	.	.	.	.	.	.	.	.	.	.	.
NC_002677.1	48795	.	A	G	51.74	.	G	upstream_gene_variant	MODIFIER	ML0041	gene43	transcript	TRANSCRIPT_gene43	protein_coding		c.-1861A>G					1861	WARNING_TRANSCRIPT_NO_START_CODON	GT:AD:DP:PL:GQ	.	.	.	.	.	.	.	.	.	.	.	1/1:0,2:2:79,6,0:6	.	.	.	.	.	.	.	.	.	.	.	.	.	.
NC_002677.1	48795	.	A	G	51.74	.	G	upstream_gene_variant	MODIFIER	ML0042	gene44	transcript	TRANSCRIPT_gene44	protein_coding		c.-3198A>G					3198		GT:AD:DP:PL:GQ	.	.	.	.	.	.	.	.	.	.	.	1/1:0,2:2:79,6,0:6	.	.	.	.	.	.	.	.	.	.	.	.	.	.
NC_002677.1	48795	.	A	G	51.74	.	G	intergenic_region	MODIFIER	ML0039-ML0040	gene41-gene42	intergenic_region	gene41-gene42			n.48795A>G							GT:AD:DP:PL:GQ	.	.	.	.	.	.	.	.	.	.	.	1/1:0,2:2:79,6,0:6	.	.	.	.	.	.	.	.	.	.	.	.	.	.
NC_002677.1	50428	.	G	A	411.77	.	A	upstream_gene_variant	MODIFIER	ML0041	gene43	transcript	TRANSCRIPT_gene43	protein_coding		c.-228G>A					228	WARNING_TRANSCRIPT_NO_START_CODON	GT:PL:AD:DP:GQ	.	.	.	.	.	.	.	.	.	.	.	.	.	.	.	.	.	.	.	.	.	.	.	.	.	.
NC_002677.1	50428	.	G	A	411.77	.	A	upstream_gene_variant	MODIFIER	ML0042	gene44	transcript	TRANSCRIPT_gene44	protein_coding		c.-1565G>A					1565		GT:PL:AD:DP:GQ	.	.	.	.	.	.	.	.	.	.	.	.	.	.	.	.	.	.	.	.	.	.	.	.	.	.
NC_002677.1	50428	.	G	A	411.77	.	A	upstream_gene_variant	MODIFIER	ML0044	gene46	transcript	TRANSCRIPT_gene46	protein_coding		c.-4270G>A					4270		GT:PL:AD:DP:GQ	.	.	.	.	.	.	.	.	.	.	.	.	.	.	.	.	.	.	.	.	.	.	.	.	.	.
NC_002677.1	50428	.	G	A	411.77	.	A	intergenic_region	MODIFIER	ML0040-ML0041	gene42-gene43	intergenic_region	gene42-gene43			n.50428G>A							GT:PL:AD:DP:GQ	.	.	.	.	.	.	.	.	.	.	.	.	.	.	.	.	.	.	.	.	.	.	.	.	.	.
NC_002677.1	51299	.	C	T	411.77	.	T	missense_variant	MODERATE	ML0041	gene43	transcript	TRANSCRIPT_gene43	protein_coding	1/1	c.644C>T	p.Thr215Ile	644/1341	644/1341	215/446		WARNING_TRANSCRIPT_NO_START_CODON	GT:DP:AD:PL:GQ	.	.	.	.	.	.	.	.	.	.	.	.	.	.	.	.	.	.	.	.	.	.	.	.	.	.
NC_002677.1	51299	.	C	T	411.77	.	T	upstream_gene_variant	MODIFIER	ML0042	gene44	transcript	TRANSCRIPT_gene44	protein_coding		c.-694C>T					694		GT:DP:AD:PL:GQ	.	.	.	.	.	.	.	.	.	.	.	.	.	.	.	.	.	.	.	.	.	.	.	.	.	.
NC_002677.1	51299	.	C	T	411.77	.	T	upstream_gene_variant	MODIFIER	ML0044	gene46	transcript	TRANSCRIPT_gene46	protein_coding		c.-3399C>T					3399		GT:DP:AD:PL:GQ	.	.	.	.	.	.	.	.	.	.	.	.	.	.	.	.	.	.	.	.	.	.	.	.	.	.
NC_002677.1	51988	.	C	T	2731.77	.	T	missense_variant	MODERATE	ML0041	gene43	transcript	TRANSCRIPT_gene43	protein_coding	1/1	c.1333C>T	p.Arg445Cys	1333/1341	1333/1341	445/446		WARNING_TRANSCRIPT_NO_START_CODON	GT:GQ:PL:AD:DP	.	.	.	.	.	.	.	.	.	.	.	.	.	.	.	.	.	.	.	.	.	.	.	.	.	.
NC_002677.1	51988	.	C	T	2731.77	.	T	upstream_gene_variant	MODIFIER	ML0042	gene44	transcript	TRANSCRIPT_gene44	protein_coding		c.-5C>T					5		GT:GQ:PL:AD:DP	.	.	.	.	.	.	.	.	.	.	.	.	.	.	.	.	.	.	.	.	.	.	.	.	.	.
NC_002677.1	51988	.	C	T	2731.77	.	T	upstream_gene_variant	MODIFIER	ML0044	gene46	transcript	TRANSCRIPT_gene46	protein_coding		c.-2710C>T					2710		GT:GQ:PL:AD:DP	.	.	.	.	.	.	.	.	.	.	.	.	.	.	.	.	.	.	.	.	.	.	.	.	.	.
NC_002677.1	52084	.	C	T	1893.77	.	T	missense_variant	MODERATE	ML0042	gene44	transcript	TRANSCRIPT_gene44	protein_coding	1/1	c.92C>T	p.Thr31Ile	92/1404	92/1404	31/467			GT:AD:DP:PL:GQ	.	.	.	.	.	.	.	.	.	.	.	.	.	.	.	.	.	.	.	.	.	.	.	.	.	.
NC_002677.1	52084	.	C	T	1893.77	.	T	upstream_gene_variant	MODIFIER	ML0044	gene46	transcript	TRANSCRIPT_gene46	protein_coding		c.-2614C>T					2614		GT:AD:DP:PL:GQ	.	.	.	.	.	.	.	.	.	.	.	.	.	.	.	.	.	.	.	.	.	.	.	.	.	.
NC_002677.1	52084	.	C	T	1893.77	.	T	downstream_gene_variant	MODIFIER	ML0041	gene43	transcript	TRANSCRIPT_gene43	protein_coding		c.*88C>T					88	WARNING_TRANSCRIPT_NO_START_CODON	GT:AD:DP:PL:GQ	.	.	.	.	.	.	.	.	.	.	.	.	.	.	.	.	.	.	.	.	.	.	.	.	.	.
NC_002677.1	52851	.	T	C	2585.7	LowQual	C	missense_variant	MODERATE	ML0042	gene44	transcript	TRANSCRIPT_gene44	protein_coding	1/1	c.859T>C	p.Trp287Arg	859/1404	859/1404	287/467			GT:DP:AD:PL:GQ	1/1:42:0,42:1561,123,0:99	1/1:49:0,48:1848,144,0:99	1/1:5:0,5:186,15,0:15	1/1:8:0,8:299,24,0:24	1/1:8:0,8:302,24,0:24	1/1:3:0,3:119,9,0:9	1/1:59:0,59:2146,177,0:99	.	1/1:5:0,5:200,15,0:15	1/1:1:0,1:39,3,0:3	.	1/1:4:0,4:159,12,0:12	1/1:7:0,7:255,21,0:21	1/1:9:0,9:317,27,0:27	1/1:5:0,5:198,15,0:15	1/1:2:0,2:79,6,0:6	.	.	1/1:5:0,5:179,15,0:15	1/1:1:0,1:40,3,0:3	1/1:3:0,3:119,9,0:9	1/1:130:0,130:5090,388,0:99	1/1:8:0,8:260,24,0:24	1/1:38:0,38:1485,114,0:99	1/1:10:0,10:282,30,0:30	1/1:28:0,28:1099,84,0:84
NC_002677.1	52851	.	T	C	2585.7	LowQual	C	upstream_gene_variant	MODIFIER	ML0044	gene46	transcript	TRANSCRIPT_gene46	protein_coding		c.-1847T>C					1847		GT:DP:AD:PL:GQ	1/1:42:0,42:1561,123,0:99	1/1:49:0,48:1848,144,0:99	1/1:5:0,5:186,15,0:15	1/1:8:0,8:299,24,0:24	1/1:8:0,8:302,24,0:24	1/1:3:0,3:119,9,0:9	1/1:59:0,59:2146,177,0:99	.	1/1:5:0,5:200,15,0:15	1/1:1:0,1:39,3,0:3	.	1/1:4:0,4:159,12,0:12	1/1:7:0,7:255,21,0:21	1/1:9:0,9:317,27,0:27	1/1:5:0,5:198,15,0:15	1/1:2:0,2:79,6,0:6	.	.	1/1:5:0,5:179,15,0:15	1/1:1:0,1:40,3,0:3	1/1:3:0,3:119,9,0:9	1/1:130:0,130:5090,388,0:99	1/1:8:0,8:260,24,0:24	1/1:38:0,38:1485,114,0:99	1/1:10:0,10:282,30,0:30	1/1:28:0,28:1099,84,0:84
NC_002677.1	52851	.	T	C	2585.7	LowQual	C	downstream_gene_variant	MODIFIER	ML0041	gene43	transcript	TRANSCRIPT_gene43	protein_coding		c.*855T>C					855	WARNING_TRANSCRIPT_NO_START_CODON	GT:DP:AD:PL:GQ	1/1:42:0,42:1561,123,0:99	1/1:49:0,48:1848,144,0:99	1/1:5:0,5:186,15,0:15	1/1:8:0,8:299,24,0:24	1/1:8:0,8:302,24,0:24	1/1:3:0,3:119,9,0:9	1/1:59:0,59:2146,177,0:99	.	1/1:5:0,5:200,15,0:15	1/1:1:0,1:39,3,0:3	.	1/1:4:0,4:159,12,0:12	1/1:7:0,7:255,21,0:21	1/1:9:0,9:317,27,0:27	1/1:5:0,5:198,15,0:15	1/1:2:0,2:79,6,0:6	.	.	1/1:5:0,5:179,15,0:15	1/1:1:0,1:40,3,0:3	1/1:3:0,3:119,9,0:9	1/1:130:0,130:5090,388,0:99	1/1:8:0,8:260,24,0:24	1/1:38:0,38:1485,114,0:99	1/1:10:0,10:282,30,0:30	1/1:28:0,28:1099,84,0:84
NC_002677.1	53300	.	C	T	1838.77	.	T	synonymous_variant	LOW	ML0042	gene44	transcript	TRANSCRIPT_gene44	protein_coding	1/1	c.1308C>T	p.Gly436Gly	1308/1404	1308/1404	436/467			GT:GQ:AD:DP:PL	.	.	.	.	.	.	.	.	.	.	.	.	.	.	.	.	.	.	.	.	.	.	.	.	.	.
NC_002677.1	53300	.	C	T	1838.77	.	T	upstream_gene_variant	MODIFIER	ML0044	gene46	transcript	TRANSCRIPT_gene46	protein_coding		c.-1398C>T					1398		GT:GQ:AD:DP:PL	.	.	.	.	.	.	.	.	.	.	.	.	.	.	.	.	.	.	.	.	.	.	.	.	.	.
NC_002677.1	53300	.	C	T	1838.77	.	T	downstream_gene_variant	MODIFIER	ML0041	gene43	transcript	TRANSCRIPT_gene43	protein_coding		c.*1304C>T					1304	WARNING_TRANSCRIPT_NO_START_CODON	GT:GQ:AD:DP:PL	.	.	.	.	.	.	.	.	.	.	.	.	.	.	.	.	.	.	.	.	.	.	.	.	.	.
NC_002677.1	53300	.	C	T	1838.77	.	T	downstream_gene_variant	MODIFIER	ML0047	gene49	transcript	TRANSCRIPT_gene49	protein_coding		c.*4720G>A					4720		GT:GQ:AD:DP:PL	.	.	.	.	.	.	.	.	.	.	.	.	.	.	.	.	.	.	.	.	.	.	.	.	.	.
NC_002677.1	53492	.	A	G	3342.77	.	G	upstream_gene_variant	MODIFIER	ML0044	gene46	transcript	TRANSCRIPT_gene46	protein_coding		c.-1206A>G					1206		GT:DP:AD:PL:GQ	.	.	.	.	.	.	.	.	.	.	.	.	1/1:87:0,87:3371,259,0:99	.	.	.	.	.	.	.	.	.	.	.	.	.
NC_002677.1	53492	.	A	G	3342.77	.	G	downstream_gene_variant	MODIFIER	ML0041	gene43	transcript	TRANSCRIPT_gene43	protein_coding		c.*1496A>G					1496	WARNING_TRANSCRIPT_NO_START_CODON	GT:DP:AD:PL:GQ	.	.	.	.	.	.	.	.	.	.	.	.	1/1:87:0,87:3371,259,0:99	.	.	.	.	.	.	.	.	.	.	.	.	.
NC_002677.1	53492	.	A	G	3342.77	.	G	downstream_gene_variant	MODIFIER	ML0042	gene44	transcript	TRANSCRIPT_gene44	protein_coding		c.*96A>G					96		GT:DP:AD:PL:GQ	.	.	.	.	.	.	.	.	.	.	.	.	1/1:87:0,87:3371,259,0:99	.	.	.	.	.	.	.	.	.	.	.	.	.
NC_002677.1	53492	.	A	G	3342.77	.	G	downstream_gene_variant	MODIFIER	ML0047	gene49	transcript	TRANSCRIPT_gene49	protein_coding		c.*4528T>C					4528		GT:DP:AD:PL:GQ	.	.	.	.	.	.	.	.	.	.	.	.	1/1:87:0,87:3371,259,0:99	.	.	.	.	.	.	.	.	.	.	.	.	.
NC_002677.1	53492	.	A	G	3342.77	.	G	intergenic_region	MODIFIER	ML0042-ML0043	gene44-gene45	intergenic_region	gene44-gene45			n.53492A>G							GT:DP:AD:PL:GQ	.	.	.	.	.	.	.	.	.	.	.	.	1/1:87:0,87:3371,259,0:99	.	.	.	.	.	.	.	.	.	.	.	.	.
NC_002677.1	53995	.	G	A	568.77	.	A	upstream_gene_variant	MODIFIER	ML0044	gene46	transcript	TRANSCRIPT_gene46	protein_coding		c.-703G>A					703		GT:GQ:AD:DP:PL	.	.	.	.	.	.	.	.	.	.	.	.	.	.	.	.	.	.	.	.	.	.	.	.	.	.
NC_002677.1	53995	.	G	A	568.77	.	A	downstream_gene_variant	MODIFIER	ML0041	gene43	transcript	TRANSCRIPT_gene43	protein_coding		c.*1999G>A					1999	WARNING_TRANSCRIPT_NO_START_CODON	GT:GQ:AD:DP:PL	.	.	.	.	.	.	.	.	.	.	.	.	.	.	.	.	.	.	.	.	.	.	.	.	.	.
NC_002677.1	53995	.	G	A	568.77	.	A	downstream_gene_variant	MODIFIER	ML0042	gene44	transcript	TRANSCRIPT_gene44	protein_coding		c.*599G>A					599		GT:GQ:AD:DP:PL	.	.	.	.	.	.	.	.	.	.	.	.	.	.	.	.	.	.	.	.	.	.	.	.	.	.
NC_002677.1	53995	.	G	A	568.77	.	A	downstream_gene_variant	MODIFIER	ML0047	gene49	transcript	TRANSCRIPT_gene49	protein_coding		c.*4025C>T					4025		GT:GQ:AD:DP:PL	.	.	.	.	.	.	.	.	.	.	.	.	.	.	.	.	.	.	.	.	.	.	.	.	.	.
NC_002677.1	53995	.	G	A	568.77	.	A	intragenic_variant	MODIFIER	ML0043	gene45	gene_variant	gene45			n.53995G>A							GT:GQ:AD:DP:PL	.	.	.	.	.	.	.	.	.	.	.	.	.	.	.	.	.	.	.	.	.	.	.	.	.	.
NC_002677.1	55736	.	G	T	3112.77	.	T	downstream_gene_variant	MODIFIER	ML0041	gene43	transcript	TRANSCRIPT_gene43	protein_coding		c.*3740G>T					3740	WARNING_TRANSCRIPT_NO_START_CODON	GT:AD:DP:PL:GQ	.	.	.	.	.	.	.	.	.	.	.	.	.	.	.	.	.	.	.	.	.	.	.	.	.	.
NC_002677.1	55736	.	G	T	3112.77	.	T	downstream_gene_variant	MODIFIER	ML0042	gene44	transcript	TRANSCRIPT_gene44	protein_coding		c.*2340G>T					2340		GT:AD:DP:PL:GQ	.	.	.	.	.	.	.	.	.	.	.	.	.	.	.	.	.	.	.	.	.	.	.	.	.	.
NC_002677.1	55736	.	G	T	3112.77	.	T	downstream_gene_variant	MODIFIER	ML0044	gene46	transcript	TRANSCRIPT_gene46	protein_coding		c.*697G>T					697		GT:AD:DP:PL:GQ	.	.	.	.	.	.	.	.	.	.	.	.	.	.	.	.	.	.	.	.	.	.	.	.	.	.
NC_002677.1	55736	.	G	T	3112.77	.	T	downstream_gene_variant	MODIFIER	ML0047	gene49	transcript	TRANSCRIPT_gene49	protein_coding		c.*2284C>A					2284		GT:AD:DP:PL:GQ	.	.	.	.	.	.	.	.	.	.	.	.	.	.	.	.	.	.	.	.	.	.	.	.	.	.
NC_002677.1	55736	.	G	T	3112.77	.	T	downstream_gene_variant	MODIFIER	ML0048	gene50	transcript	TRANSCRIPT_gene50	protein_coding		c.*3819C>A					3819		GT:AD:DP:PL:GQ	.	.	.	.	.	.	.	.	.	.	.	.	.	.	.	.	.	.	.	.	.	.	.	.	.	.
NC_002677.1	55736	.	G	T	3112.77	.	T	intragenic_variant	MODIFIER	ML0045	gene47	gene_variant	gene47			n.55736G>T							GT:AD:DP:PL:GQ	.	.	.	.	.	.	.	.	.	.	.	.	.	.	.	.	.	.	.	.	.	.	.	.	.	.
NC_002677.1	56390	.	G	A	1540.77	.	A	downstream_gene_variant	MODIFIER	ML0041	gene43	transcript	TRANSCRIPT_gene43	protein_coding		c.*4394G>A					4394	WARNING_TRANSCRIPT_NO_START_CODON	GT:GQ:PL:DP:AD	.	.	.	.	.	.	.	.	.	.	.	.	1/1:99:1569,120,0:40:0,40	.	.	.	.	.	.	.	.	.	.	.	.	.
NC_002677.1	56390	.	G	A	1540.77	.	A	downstream_gene_variant	MODIFIER	ML0042	gene44	transcript	TRANSCRIPT_gene44	protein_coding		c.*2994G>A					2994		GT:GQ:PL:DP:AD	.	.	.	.	.	.	.	.	.	.	.	.	1/1:99:1569,120,0:40:0,40	.	.	.	.	.	.	.	.	.	.	.	.	.
NC_002677.1	56390	.	G	A	1540.77	.	A	downstream_gene_variant	MODIFIER	ML0044	gene46	transcript	TRANSCRIPT_gene46	protein_coding		c.*1351G>A					1351		GT:GQ:PL:DP:AD	.	.	.	.	.	.	.	.	.	.	.	.	1/1:99:1569,120,0:40:0,40	.	.	.	.	.	.	.	.	.	.	.	.	.
NC_002677.1	56390	.	G	A	1540.77	.	A	downstream_gene_variant	MODIFIER	ML0047	gene49	transcript	TRANSCRIPT_gene49	protein_coding		c.*1630C>T					1630		GT:GQ:PL:DP:AD	.	.	.	.	.	.	.	.	.	.	.	.	1/1:99:1569,120,0:40:0,40	.	.	.	.	.	.	.	.	.	.	.	.	.
NC_002677.1	56390	.	G	A	1540.77	.	A	downstream_gene_variant	MODIFIER	ML0048	gene50	transcript	TRANSCRIPT_gene50	protein_coding		c.*3165C>T					3165		GT:GQ:PL:DP:AD	.	.	.	.	.	.	.	.	.	.	.	.	1/1:99:1569,120,0:40:0,40	.	.	.	.	.	.	.	.	.	.	.	.	.
NC_002677.1	56390	.	G	A	1540.77	.	A	intragenic_variant	MODIFIER	ML0045	gene47	gene_variant	gene47			n.56390G>A							GT:GQ:PL:DP:AD	.	.	.	.	.	.	.	.	.	.	.	.	1/1:99:1569,120,0:40:0,40	.	.	.	.	.	.	.	.	.	.	.	.	.
NC_002677.1	56421	.	C	T	291.78	.	T	downstream_gene_variant	MODIFIER	ML0041	gene43	transcript	TRANSCRIPT_gene43	protein_coding		c.*4425C>T					4425	WARNING_TRANSCRIPT_NO_START_CODON	GT:PL:AD:DP:GQ	.	.	.	.	.	.	.	.	.	.	.	.	.	.	.	.	.	.	.	.	.	.	.	.	.	.
NC_002677.1	56421	.	C	T	291.78	.	T	downstream_gene_variant	MODIFIER	ML0042	gene44	transcript	TRANSCRIPT_gene44	protein_coding		c.*3025C>T					3025		GT:PL:AD:DP:GQ	.	.	.	.	.	.	.	.	.	.	.	.	.	.	.	.	.	.	.	.	.	.	.	.	.	.
NC_002677.1	56421	.	C	T	291.78	.	T	downstream_gene_variant	MODIFIER	ML0044	gene46	transcript	TRANSCRIPT_gene46	protein_coding		c.*1382C>T					1382		GT:PL:AD:DP:GQ	.	.	.	.	.	.	.	.	.	.	.	.	.	.	.	.	.	.	.	.	.	.	.	.	.	.
NC_002677.1	56421	.	C	T	291.78	.	T	downstream_gene_variant	MODIFIER	ML0047	gene49	transcript	TRANSCRIPT_gene49	protein_coding		c.*1599G>A					1599		GT:PL:AD:DP:GQ	.	.	.	.	.	.	.	.	.	.	.	.	.	.	.	.	.	.	.	.	.	.	.	.	.	.
NC_002677.1	56421	.	C	T	291.78	.	T	downstream_gene_variant	MODIFIER	ML0048	gene50	transcript	TRANSCRIPT_gene50	protein_coding		c.*3134G>A					3134		GT:PL:AD:DP:GQ	.	.	.	.	.	.	.	.	.	.	.	.	.	.	.	.	.	.	.	.	.	.	.	.	.	.
NC_002677.1	56421	.	C	T	291.78	.	T	downstream_gene_variant	MODIFIER	ML0049	gene51	transcript	TRANSCRIPT_gene51	protein_coding		c.*4985G>A					4985		GT:PL:AD:DP:GQ	.	.	.	.	.	.	.	.	.	.	.	.	.	.	.	.	.	.	.	.	.	.	.	.	.	.
NC_002677.1	56421	.	C	T	291.78	.	T	intragenic_variant	MODIFIER	ML0045	gene47	gene_variant	gene47			n.56421C>T							GT:PL:AD:DP:GQ	.	.	.	.	.	.	.	.	.	.	.	.	.	.	.	.	.	.	.	.	.	.	.	.	.	.
NC_002677.1	57633	.	T	G	1081.16	.	G	downstream_gene_variant	MODIFIER	ML0042	gene44	transcript	TRANSCRIPT_gene44	protein_coding		c.*4237T>G					4237		GT:PL:AD:DP:GQ	.	.	.	.	.	.	.	.	.	.	.	.	.	.	.	.	.	.	.	.	.	.	.	.	.	.
NC_002677.1	57633	.	T	G	1081.16	.	G	downstream_gene_variant	MODIFIER	ML0044	gene46	transcript	TRANSCRIPT_gene46	protein_coding		c.*2594T>G					2594		GT:PL:AD:DP:GQ	.	.	.	.	.	.	.	.	.	.	.	.	.	.	.	.	.	.	.	.	.	.	.	.	.	.
NC_002677.1	57633	.	T	G	1081.16	.	G	downstream_gene_variant	MODIFIER	ML0047	gene49	transcript	TRANSCRIPT_gene49	protein_coding		c.*387A>C					387		GT:PL:AD:DP:GQ	.	.	.	.	.	.	.	.	.	.	.	.	.	.	.	.	.	.	.	.	.	.	.	.	.	.
NC_002677.1	57633	.	T	G	1081.16	.	G	downstream_gene_variant	MODIFIER	ML0048	gene50	transcript	TRANSCRIPT_gene50	protein_coding		c.*1922A>C					1922		GT:PL:AD:DP:GQ	.	.	.	.	.	.	.	.	.	.	.	.	.	.	.	.	.	.	.	.	.	.	.	.	.	.
[truncated: 27,007 more rows]
[truncated: 170 more columns]
