# Supplementary material for: Mycobacterium leprae diversity and population dynamics in medieval Europe from novel ancient genomes
Source: BMC Biol. 2021 Oct 5;19:220. doi: 10.1186/s12915-021-01120-2 (PMC8493730; doi:10.1186/s12915-021-01120-2)
Supplement: Supplementary file 3 — Additional file 3: Table S5. SNP distance matrix. [file 12915_2021_1120_MOESM3_ESM.xlsx]

## Sheet: Table_S5_snp_dist_matrix
snp-dists 0.7.0	Reference_NC_002677.1	1126-2007_Brazil	1126-2011_Brazil	1262-16_Pakistan	2188-2007_Brazil	2188-2014_Brazil	2936_Malawi	2DDS_Brazil	3077_Sweden	3208-2007_Brazil	3208-2015_Brazil	511_Samoa	515_Hawaii	516_Samoa	517_Guam	518_Hawaii	519_Hawaii	520_Hawaii	523A1_Hawaii	536_Guam	85054_Martinique	97016_French.West.Indies	Abusir1630_Egypt	Airaku3_Japan	Amami_Japan	ARLP_07_Ethiopia	ARLP_08_Ethiopia	ARLP_10_Ethiopia	ARLP_11_Ethiopia	ARLP_12_Ethiopia	ARLP_13_Ethiopia	ARLP_14_Ethiopia	ARLP_20_Ethiopia	ARLP_23_Ethiopia	ARLP_25_Ethiopia	ARLP_27_Ethiopia	ARLP_29_Ethiopia	ARLP_30_Ethiopia	ARLP_32_Ethiopia	ARLP_37_Ethiopia	ARLP_40_Ethiopia	ARLP_46_Ethiopia	ARLP_48_Ethiopia	ARLP_49_Ethiopia	ARLP_52_Ethiopia	ARLP_57_Ethiopia	ARLP_62_Ethiopia	ARLP_68_Ethiopia	ARLP_73_Ethiopia
Reference_NC_002677.1	0	109	117	98	103	112	84	139	72	135	143	160	131	171	154	174	169	172	88	102	168	126	87	105	199	124	101	134	127	101	138	113	93	110	97	113	136	101	120	113	117	117	117	139	97	118	120	132	114
1126-2007_Brazil	109	0	40	109	2	34	96	10	74	10	13	127	97	133	111	138	135	136	66	81	140	25	52	114	155	114	103	122	115	106	126	103	103	116	105	115	124	109	109	118	106	106	107	127	103	103	125	118	102
1126-2011_Brazil	117	40	0	114	20	37	103	53	78	53	56	139	115	146	132	149	145	147	71	89	156	40	54	121	176	120	107	128	121	112	131	114	105	120	107	124	129	112	116	124	114	118	112	133	108	114	130	126	110
1262-16_Pakistan	98	109	114	0	100	111	80	135	74	136	139	159	130	167	150	170	165	168	83	101	165	122	83	79	195	120	98	130	123	97	134	109	89	106	93	109	132	97	116	109	113	113	110	135	93	114	116	128	109
2188-2007_Brazil	103	2	20	100	0	0	86	9	61	10	13	124	97	130	113	134	129	132	56	73	138	11	33	107	159	106	93	116	109	97	120	99	89	106	93	108	118	97	101	109	98	103	97	121	93	99	116	114	92
2188-2014_Brazil	112	34	37	111	0	0	100	51	73	54	55	134	105	141	124	145	139	143	64	81	149	38	47	118	170	117	103	127	119	108	131	110	100	117	104	119	129	108	113	120	110	114	109	132	104	111	127	125	104
2936_Malawi	84	96	103	80	86	100	0	120	64	121	124	150	120	154	134	158	153	157	75	95	154	109	71	89	182	107	87	118	110	86	120	98	77	95	81	92	119	86	102	97	99	102	99	121	82	100	103	115	96
2DDS_Brazil	139	10	53	135	9	51	120	0	96	7	8	156	128	165	148	169	164	167	85	99	170	35	68	142	194	141	127	151	144	132	155	134	124	141	128	144	153	132	135	144	132	138	131	156	128	133	151	149	126
3077_Sweden	72	74	78	74	61	73	64	96	0	97	99	120	92	127	106	128	123	126	46	67	126	83	46	79	150	82	70	93	85	68	96	47	63	81	66	82	94	72	79	83	76	52	75	96	68	76	90	89	72
3208-2007_Brazil	135	10	53	136	10	54	121	7	97	0	1	154	127	164	149	167	164	165	84	99	169	37	70	142	193	141	126	150	142	130	153	134	122	138	129	140	152	130	133	143	131	138	129	153	127	131	148	148	125
3208-2015_Brazil	143	13	56	139	13	55	124	8	99	1	0	160	132	169	151	173	168	171	88	100	173	39	72	145	197	145	131	155	148	136	159	138	128	145	132	147	157	136	139	148	136	142	135	160	132	137	155	153	130
511_Samoa	160	127	139	159	124	134	150	156	120	154	160	0	147	5	162	5	5	4	24	125	187	144	104	161	209	164	155	174	166	156	177	156	151	164	153	163	176	157	158	167	159	159	158	177	154	160	176	172	155
515_Hawaii	131	97	115	130	97	105	120	128	92	127	132	147	0	154	55	157	153	156	12	7	156	115	78	133	96	131	124	138	135	126	143	128	120	135	124	136	141	127	128	136	126	133	123	143	124	128	145	138	123
516_Samoa	171	133	146	167	130	141	154	165	127	164	169	5	154	0	172	8	8	7	24	130	203	150	111	173	217	172	159	181	175	164	185	164	155	171	160	173	183	163	168	175	165	168	165	186	159	166	182	180	160
517_Guam	154	111	132	150	113	124	134	148	106	149	151	162	55	172	0	179	171	177	31	46	186	135	91	156	92	156	144	166	159	147	170	149	139	156	143	157	168	147	152	158	149	153	147	171	143	150	166	164	145
518_Hawaii	174	138	149	170	134	145	158	169	128	167	173	5	157	8	179	0	2	1	25	133	208	155	115	176	225	176	162	186	179	167	190	169	159	176	163	176	188	167	172	179	169	173	169	191	163	170	186	184	164
519_Hawaii	169	135	145	165	129	139	153	164	123	164	168	5	153	8	171	2	0	1	25	132	196	150	110	170	215	170	157	178	172	162	182	163	153	171	156	169	180	163	165	175	162	167	163	182	159	164	181	176	157
520_Hawaii	172	136	147	168	132	143	157	167	126	165	171	4	156	7	177	1	1	0	23	131	206	153	113	175	222	174	160	184	177	165	188	167	157	173	161	172	186	164	170	177	167	171	167	189	161	168	184	182	162
523A1_Hawaii	88	66	71	83	56	64	75	85	46	84	88	24	12	24	31	25	25	23	0	9	109	74	39	90	75	88	69	94	89	79	98	84	73	84	73	86	97	76	82	86	83	88	81	98	74	83	92	93	79
536_Guam	102	81	89	101	73	81	95	99	67	99	100	125	7	130	46	133	132	131	9	0	119	86	58	105	81	104	98	113	106	97	117	97	91	106	95	106	115	99	105	106	100	100	98	116	96	101	118	112	99
85054_Martinique	168	140	156	165	138	149	154	170	126	169	173	187	156	203	186	208	196	206	109	119	0	160	122	170	228	172	154	182	174	159	185	164	154	171	157	173	183	161	166	174	165	168	165	187	157	164	181	177	159
97016_French.West.Indies	126	25	40	122	11	38	109	35	83	37	39	144	115	150	135	155	150	153	74	86	160	0	55	129	181	128	113	138	131	119	142	121	111	128	115	131	140	119	124	131	121	125	120	143	115	121	138	134	115
Abusir1630_Egypt	87	52	54	83	33	47	71	68	46	70	72	104	78	111	91	115	110	113	39	58	122	55	0	90	139	89	77	99	92	79	103	82	70	89	76	87	101	80	85	91	82	86	82	103	76	83	98	97	77
Airaku3_Japan	105	114	121	79	107	118	89	142	79	142	145	161	133	173	156	176	170	175	90	105	170	129	90	0	200	127	105	137	130	104	141	116	96	113	100	114	139	104	123	116	120	120	120	142	100	121	122	135	116
Amami_Japan	199	155	176	195	159	170	182	194	150	193	197	209	96	217	92	225	215	222	75	81	228	181	139	200	0	201	189	211	204	192	215	194	184	201	188	203	213	192	197	204	193	198	192	216	188	195	211	209	189
ARLP_07_Ethiopia	124	114	120	120	106	117	107	141	82	141	145	164	131	172	156	176	170	174	88	104	172	128	89	127	201	0	100	56	12	117	57	116	109	126	113	129	55	117	39	129	37	123	38	59	113	37	136	51	34
ARLP_08_Ethiopia	101	103	107	98	93	103	87	127	70	126	131	155	124	159	144	162	157	160	69	98	154	113	77	105	189	100	0	97	102	72	102	99	64	23	67	83	100	31	96	23	94	104	92	103	27	93	25	99	90
ARLP_10_Ethiopia	134	122	128	130	116	127	118	151	93	150	155	174	138	181	166	186	178	184	94	113	182	138	99	137	211	56	97	0	58	127	15	126	119	136	122	139	13	127	47	139	45	133	42	17	123	45	146	25	40
ARLP_11_Ethiopia	127	115	121	123	109	119	110	144	85	142	148	166	135	175	159	179	172	177	89	106	174	131	92	130	204	12	102	58	0	120	59	119	112	129	116	129	57	120	41	132	39	126	39	61	116	39	139	53	36
ARLP_12_Ethiopia	101	106	112	97	97	108	86	132	68	130	136	156	126	164	147	167	162	165	79	97	159	119	79	104	192	117	72	127	120	0	131	105	60	79	64	80	129	70	113	82	110	110	106	132	66	111	89	125	107
ARLP_13_Ethiopia	138	126	131	134	120	131	120	155	96	153	159	177	143	185	170	190	182	188	98	117	185	142	103	141	215	57	102	15	59	131	0	130	123	140	126	143	14	131	48	143	46	137	43	18	127	46	150	26	41
ARLP_14_Ethiopia	113	103	114	109	99	110	98	134	47	134	138	156	128	164	149	169	163	167	84	97	164	121	82	116	194	116	99	126	119	105	130	0	97	111	101	116	128	103	112	113	109	12	108	131	99	110	121	124	106
ARLP_20_Ethiopia	93	103	105	89	89	100	77	124	63	122	128	151	120	155	139	159	153	157	73	91	154	111	70	96	184	109	64	119	112	60	123	97	0	71	19	69	121	62	105	74	102	102	99	124	58	103	81	117	99
ARLP_23_Ethiopia	110	116	120	106	106	117	95	141	81	138	145	164	135	171	156	176	171	173	84	106	171	128	89	113	201	126	23	136	129	79	140	111	71	0	75	91	138	39	122	21	119	119	116	141	35	120	38	133	116
ARLP_25_Ethiopia	97	105	107	93	93	104	81	128	66	129	132	153	124	160	143	163	156	161	73	95	157	115	76	100	188	113	67	122	116	64	126	101	19	75	0	72	124	66	109	78	106	106	101	127	62	106	85	120	102
ARLP_27_Ethiopia	113	115	124	109	108	119	92	144	82	140	147	163	136	173	157	176	169	172	86	106	173	131	87	114	203	129	83	139	129	80	143	116	69	91	72	0	141	82	125	94	122	121	109	144	78	123	99	137	119
ARLP_29_Ethiopia	136	124	129	132	118	129	119	153	94	152	157	176	141	183	168	188	180	186	97	115	183	140	101	139	213	55	100	13	57	129	14	128	121	138	124	141	0	129	46	141	44	135	41	16	125	44	148	24	39
ARLP_30_Ethiopia	101	109	112	97	97	108	86	132	72	130	136	157	127	163	147	167	163	164	76	99	161	119	80	104	192	117	31	127	120	70	131	103	62	39	66	82	129	0	113	42	110	110	106	132	14	111	49	125	107
ARLP_32_Ethiopia	120	109	116	116	101	113	102	135	79	133	139	158	128	168	152	172	165	170	82	105	166	124	85	123	197	39	96	47	41	113	48	112	105	122	109	125	46	113	0	125	26	119	27	50	109	26	132	42	23
ARLP_37_Ethiopia	113	118	124	109	109	120	97	144	83	143	148	167	136	175	158	179	175	177	86	106	174	131	91	116	204	129	23	139	132	82	143	113	74	21	78	94	141	42	125	0	122	122	119	144	38	123	41	137	119
ARLP_40_Ethiopia	117	106	114	113	98	110	99	132	76	131	136	159	126	165	149	169	162	167	83	100	165	121	82	120	193	37	94	45	39	110	46	109	102	119	106	122	44	110	26	122	0	116	25	48	106	24	129	40	21
ARLP_46_Ethiopia	117	106	118	113	103	114	102	138	52	138	142	159	133	168	153	173	167	171	88	100	168	125	86	120	198	123	104	133	126	110	137	12	102	119	106	121	135	110	119	122	116	0	115	138	106	117	127	131	113
ARLP_48_Ethiopia	117	107	112	110	97	109	99	131	75	129	135	158	123	165	147	169	163	167	81	98	165	120	82	120	192	38	92	42	39	106	43	108	99	116	101	109	41	106	27	119	25	115	0	45	103	24	125	37	22
ARLP_49_Ethiopia	139	127	133	135	121	132	121	156	96	153	160	177	143	186	171	191	182	189	98	116	187	143	103	142	216	59	103	17	61	132	18	131	124	141	127	144	16	132	50	144	48	138	45	0	128	48	151	28	42
ARLP_52_Ethiopia	97	103	108	93	93	104	82	128	68	127	132	154	124	159	143	163	159	161	74	96	157	115	76	100	188	113	27	123	116	66	127	99	58	35	62	78	125	14	109	38	106	106	103	128	0	107	45	121	103
ARLP_57_Ethiopia	118	103	114	114	99	111	100	133	76	131	137	160	128	166	150	170	164	168	83	101	164	121	83	121	195	37	93	45	39	111	46	110	103	120	106	123	44	111	26	123	24	117	24	48	107	0	130	40	21
ARLP_62_Ethiopia	120	125	130	116	116	127	103	151	90	148	155	176	145	182	166	186	181	184	92	118	181	138	98	122	211	136	25	146	139	89	150	121	81	38	85	99	148	49	132	41	129	127	125	151	45	130	0	144	125
ARLP_68_Ethiopia	132	118	126	128	114	125	115	149	89	148	153	172	138	180	164	184	176	182	93	112	177	134	97	135	209	51	99	25	53	125	26	124	117	133	120	137	24	125	42	137	40	131	37	28	121	40	144	0	34
ARLP_73_Ethiopia	114	102	110	109	92	104	96	126	72	125	130	155	123	160	145	164	157	162	79	99	159	115	77	116	189	34	90	40	36	107	41	106	99	116	102	119	39	107	23	119	21	113	22	42	103	21	125	34	0
ARLP_74_Ethiopia	115	105	112	111	96	108	97	130	72	130	134	158	125	163	147	167	161	165	81	101	163	119	80	118	192	35	91	43	37	108	44	107	100	117	103	120	42	108	24	120	22	114	23	46	104	22	127	38	0
BEL024_Belarus	110	58	63	106	42	54	94	77	59	79	81	129	98	135	118	138	132	137	56	76	144	64	36	111	165	112	99	122	115	103	126	105	95	112	99	115	124	103	108	114	105	109	102	126	99	106	122	120	100
Bergen_Norway	112	89	98	108	80	91	97	115	69	115	119	134	110	147	130	150	143	148	56	81	113	102	62	115	175	112	101	122	115	105	126	106	97	114	101	117	124	105	108	116	105	111	105	126	101	106	124	120	100
Bn7-39_Benin	127	26	41	123	12	39	110	36	84	37	40	146	118	153	136	157	152	155	76	87	161	19	56	130	182	129	115	139	132	120	143	122	112	129	116	132	141	120	125	132	122	126	121	144	116	123	139	137	116
Bn7-41_Benin	130	25	44	126	14	42	111	37	86	35	41	146	121	155	139	160	155	158	77	89	163	22	58	133	185	132	118	142	135	123	146	125	115	132	119	135	144	123	126	135	123	129	122	147	119	124	142	140	117
Bn8-46_Benin	124	22	39	120	9	36	106	34	79	36	38	141	115	150	133	154	148	152	71	83	150	17	53	127	179	126	112	136	129	117	140	119	109	126	113	129	138	117	122	128	119	123	118	141	113	120	136	134	113
Bn8-51_Benin	132	31	48	122	19	46	115	43	90	46	47	148	120	155	138	158	154	157	79	89	164	29	63	132	184	130	121	142	131	125	145	127	117	134	120	135	143	126	127	137	124	131	123	146	122	125	144	137	118
Bn8-52_Benin	129	27	43	125	14	41	112	38	84	40	42	148	118	154	138	159	153	157	77	90	162	25	58	132	184	131	117	141	134	122	145	124	114	131	118	134	143	122	127	134	124	128	123	146	118	125	141	139	117
Body188_Czech.Republic	101	36	36	97	15	29	84	50	59	52	54	121	94	127	110	131	128	129	52	70	135	37	30	104	156	103	90	113	106	94	117	96	86	103	90	106	115	94	99	106	96	100	95	118	90	97	113	111	91
BP_Brazil	116	97	104	105	84	95	101	119	73	117	123	140	115	152	133	154	147	152	68	88	64	106	67	116	180	119	104	128	122	109	132	112	101	118	105	120	130	109	115	121	112	116	112	133	105	113	128	126	105
Br14-1_Brazil	145	36	59	141	29	57	125	52	99	55	56	163	130	171	154	175	169	173	87	100	179	41	73	148	200	147	133	157	150	138	161	140	130	147	134	150	159	138	141	150	138	144	137	162	134	139	157	155	132
Br14-2_Brazil	146	36	59	142	30	58	126	53	99	56	57	163	131	172	155	176	170	174	89	101	180	42	74	149	201	148	134	158	151	139	162	141	131	148	135	151	160	139	142	151	139	145	138	163	135	140	158	156	133
Br14-3_Brazil	256	220	241	254	226	237	243	261	208	252	265	269	248	290	276	296	279	294	175	194	216	248	209	261	321	260	240	270	263	251	274	253	243	260	247	263	272	251	256	263	253	257	248	275	247	254	270	268	248
Br14-4_Brazil	135	3	49	131	2	47	116	13	91	17	18	151	123	161	143	165	160	163	81	92	166	31	64	138	190	137	123	146	140	128	151	130	119	137	123	140	149	128	131	140	128	134	127	152	124	129	147	145	122
Br14-5_Brazil	140	21	54	136	15	52	121	29	97	32	33	158	128	166	149	170	165	168	84	96	172	36	69	143	195	142	127	150	145	133	156	135	125	142	129	145	154	133	136	145	133	139	131	157	129	134	152	150	127
Br1_Brazil	130	3	47	120	1	44	111	13	87	14	17	145	119	156	138	159	154	157	74	89	161	29	59	130	184	132	117	142	134	121	146	125	114	131	117	131	144	122	126	134	123	129	122	147	118	124	141	140	117
Br2016-14_Brazil	135	18	49	131	11	47	118	26	90	28	30	152	123	161	144	165	159	163	81	96	166	31	64	138	190	137	123	147	140	128	151	130	120	137	124	140	149	128	133	140	130	134	129	152	124	131	147	145	124
Br2016-15_Brazil	227	106	138	223	111	139	207	134	175	132	138	234	200	251	236	257	247	255	144	155	259	123	155	230	282	229	214	239	232	220	243	222	212	229	216	232	241	220	223	232	220	226	219	244	216	221	239	237	214
Br2016-16_Brazil	138	21	52	134	14	50	121	29	94	32	33	155	124	162	144	167	160	165	84	96	168	34	67	141	190	140	125	150	143	131	154	132	122	139	127	143	152	130	136	140	133	136	132	154	126	134	149	146	126
Br2016-17_Brazil	117	96	106	115	86	98	102	122	77	118	125	140	115	151	137	157	149	154	66	87	79	109	68	122	182	121	103	131	124	112	135	114	102	121	108	124	133	112	117	124	114	118	113	136	108	115	131	129	108
Br2016-18_Brazil	102	108	113	92	102	115	83	137	76	138	141	160	129	170	154	173	169	172	81	104	169	125	87	99	199	122	101	132	125	101	136	112	93	110	97	110	134	101	116	113	113	117	112	136	97	114	120	130	109
Br2016-19_Brazil	118	97	107	116	87	99	103	123	78	120	126	141	115	152	138	158	149	155	66	87	80	110	69	123	183	122	104	132	125	113	136	115	103	122	109	125	134	113	118	125	115	119	114	137	109	116	132	130	109
Br2016-20_Brazil	115	95	103	113	84	96	100	120	74	117	123	139	113	148	135	155	147	152	65	85	77	107	66	120	180	119	101	129	122	110	133	112	100	119	106	122	131	110	115	122	112	116	111	134	106	113	129	127	106
Br2016-21_Brazil	120	101	109	118	89	100	105	125	80	124	128	144	120	156	140	159	154	156	71	92	84	112	71	124	185	124	109	134	126	115	138	116	107	124	111	121	136	115	120	127	117	120	116	139	111	118	134	132	112
Br2016-24_Brazil	133	5	49	127	3	46	114	15	90	17	19	148	121	158	138	162	157	160	80	93	151	31	62	134	186	135	120	145	138	124	149	128	116	134	120	136	147	125	129	136	126	132	125	149	121	127	142	142	120
Br2016-26_Brazil	138	12	52	134	8	50	119	9	95	12	13	155	127	164	147	168	163	166	84	97	170	34	67	141	193	140	126	150	143	131	154	133	123	140	127	143	152	131	134	143	131	137	130	155	127	132	150	148	125
Br2016-27_Brazil	134	3	48	130	1	46	115	13	91	16	17	150	123	160	143	164	159	162	80	93	166	30	63	137	189	136	122	146	139	127	150	129	119	136	123	139	148	127	130	139	127	133	126	151	123	128	146	144	121
Br2016-45_Brazil	117	95	104	113	85	96	102	120	75	120	124	140	115	151	135	155	149	153	66	89	115	107	68	120	180	119	105	129	122	110	133	112	102	119	106	122	131	110	115	122	112	116	112	134	106	113	129	127	107
Br2016-46_Brazil	122	99	108	118	88	99	107	123	78	122	127	145	119	157	139	160	155	158	72	95	88	110	71	125	185	122	109	132	125	115	136	116	107	124	111	126	134	115	118	127	115	121	115	137	111	116	133	130	108
Br2016-47_Brazil	123	103	112	121	93	104	110	128	82	128	132	149	124	160	143	163	158	161	76	97	91	115	76	128	188	125	111	135	128	118	139	119	110	127	114	130	137	118	121	130	118	124	118	140	114	119	137	133	113
Br4923-Brazil	119	41	21	121	20	37	106	54	80	57	58	144	116	151	134	155	150	153	72	89	158	41	54	128	180	127	114	137	130	118	141	120	110	127	114	130	139	118	123	130	120	124	119	142	114	121	137	135	114
BrMM1_Brazil	108	30	14	104	9	26	93	43	65	44	47	128	102	135	118	139	134	137	62	79	124	30	41	110	163	110	97	120	112	101	124	103	93	110	97	113	122	101	106	113	103	107	102	125	97	104	120	118	97
BrMM2_Brazil	113	32	14	109	11	28	98	45	70	46	49	132	105	139	122	143	138	141	65	83	138	32	45	116	168	115	102	125	118	106	129	108	98	115	102	118	127	106	111	118	108	112	107	130	102	109	125	123	102
BrMM4_Brazil	116	98	104	114	86	97	103	121	74	121	125	142	115	152	136	156	151	153	70	91	84	108	69	121	181	118	104	128	121	111	132	112	103	120	107	123	130	111	114	123	111	117	111	133	107	112	130	126	106
BrMM5_Brazil	115	94	103	113	83	95	101	118	74	114	121	140	113	150	134	155	148	152	65	86	78	105	66	120	179	119	103	129	122	110	133	112	101	119	106	121	131	110	115	122	112	116	112	134	106	113	129	127	106
Brw15-10_UK	122	101	109	118	90	101	107	125	79	125	129	147	120	157	138	160	154	158	73	92	120	112	73	125	185	124	109	134	127	115	138	117	107	124	111	127	136	115	120	127	117	121	115	139	111	118	134	132	112
Brw15-1_UK	123	101	110	119	91	102	108	126	80	125	130	148	121	158	139	161	155	159	73	92	121	113	74	126	186	125	110	135	128	116	139	118	108	125	112	128	137	116	121	128	118	122	116	140	112	119	135	133	113
Brw15-20_UK	121	100	108	117	89	100	106	124	78	124	128	146	119	156	137	159	153	157	72	91	119	111	72	124	184	123	108	133	126	114	137	116	106	123	110	126	135	114	119	126	116	120	114	138	110	117	133	131	111
Brw15-25_UK	121	100	108	117	89	100	106	124	78	124	128	146	119	156	137	159	153	157	72	91	119	111	72	124	184	123	108	133	126	114	137	116	106	123	110	126	135	114	119	126	116	120	114	138	110	117	133	131	111
Brw15-5_UK	121	100	108	117	89	100	106	124	78	122	128	146	119	156	137	159	153	157	72	91	119	111	72	124	184	123	108	133	126	114	137	116	106	123	110	126	135	114	119	126	116	120	114	138	110	117	133	131	111
CH4_Sierra.Lione	132	46	48	128	28	44	115	63	89	65	67	149	123	156	141	162	156	160	81	95	166	50	61	135	187	133	121	144	136	125	148	127	117	134	121	137	146	125	130	137	127	131	125	149	121	128	144	142	121
CHRY023_UK	110	86	97	106	77	85	97	108	68	109	110	129	99	140	117	145	138	144	49	74	98	96	58	110	158	106	95	117	108	99	119	104	97	112	99	113	118	105	101	115	96	109	98	120	101	98	121	114	93
CHRY044_UK	99	83	88	95	70	79	86	104	60	105	106	127	100	136	117	139	132	137	42	80	97	91	52	100	159	103	88	112	105	92	116	96	87	99	91	102	114	92	98	102	95	100	95	117	88	95	111	110	92
CM1_Philippines	170	129	146	165	129	141	152	164	123	166	168	110	150	117	173	120	114	118	67	117	204	151	110	173	219	171	157	181	173	163	185	165	155	172	159	173	183	163	167	175	164	169	162	186	159	164	181	179	159
EDI006_UK	96	77	83	92	64	75	81	99	55	99	103	119	95	131	114	133	129	132	44	73	94	86	46	99	157	98	84	108	101	89	112	91	81	98	85	100	110	89	94	101	91	95	91	113	85	92	107	106	85
EGG_Mexico	125	101	112	121	93	104	110	128	81	128	132	148	123	160	142	163	158	161	72	94	80	115	76	128	188	127	111	137	130	118	141	120	110	127	114	130	139	118	123	130	120	124	120	142	114	121	137	135	114
Fio3_Brazil	128	44	26	122	24	39	112	56	84	59	60	145	120	152	134	156	151	154	78	95	155	45	57	132	180	128	116	139	129	121	143	124	113	129	117	131	141	118	124	132	121	128	121	143	116	123	138	137	116
GC96CU_UK	102	79	89	97	70	81	84	105	58	106	109	127	95	135	116	140	132	138	49	72	101	92	48	103	164	102	91	112	104	95	115	97	87	104	91	107	114	94	98	106	95	101	95	117	90	95	114	110	89
Gu4-17_Guinea	125	26	42	121	13	40	107	37	81	39	41	143	112	151	135	155	149	153	73	83	159	24	55	128	181	127	112	137	128	117	140	120	110	126	112	130	138	117	122	129	120	124	119	142	113	120	136	132	113
Gu4-19L_Guinea	121	36	30	117	16	33	104	50	77	52	54	138	110	147	130	151	144	149	65	83	154	37	50	122	176	123	109	133	126	114	137	116	106	123	110	126	135	114	119	126	116	120	115	138	110	117	133	131	110
Gu5-23_Guinea	132	45	39	128	27	44	115	61	89	63	65	146	120	157	141	162	154	160	77	89	165	48	61	135	187	134	121	144	137	125	148	127	117	134	121	137	146	125	130	137	127	131	126	149	121	128	144	142	121
I30_W09_USA	118	98	106	114	87	100	106	122	78	122	126	143	119	156	134	158	152	157	69	89	77	109	72	124	182	122	108	133	125	114	135	116	105	123	110	120	134	114	118	125	114	120	115	136	110	116	132	129	110
Indonesia-1_Indonesia	40	106	111	90	95	104	78	131	69	129	135	152	124	163	146	166	160	164	82	96	159	118	79	97	191	116	93	126	119	93	130	105	85	102	89	105	128	93	112	105	109	109	109	131	89	110	112	124	106
Izumi_Japan	181	140	156	172	141	152	163	176	133	175	180	132	163	143	187	146	141	143	90	132	215	163	124	181	230	183	171	193	186	174	197	176	166	183	170	184	195	174	179	186	173	180	174	198	170	177	193	191	169
JDS097_UK	115	93	102	109	82	94	98	116	69	116	118	134	104	144	127	149	143	146	52	83	84	104	62	115	173	117	99	127	120	106	129	106	97	115	101	118	129	106	112	116	108	110	108	131	102	111	125	124	105
Jorgen404_Denmark	88	69	75	84	56	67	73	91	46	91	95	112	86	121	105	125	120	123	40	67	87	78	38	90	150	89	77	99	92	80	102	81	73	90	76	89	101	81	85	93	82	85	82	104	77	83	99	95	77
Jorgen427_Denmark	107	85	94	103	75	86	92	110	65	110	114	131	104	141	125	145	139	143	57	82	105	97	57	110	170	109	95	119	112	100	123	102	92	109	96	109	121	100	105	112	102	106	102	124	96	103	119	117	97
Jorgen507_Denmark	183	141	159	179	143	154	166	178	137	175	181	140	163	146	189	149	142	145	83	134	213	164	125	184	234	185	173	195	188	176	197	178	168	185	172	188	197	176	181	188	178	182	177	200	172	179	195	191	171
Jorgen533_Denmark	106	80	93	102	74	84	89	109	64	107	113	127	102	141	124	144	135	142	51	77	106	96	55	109	169	106	94	116	109	99	120	98	91	108	94	110	118	99	102	111	99	103	99	121	95	100	117	114	94
Jorgen625_Denmark	112	91	99	108	80	91	97	115	68	115	119	134	109	147	130	150	143	148	62	82	114	102	63	115	175	112	101	122	115	105	126	106	97	114	101	117	124	105	108	117	105	111	105	127	101	106	124	120	100
Jorgen722_Denmark	114	89	101	110	82	93	98	116	70	113	120	137	107	148	132	152	146	150	61	85	111	104	64	116	177	116	102	126	119	107	130	109	99	116	103	116	128	107	111	119	108	113	107	131	103	109	126	124	103
Jorgen749_Denmark	90	88	92	86	75	87	75	111	24	112	114	135	109	142	126	146	140	143	60	79	140	98	58	93	171	96	81	106	99	83	110	59	75	92	79	95	108	83	92	95	89	63	88	111	79	90	102	104	86
Kanazawa_Japan	174	134	150	169	134	145	156	169	126	168	173	126	158	137	180	138	134	136	86	126	208	156	117	176	225	176	164	186	179	167	190	169	159	176	163	176	188	167	172	179	166	173	167	191	163	170	186	184	163
KirkHill_Scotland	106	86	96	104	80	87	101	107	72	106	111	133	103	137	125	142	135	140	59	77	100	98	62	109	158	108	100	114	109	102	117	103	95	112	99	107	118	105	103	114	101	103	101	120	101	101	121	113	97
Kitasato_Japan	176	140	156	163	140	151	154	174	131	173	178	131	163	139	183	141	137	139	93	136	211	162	120	178	228	176	166	187	174	168	191	172	163	179	166	174	189	170	173	182	169	176	162	190	166	171	189	185	165
Korea-3-2_Korea	175	136	151	170	135	146	158	170	125	169	174	127	158	138	181	139	135	137	85	129	209	157	118	176	226	177	165	187	180	168	191	170	160	177	164	177	189	168	173	180	168	174	169	192	164	171	187	185	164
Kusatsu-6_Japan	153	120	134	148	119	130	143	147	110	148	151	113	142	119	158	120	117	117	80	123	178	136	103	151	193	157	142	167	159	140	170	150	137	153	138	149	169	146	152	156	151	153	150	173	140	150	164	165	147
Kyoto-1_Japan	180	138	156	175	140	151	163	175	131	173	179	130	165	142	186	143	138	141	89	133	214	162	123	182	231	182	170	192	185	173	196	175	165	182	169	181	194	173	178	185	174	179	174	197	169	176	191	188	169
Kyoto-2_Japan	203	158	178	198	164	175	186	199	153	198	203	150	184	163	210	169	162	166	103	147	237	186	146	202	253	206	193	216	209	196	220	199	188	205	192	208	218	196	202	208	199	203	198	221	192	200	215	214	193
LRC-1A_Japan	41	105	112	91	96	105	80	129	69	126	133	152	124	164	147	167	161	165	84	97	161	119	80	98	192	117	95	127	120	94	131	106	86	103	90	106	129	94	113	106	110	110	110	132	90	111	113	125	107
ML10-91_Mali	131	28	45	127	16	43	112	40	86	42	44	147	119	157	140	161	156	159	76	88	162	27	60	134	186	133	119	143	136	124	147	126	116	133	120	136	145	124	129	136	126	130	125	148	120	127	143	141	120
ML10-93_Mali	125	21	39	121	10	37	108	34	81	36	38	142	114	150	134	154	149	152	71	84	158	21	54	128	180	127	113	137	129	118	140	120	110	127	114	129	138	118	122	130	120	124	119	142	114	120	137	134	114
ML10-94_Mali	132	26	46	128	16	44	113	39	88	41	43	150	119	157	140	162	156	159	75	89	164	28	61	135	187	134	118	144	137	124	148	127	117	134	121	137	146	125	128	137	125	131	124	149	121	126	144	142	118
ML10-95_Mali	126	22	40	122	11	38	108	35	82	37	39	143	115	152	135	156	150	154	71	85	158	21	54	128	181	128	114	138	131	119	142	121	111	128	115	129	140	119	124	131	121	125	119	143	115	122	136	134	114
ML10-96_Mali	126	43	29	122	23	39	110	57	84	60	61	145	117	152	135	156	151	154	73	92	160	44	56	129	181	128	115	138	131	119	142	121	111	128	115	131	140	119	124	131	121	125	120	143	115	122	138	136	115
ML10-97_Mali	124	21	38	120	9	36	107	33	80	35	37	141	112	150	133	154	149	152	71	82	157	20	53	127	179	126	112	136	129	117	140	119	109	126	113	129	138	117	122	129	119	123	118	141	113	120	136	134	113
ML10-98_Mali	139	20	52	135	15	51	121	30	96	32	34	151	126	165	148	169	164	167	83	96	171	35	68	140	192	141	126	151	144	132	155	134	124	141	128	144	153	132	137	144	134	138	133	156	128	135	151	149	128
ML10-99_Mali	130	25	44	126	15	42	113	39	85	41	43	147	118	156	139	160	155	158	77	87	163	26	59	133	185	132	117	142	135	123	146	125	115	132	119	135	144	123	128	135	125	129	124	147	119	126	142	140	119
ML2-10_Guinea	128	27	44	124	15	41	112	39	84	41	43	146	115	154	137	158	153	156	72	86	161	26	58	131	183	130	116	140	133	121	144	123	113	130	117	133	142	121	126	133	123	127	122	145	117	124	140	138	117
ML2-5_Mali	134	30	47	130	19	46	117	43	91	42	47	152	122	160	143	164	157	162	81	91	168	30	63	137	189	136	121	146	139	127	150	129	119	136	123	138	148	127	132	139	129	133	127	151	123	130	146	144	123
ML6-50_Guinea	126	25	42	122	13	39	110	37	82	39	41	144	113	152	135	156	151	154	72	86	159	24	56	129	181	128	114	138	131	119	142	121	111	128	115	131	140	119	124	131	121	125	120	143	115	122	138	136	115
ML6-55_Guinea	127	26	43	123	14	40	111	38	83	38	42	145	114	153	136	157	152	155	72	86	160	25	57	130	182	129	115	139	132	120	143	122	112	129	116	132	141	120	125	132	122	126	121	144	116	123	139	137	116
ML9-79_Mali	127	24	41	123	12	39	110	36	83	38	40	146	115	153	136	157	151	155	75	87	160	23	56	130	182	129	115	139	132	120	143	122	112	129	116	132	141	120	125	132	122	126	120	144	116	123	139	137	114
ML9-80_Mali	123	38	32	119	18	35	106	52	79	54	56	140	113	148	132	153	146	151	69	84	155	39	52	126	178	125	111	135	128	116	139	118	108	125	112	128	137	116	121	128	118	122	117	140	112	119	135	133	112
ML9-81_Mali	126	22	40	122	11	38	109	35	82	35	39	145	113	152	135	156	150	154	74	85	159	22	55	129	181	128	114	138	131	119	142	121	111	128	115	131	140	119	124	131	121	125	120	143	115	122	138	136	114
ML9-82_Mali	124	39	33	120	19	36	106	53	80	54	57	142	115	149	133	154	147	152	67	84	157	40	52	127	179	126	113	136	129	117	140	119	109	126	113	129	138	117	122	129	119	123	118	141	113	120	136	134	113
ML9-83_Mali	127	25	43	123	14	40	111	38	84	39	42	143	113	153	136	157	152	155	72	85	160	25	57	130	182	129	115	139	132	120	143	122	112	129	116	132	141	120	125	132	122	126	121	144	116	123	139	137	116
ML9-84_Mali	140	36	53	130	25	52	121	49	97	52	53	157	127	165	149	170	165	168	84	97	174	36	69	143	195	142	128	152	145	133	156	135	125	142	129	145	154	133	138	145	135	139	132	157	129	136	152	150	129
ML9-86_Mali	124	21	38	120	9	36	107	33	80	33	37	142	113	150	133	154	149	152	72	85	157	20	53	127	179	126	112	136	129	117	140	119	109	126	113	129	138	117	122	129	119	123	118	141	113	120	136	134	113
ML9-87_Mali	123	38	33	119	18	35	106	52	80	53	56	141	114	149	132	153	147	151	70	83	156	39	52	126	178	125	112	135	128	116	139	118	108	125	112	128	137	116	121	128	118	122	117	140	112	119	135	133	112
Ng12-33_Niger	131	26	45	127	16	43	114	40	87	42	44	148	119	157	140	161	156	159	74	87	164	27	60	134	186	133	119	143	136	124	147	126	116	133	120	136	145	124	129	136	126	130	125	148	120	127	143	141	120
Ng13-32_Niger	123	21	37	119	8	35	106	32	78	33	36	142	112	149	132	153	148	151	72	84	156	19	52	126	178	125	111	135	128	116	139	118	108	125	112	128	137	116	121	128	118	122	117	140	112	119	135	133	112
Ng13-33_Niger	125	41	41	121	21	37	108	56	82	59	60	144	115	151	134	155	149	153	71	91	158	43	54	128	180	127	114	137	130	118	141	118	110	127	114	129	139	118	123	130	120	122	118	142	114	121	137	135	114
Ng14-35_Niger	97	92	101	87	86	97	80	117	71	119	120	153	118	159	140	163	158	161	76	94	159	106	73	91	185	115	95	125	118	96	129	106	88	105	92	107	127	96	111	108	108	111	107	130	92	109	114	123	104
Ng15-36_Niger	132	29	45	128	17	44	115	41	87	43	45	151	120	158	141	162	156	160	80	90	164	28	61	135	187	134	120	144	137	125	148	127	117	134	121	137	146	125	130	137	127	131	126	149	121	128	144	142	121
Ng15-37_Niger	128	23	42	124	13	40	111	37	83	38	41	144	115	154	137	158	153	156	72	84	161	24	57	131	183	130	116	140	133	121	144	123	113	130	117	133	142	121	126	133	123	127	122	145	117	124	140	138	117
Ng16-38_Niger	130	26	44	126	14	41	112	39	84	39	41	148	118	155	139	160	153	156	76	88	161	26	58	132	185	132	118	142	135	123	146	125	115	132	119	133	144	123	128	135	125	129	124	147	119	126	142	140	119
Ng17-39_Niger	132	26	46	128	17	44	115	41	88	42	45	147	118	158	141	162	156	160	77	86	164	28	61	135	187	134	120	144	137	125	148	127	117	134	121	137	146	125	130	137	125	131	126	149	121	128	144	142	121
NHDP55_USA	120	99	107	117	88	101	107	123	79	123	127	144	120	157	137	159	154	158	70	90	78	110	73	125	183	123	109	134	126	115	136	117	106	124	111	124	135	115	119	126	116	121	116	137	111	117	134	130	111
NHDP63_USA	126	104	113	124	94	107	113	129	85	129	133	148	125	163	143	165	160	164	73	92	84	116	79	131	189	129	113	140	132	121	142	123	112	130	117	131	141	121	125	132	122	127	122	143	117	123	140	136	117
NHDP98_USA	113	92	100	110	81	94	100	116	72	116	120	138	114	150	129	152	147	151	64	86	71	103	66	118	174	116	101	127	119	108	129	110	99	117	104	117	128	108	112	119	109	114	109	130	104	110	127	123	104
Oku-4_Japan	174	135	151	168	136	147	157	170	126	170	174	125	161	138	181	139	136	138	86	127	209	157	119	171	223	175	163	184	177	165	188	166	159	175	163	176	186	166	170	178	167	170	164	188	162	169	185	182	162
Pak_Pakistan	89	97	104	17	88	99	73	123	65	124	127	148	117	154	138	158	153	156	76	93	155	110	71	70	183	109	87	119	112	87	123	99	79	96	83	98	121	87	105	99	102	103	102	124	83	103	106	117	98
PAVd09_I.5_Portugal	110	91	97	106	78	89	95	113	68	113	117	135	109	145	128	148	143	146	60	84	80	100	61	113	172	112	97	122	115	103	126	105	95	112	99	115	124	103	108	114	105	109	105	126	99	106	122	120	100
R7546-671_Russia	112	104	118	111	101	112	101	134	47	134	138	160	128	165	148	170	164	168	85	89	162	121	80	116	190	122	103	130	125	109	133	49	101	116	106	119	132	108	118	118	114	51	114	134	104	115	125	128	111
Refshale16_Denmark	81	79	84	77	67	78	66	102	14	104	106	130	101	133	117	137	132	135	61	74	133	89	50	84	162	87	72	97	90	74	101	50	66	83	70	86	99	74	83	86	80	54	79	102	70	81	93	95	77
Ryukyu-2_Japan	153	114	132	149	112	124	133	146	109	148	149	167	58	174	34	178	171	176	45	46	186	135	93	156	87	155	143	165	158	146	169	147	138	155	141	156	167	146	149	158	146	152	144	170	142	147	165	163	142
S10_China	179	138	158	175	140	151	163	175	134	173	178	128	161	140	187	143	141	141	82	132	214	162	121	181	232	183	170	193	186	174	197	176	166	183	170	185	195	174	179	185	176	180	175	198	170	177	193	191	170
S11_India	98	109	114	24	100	111	81	135	74	136	139	158	129	166	150	170	165	168	83	100	164	122	82	79	195	119	98	129	122	97	133	109	87	106	93	109	131	97	115	109	112	113	111	134	93	113	116	127	108
S13_Mali	134	32	49	126	20	47	117	44	91	47	48	152	120	160	140	164	158	162	78	93	168	31	62	133	184	132	121	142	134	127	145	128	119	136	123	136	143	127	127	139	125	132	124	147	123	125	146	139	119
S14_Mali	117	39	37	109	20	37	102	52	76	55	56	137	112	146	131	148	142	146	69	84	150	41	53	118	175	120	108	130	123	113	134	114	105	121	109	123	132	113	114	124	111	117	109	135	109	112	130	128	106
S15_Martinique	226	175	191	218	173	186	209	208	177	208	212	226	201	242	230	252	237	250	152	168	255	195	157	224	276	225	215	234	226	218	237	219	211	227	213	229	235	219	220	230	218	223	218	239	214	218	237	230	214
S2_Antilles	80	102	111	85	96	107	79	131	68	132	135	153	123	162	141	165	158	163	80	97	161	118	79	94	190	116	92	126	118	92	130	101	85	99	88	101	128	93	112	104	109	106	109	131	89	110	109	124	104
S9_New.Caledonia	169	134	146	163	129	140	154	164	126	163	168	8	157	8	172	9	9	8	37	129	202	151	111	168	217	171	158	180	173	162	183	162	154	171	156	170	181	162	166	174	164	165	164	185	158	164	181	178	159
SK11_Hungary	147	119	128	147	113	122	133	143	105	137	144	116	134	120	154	123	120	120	63	111	172	132	95	149	197	150	144	159	153	142	163	144	137	152	139	147	160	146	148	153	146	147	144	162	142	143	160	155	140
SK14_UK	86	83	88	82	71	82	71	106	19	108	110	131	106	136	121	140	134	138	61	77	137	93	54	87	166	90	77	100	93	79	104	54	71	88	74	91	102	79	86	91	83	59	82	105	75	84	98	98	80
SK2_UK	113	92	99	109	80	91	98	115	71	113	118	133	110	146	129	148	139	147	53	85	82	101	62	115	172	115	100	124	118	106	128	107	96	115	99	118	126	106	111	116	108	110	108	128	102	109	125	122	103
SK8_UK	84	79	84	80	67	78	69	102	18	104	106	128	102	133	117	137	132	135	54	72	129	89	49	85	161	87	75	97	90	77	101	53	69	86	73	89	99	77	83	89	80	58	79	102	73	81	96	95	77
SK92_Norway	110	89	98	110	83	95	95	114	70	114	118	129	106	140	121	142	135	141	54	84	90	104	62	115	167	116	102	126	118	110	129	107	102	115	104	114	129	108	111	117	108	112	106	131	105	111	122	121	105
SM1_West.Africa	126	41	42	122	23	39	109	58	82	60	62	144	117	150	136	157	151	155	75	91	161	45	56	129	181	128	115	138	131	119	142	121	111	128	115	131	140	119	124	131	121	125	119	143	115	122	138	136	115
T18_Italy	69	68	73	68	58	65	61	89	8	89	90	110	91	116	97	117	111	115	43	64	113	75	39	72	139	75	62	82	78	61	86	43	58	71	60	71	83	63	71	74	68	44	68	85	61	67	80	79	66
Thai-237_Thailand	44	107	113	92	98	107	83	133	73	130	137	152	124	166	148	169	162	167	85	98	162	121	81	97	192	115	97	126	118	95	130	108	89	106	92	107	128	97	113	109	110	112	109	131	93	111	116	124	106
Thai-311_Thailand	62	61	67	46	47	58	47	82	32	84	86	84	81	87	95	88	87	87	43	62	116	69	30	24	140	77	61	87	80	60	91	68	52	69	56	72	89	60	73	72	70	72	70	92	56	71	79	85	67
Thai-53_India	43	107	112	94	98	104	84	134	74	132	138	155	127	167	148	170	164	169	86	104	164	121	83	102	194	120	99	131	123	98	133	110	89	107	94	107	132	98	116	109	113	114	113	134	94	114	117	127	110
Tsukuba-1_Japan	184	142	159	179	144	155	162	179	135	178	183	135	166	145	189	148	142	145	93	135	217	166	125	186	235	186	172	196	188	177	200	178	169	186	173	187	198	177	182	189	176	182	175	201	173	180	196	194	173
UF101_Spain	101	81	88	93	69	80	85	103	60	103	107	122	101	132	113	135	130	133	49	75	95	91	51	102	153	102	89	112	103	93	115	95	85	101	89	103	114	94	97	104	94	99	93	115	90	95	113	110	87
UF11_Spain	87	73	73	85	62	65	82	82	48	83	85	108	82	115	88	114	112	113	54	67	56	74	46	82	112	87	79	94	87	75	98	80	73	90	80	81	97	83	86	92	81	82	83	96	81	81	98	94	80
UF21_Spain	83	68	68	76	54	62	73	81	43	84	84	100	79	109	82	111	108	110	38	64	58	69	37	80	112	80	69	88	81	70	90	68	64	85	67	75	90	72	77	86	77	72	76	93	70	75	90	82	73
UF25_Spain	176	139	154	171	137	148	159	172	129	169	175	133	156	139	182	142	138	138	84	128	206	157	119	176	228	179	166	189	180	169	192	171	162	179	166	179	191	170	175	181	172	176	170	194	166	173	186	187	166
UF700_Spain	105	84	90	99	71	80	89	105	63	104	109	122	102	136	121	139	132	137	55	77	100	94	55	105	162	104	93	113	106	97	116	99	89	106	92	109	114	97	99	109	97	103	97	117	93	98	115	111	93
UF703_Spain	95	63	75	91	57	68	81	90	55	88	93	82	79	89	103	92	90	89	35	62	101	78	39	100	149	99	88	109	101	88	113	90	81	99	85	101	111	90	95	101	92	93	92	114	86	92	109	107	88
UF803_Spain	148	110	123	135	108	115	133	136	98	135	138	109	121	117	140	119	113	115	63	97	160	124	92	142	173	142	134	148	143	132	151	139	128	143	133	143	149	138	141	146	135	141	136	153	133	136	153	145	131
US57_Marshall.Islands	155	113	134	151	115	126	137	150	110	150	153	168	16	176	70	181	176	179	29	9	185	137	96	158	114	157	146	167	160	148	171	150	140	157	144	157	169	148	153	160	150	154	146	172	144	151	166	163	146
Ye2-3_Yemen	85	56	59	82	40	55	71	71	49	68	75	124	98	127	112	131	128	129	54	76	135	58	42	87	155	94	25	104	96	55	108	83	49	32	53	66	106	26	90	35	88	86	85	109	22	89	42	102	85
Ye3s2_Yemen	70	94	99	74	83	93	67	118	57	119	122	139	113	144	130	147	142	145	68	87	147	104	67	84	172	102	80	114	103	80	117	88	73	89	74	91	115	81	99	91	97	91	96	119	75	96	97	109	93
Ye4-10_Yemen	105	112	115	101	101	112	90	136	75	135	140	161	130	167	151	171	166	169	78	103	166	123	84	108	196	121	31	131	124	74	135	107	66	39	70	86	133	34	117	42	114	114	111	136	30	115	49	129	111
Ye4-11_Yemen	109	117	122	107	107	118	95	142	79	141	146	164	134	172	157	176	172	175	83	104	172	129	88	114	202	127	42	137	130	80	141	113	72	49	76	92	139	40	123	52	120	120	117	142	36	121	59	135	117
Ye4-12_Yemen	103	114	119	71	105	116	87	140	76	141	144	163	132	171	155	175	171	172	86	103	170	127	88	84	200	125	103	135	128	102	139	114	94	111	98	114	137	102	121	114	118	118	118	140	98	119	121	133	114
Ye4-8_Yemen	96	106	114	65	98	109	79	133	73	133	137	158	129	163	148	168	163	166	84	97	164	120	81	75	193	118	96	128	121	95	132	107	87	104	91	107	130	95	114	107	111	111	109	133	91	112	114	126	107
Zensho-2_Japan	179	139	153	174	139	150	161	174	131	173	178	131	164	141	185	142	137	140	87	134	213	161	121	181	230	181	168	191	183	172	195	173	164	181	168	182	193	172	177	184	173	177	171	196	168	175	191	189	168
Zensho-4_Japan	242	194	214	237	202	213	225	237	188	234	240	188	222	203	248	207	201	204	139	177	272	224	185	244	293	244	230	254	247	235	258	237	227	244	231	244	256	235	240	247	235	241	235	259	231	238	254	252	231
Zensho-5_Japan	161	122	137	153	121	132	144	156	113	155	160	112	146	122	167	123	119	121	75	118	195	143	104	162	211	163	151	173	166	154	177	156	146	163	149	163	175	154	159	166	154	159	155	178	150	157	172	171	150
Zensho-9_Japan	256	193	230	249	215	227	234	248	206	247	252	252	143	267	148	275	265	272	129	118	285	238	195	259	187	258	242	267	260	249	271	251	241	258	244	260	269	249	252	261	248	254	246	272	245	250	267	266	243
[truncated: 143 more columns]
